# Supplementary material for: Disease-relevant transcriptional signatures identified in individual smooth muscle cells from healthy mouse vessels
Source: Nat Commun. 2018 Nov 1;9:4567. doi: 10.1038/s41467-018-06891-x (PMC6212435; doi:10.1038/s41467-018-06891-x)
Supplement: Supplementary file 3 — Supplementary Data 1 [file 41467_2018_6891_MOESM3_ESM.xlsx]

## Sheet: (a) AA upregulated
# Supplementary Data 1: Genes detected as differentially expressed between the aortic arch (AA) and descending thoracic (DT) aorta with bulk RNA-seq
# (a) Genes upregulated in AA
Gene name	Mean normalised read count (DESeq2)	log2 Fold Change (DESeq2)	Adjusted p-value
Pde1c	265.758	-4.17266	2.01102e-58
Prss12	264.837	-3.2955	6.32125e-48
2210407C18Rik	2457.6	-2.40839	6.32125e-48
Dpt	2211.49	-2.34565	1.9683e-44
Fbln1	855.795	-2.41503	2.6671e-43
Gpc3	995.404	-2.50684	2.6671e-43
Gng2	137.038	-3.30582	4.03544e-38
Smoc2	1283.34	-2.42821	3.09567e-36
Hand2	254.692	-3.46933	7.84747e-35
Flrt3	71.388	-3.24424	1.27724e-32
Lpl	923.792	-2.45694	4.66095e-32
Lum	2600.86	-2.28549	4.90283e-32
Igfbp4	2602.03	-2.14264	1.80195e-28
C1qa	290.967	-2.62673	1.17784e-27
Dpep1	368.35	-2.3302	1.01785e-26
Olfml3	258.046	-2.06423	1.71398e-26
Lrrtm3	71.8876	-3.04729	1.71398e-26
Cpxm2	551.95	-1.95275	2.20445e-25
Scara5	418.329	-2.64874	9.9638e-25
Adamtsl2	336.982	-2.66237	4.06982e-24
Sphkap	559.53	-2.52763	9.65584e-24
C1qb	362.642	-2.42242	1.39165e-23
Dlx6	90.7793	-2.70427	2.0425e-23
Ano2	169.776	-2.27951	2.70303e-23
Angptl7	251.703	-2.09099	5.56546e-22
Tgfbi	858.658	-1.4664	1.34948e-21
Mab21l1	48.4652	-2.7795	2.1122e-21
Aspn	1367.89	-1.84156	2.48731e-21
Nlrp10	48.19	-2.74706	3.21295e-21
Gdf10	685.648	-1.89834	1.78905e-20
Tspan11	315.538	-1.81312	7.28383e-20
Dcn	12089.3	-2.1199	2.80622e-19
Gpr39	111.304	-2.21533	2.95146e-19
Tmem204	295.765	-1.79668	3.00883e-19
Tcf21	47.6477	-2.62529	3.54858e-19
Kcnj15	2291.37	-1.81059	5.05765e-19
Gpx3	351.632	-2.13524	5.56456e-19
Grem1	42.606	-2.62808	6.64994e-19
3632451O06Rik	330.683	-1.99144	1.3858e-18
Mgl2	80.3919	-2.42636	1.89933e-18
Casq2	47.1988	-2.53409	2.63616e-18
Csf1r	414.968	-1.96144	3.27538e-18
Fcrls	78.0456	-2.37579	3.79964e-18
Enpp3	304.247	-2.24955	5.78046e-18
C1qc	287.521	-2.31143	2.65591e-17
Mrc1	272.404	-2.36435	3.17454e-17
Abca8a	1312.76	-2.04924	4.97744e-17
Fxyd6	320.22	-2.16028	5.85904e-17
Pex5l	183.371	-2.02464	5.97658e-17
Wif1	1829.04	-1.35298	2.3017e-16
Dlx6as1	123.637	-2.14913	4.80491e-16
Fcer1g	104.678	-2.03334	6.39817e-16
Abca8b	334.021	-2.13579	2.77901e-15
Grid2	29.7042	-2.36121	4.2069e-15
Gfra2	72.7109	-2.1402	4.44924e-15
Tfap2b	48.2107	-2.32225	9.35156e-15
Spock2	266.487	-1.60637	1.12173e-14
Dio2	1222.93	-1.70203	1.31997e-14
Ccbp2	39.0144	-2.28698	1.59159e-14
Tbx15	100.209	-1.88153	2.82216e-14
Tbx20	242.522	-1.70549	2.97877e-14
Prrx2	161.972	-2.11218	3.32675e-14
Aldh1a3	67.6613	-2.22727	3.83377e-14
Cilp	135.87	-2.19627	4.25792e-14
Cx3cr1	82.2496	-2.12917	4.31613e-14
Dlgap1	305.084	-1.63196	6.56576e-14
D630003M21Rik	77.9681	-1.96695	1.12738e-13
Lpar1	333.77	-1.52376	1.75358e-13
Gas7	237.83	-1.76877	1.82057e-13
Enpp2	728.477	-1.91596	1.94718e-13
Capn6	342.277	-1.63764	2.15845e-13
Ece2	317.599	-1.47408	2.16659e-13
Steap4	140.498	-1.67608	3.29918e-13
Sfrp2	2579.17	-1.4775	6.35933e-13
Gpnmb	81.9549	-1.98176	6.85667e-13
Aspa	40.2463	-2.11517	9.9622e-13
Lyz2	1001.93	-1.90076	2.52955e-12
Cpxm1	250.138	-1.49384	3.0122e-12
Ctss	283.191	-1.96484	3.10835e-12
Hpgd	65.0948	-1.9972	3.97017e-12
Adamtsl1	179.807	-2.08187	5.20539e-12
Scn7a	181.647	-1.87367	5.84597e-12
Pi16	1957.22	-1.80363	8.62697e-12
Fcgr3	121.587	-1.96907	9.38615e-12
Slc38a4	53.5749	-1.99918	2.07911e-11
Atp1b1	478.123	-1.30369	2.95558e-11
Ccr5	42.4617	-1.95601	4.98267e-11
Meox1	54.5996	-1.89384	6.76226e-11
Clec3b	391.911	-1.87738	8.88948e-11
Ppyr1	103.87	-1.88869	1.55115e-10
Fcgr2b	67.4507	-1.86899	1.68427e-10
Shc2	179.579	-1.60789	2.18073e-10
Stc2	186.059	-1.34708	2.85829e-10
Dnm1	59.8933	-1.78852	3.74577e-10
Evi2a	44.6986	-1.8445	3.8595e-10
Ms4a4d	61.9354	-1.86373	4.9064e-10
Lmo4	1040.33	-1.06488	5.10431e-10
Il33	220.621	-1.64699	5.42138e-10
Pla2g7	68.7865	-1.84667	7.76811e-10
Slc9a9	54.0637	-1.84204	8.7954e-10
Lcp1	278.624	-1.73549	1.06578e-09
Brip1	485.425	-1.45017	1.56612e-09
Emr1	118.805	-1.80164	1.56612e-09
Lilrb4	56.2448	-1.74462	1.65942e-09
Qpct	663.492	-1.04925	2.06692e-09
Fmo1	964.871	-1.13549	2.59998e-09
Cotl1	73.1719	-1.70544	2.775e-09
Anxa8	43.5352	-1.81162	3.2137e-09
Serpinf1	2114.2	-1.37896	3.3633e-09
Glt8d2	185.575	-1.48036	4.25563e-09
5430435G22Rik	69.9278	-1.5905	4.29891e-09
Ahsg	297.778	-1.63952	4.29891e-09
Cygb	626.327	-1.48348	4.31728e-09
Epyc	36.6555	-1.8136	4.59322e-09
Lrrn2	26.9905	-1.81753	6.44162e-09
Igf1	629.634	-1.60431	9.44033e-09
Lgi4	64.9349	-1.6905	9.66521e-09
Lypd1	65.1051	-1.73849	9.84122e-09
Lyve1	101.797	-1.59028	9.95642e-09
Sorcs2	115.638	-1.59201	1.08393e-08
Fam180a	38.9274	-1.75006	1.16519e-08
A730017C20Rik	43.8304	-1.69232	1.25719e-08
Lbp	71.5612	-1.70655	1.48913e-08
Pdgfra	1176.99	-1.42695	1.57594e-08
Eps8	75.6878	-1.68713	1.70147e-08
Lamb1	177.352	-1.227	1.81963e-08
Egln3	213.943	-1.36141	1.81963e-08
Srpx	93.226	-1.49243	2.11616e-08
Cd53	43.4871	-1.68559	2.87432e-08
Ms4a7	51.0639	-1.70976	3.08738e-08
Angptl1	35.1674	-1.72409	3.22422e-08
Folr2	72.28	-1.69619	3.22422e-08
Cd163	84.5766	-1.68248	4.26353e-08
Bicc1	469.213	-1.38898	4.33873e-08
Gdf6	133.775	-1.52243	5.40534e-08
Meox2	33.1891	-1.72046	5.40534e-08
Hnmt	294.12	-1.266	6.62088e-08
Msx2	33.1265	-1.67406	7.31881e-08
Hsd11b1	192.917	-1.61438	7.92602e-08
C7	355.434	-1.49168	8.01051e-08
Cybb	128.711	-1.60814	8.05604e-08
Bmp3	440.867	-1.2224	8.31387e-08
Ptgfr	82.45	-1.60498	8.96163e-08
Cd55	345.257	-1.4145	1.09524e-07
Aldh1a1	316.043	-1.51605	1.09524e-07
Lilra5	31.6603	-1.68654	1.11293e-07
Gp49a	48.6688	-1.59499	1.11293e-07
Cd68	81.3355	-1.52168	1.12838e-07
H2-Ab1	397.928	-1.58732	1.25422e-07
Kif1a	618.207	-1.28422	1.28112e-07
Lamc3	1962.7	-1.55085	1.39545e-07
Ret	43.5155	-1.63573	1.57164e-07
Lhfpl2	69.3776	-1.4544	1.81806e-07
Itgax	64.7112	-1.58567	1.83014e-07
Cd74	1403.99	-1.56314	2.11914e-07
Cd36	149.49	-1.64313	2.43042e-07
C3ar1	67.6705	-1.57036	2.53331e-07
Fxyd3	45.8161	-1.60002	2.8515e-07
Cyth4	79.5845	-1.52087	3.05208e-07
Gpr153	303.676	-1.09881	3.27699e-07
Ugt1a7c	22.1994	-1.63403	3.42323e-07
Sh3kbp1	287.378	-1.17812	3.4548e-07
Ptges	38.1799	-1.5924	3.47912e-07
Mmp13	37.7713	-1.62743	3.89772e-07
Mrps6	451.65	-1.0162	4.04173e-07
Lrrn4cl	39.1957	-1.53814	4.13e-07
Svep1	362.3	-1.53498	4.33571e-07
Nckap1l	102.329	-1.56346	4.69334e-07
Mpeg1	256.813	-1.51401	4.69334e-07
Dlx1	15.0692	-1.56445	7.24032e-07
Aif1	34.7733	-1.5918	7.82836e-07
Lyz1	100.314	-1.57376	8.11297e-07
Tyrobp	132.73	-1.48093	8.82936e-07
F13a1	491.001	-1.21168	8.82936e-07
H2-Eb1	573.84	-1.55094	9.03915e-07
Olfr224	533.664	-1.19272	9.23513e-07
Inmt	166.746	-1.39702	1.1594e-06
Apod	58.2043	-1.45607	1.18577e-06
Cd300ld	55.1681	-1.4936	1.3615e-06
Laptm5	127.356	-1.39137	1.56804e-06
Ptn	25.0177	-1.5511	1.728e-06
Igsf10	197.517	-1.23988	1.82187e-06
Msr1	20.8819	-1.54165	2.08449e-06
Fetub	19.2206	-1.54134	2.08524e-06
Ccl9	56.8507	-1.40065	2.45865e-06
Ephb2	72.4574	-1.39751	2.47353e-06
Sox8	29.8683	-1.4965	2.76333e-06
Cxcl5	15.1876	-1.46872	3.0549e-06
C5ar1	23.5283	-1.51884	3.0549e-06
Entpd2	490.413	-1.16194	3.2176e-06
Coro1a	60.7722	-1.45864	3.28621e-06
Kcna1	14.8253	-1.46263	3.37038e-06
Egflam	52.1732	-1.49054	3.42226e-06
Fcgr1	19.9989	-1.50688	4.00488e-06
Hpgds	38.2887	-1.47707	4.53532e-06
Pdpn	78.4959	-1.42411	4.88157e-06
Pld4	54.524	-1.42006	4.88157e-06
Iqgap2	48.6536	-1.48179	5.09454e-06
Wnt5a	201.948	-1.17477	5.31502e-06
Emilin2	36.8009	-1.48544	5.52994e-06
Serpina3n	119.791	-1.27183	5.55338e-06
Gsta3	30.4838	-1.48245	5.67143e-06
Lair1	31.2296	-1.45084	7.26858e-06
Pf4	76.7325	-1.46801	7.33045e-06
Ly86	55.8325	-1.46788	7.68821e-06
Xdh	127.906	-1.23986	8.36048e-06
Plbd1	43.3725	-1.45281	8.89401e-06
Rgs10	196.592	-1.11802	8.89401e-06
Prg4	58.1521	-1.38925	9.02043e-06
Ednra	277.577	-1.23055	9.54183e-06
Ucp2	193.91	-1.22814	1.14175e-05
Rem1	53.1421	-1.43107	1.16073e-05
Ms4a6d	15.8009	-1.41945	1.29364e-05
Ndufa4l2	49.7191	-1.41266	1.31832e-05
Nhedc2	86.8179	-1.2245	1.51484e-05
Tlr13	31.8302	-1.42326	1.53904e-05
Cd86	30.1633	-1.42975	1.63257e-05
Ctnnd2	11.8461	-1.36308	1.74837e-05
Cacna1g	54.3319	-1.25219	1.87621e-05
Ccr1	16.9343	-1.40619	2.32955e-05
Esrrg	12.4898	-1.35197	2.4142e-05
Clec10a	22.1388	-1.40081	2.4423e-05
Rftn1	122.635	-1.16817	2.47499e-05
Mmp12	114.734	-1.39602	2.96559e-05
Ptpn6	49.7857	-1.34785	3.07346e-05
Colec11	101.416	-1.20308	3.07346e-05
Sfpi1	30.5049	-1.39347	3.09934e-05
Tifab	31.6305	-1.3562	3.31156e-05
Dnase1l3	21.1584	-1.3824	3.76283e-05
Osr2	12.4481	-1.32798	3.76283e-05
Cdh19	13.3432	-1.29897	4.24508e-05
Npy1r	2526.77	-1.10636	4.3111e-05
Robo1	97.9848	-1.28522	4.52841e-05
Igfbp2	514.89	-1.30755	4.81439e-05
Ugt1a6b	16.0537	-1.34921	4.81439e-05
Cmah	27.7343	-1.36687	4.81439e-05
Diras2	102.213	-1.30159	4.91526e-05
Ptprc	109.84	-1.32583	5.54495e-05
Dlx6as	15.464	-1.30592	5.58711e-05
Itih5	175.689	-1.12487	5.90178e-05
H2-Aa	710.295	-1.3141	6.28631e-05
Rab3il1	170.988	-1.03812	6.88011e-05
Gpm6b	52.5502	-1.2761	8.3373e-05
Ugt1a1	15.6436	-1.31345	8.41652e-05
Abca9	235.551	-1.11477	9.09505e-05
Ccl6	49.4301	-1.31396	9.10338e-05
Tshz2	352.032	-1.0164	9.12541e-05
Tnnt2	549.839	-1.30477	9.18255e-05
Myo1f	32.6325	-1.3266	9.38398e-05
Bmper	32.1225	-1.32722	9.39695e-05
Efemp1	402.2	-1.11482	9.77602e-05
Ugt1a10	15.5347	-1.30162	9.82148e-05
Ugt1a9	15.5347	-1.30162	9.82148e-05
Ugt1a8	15.5347	-1.30162	9.82148e-05
Ugt1a5	15.5347	-1.30162	9.82148e-05
Ugt1a2	15.5347	-1.30162	9.82148e-05
Dpp10	38.2672	-1.29292	9.90198e-05
Atp6v0a4	12.5506	-1.28626	0.000105106
Tlr7	31.7994	-1.31415	0.000111233
Syk	59.2145	-1.28829	0.000129299
4930533K18Rik	38.1207	-1.24489	0.000132281
Slc35f2	10.6858	-1.22188	0.000132906
Apbb1ip	66.0777	-1.23901	0.000136779
Cd83	24.1446	-1.3004	0.000139387
Tspan15	51.522	-1.24866	0.000143822
Lilrb3	32.1636	-1.29826	0.000149453
C4b	275.473	-1.11857	0.000149453
Arnt2	43.4685	-1.25912	0.000153238
Ebf2	17.7643	-1.28973	0.000171947
Dlx5	66.8116	-1.27362	0.000177827
Mcpt4	13.709	-1.23714	0.000178055
Sdk2	28.0269	-1.27041	0.000188721
Gm11744	34.2407	-1.24726	0.000190928
Clec7a	44.0137	-1.27512	0.000192216
Igfbp3	42.2518	-1.19379	0.000200045
Fam105a	29.4029	-1.27573	0.000200555
Lrrc33	38.102	-1.20462	0.00020502
Gata4	20.0695	-1.17259	0.000207388
Thy1	155.972	-1.11475	0.000214943
Spp1	48.9088	-1.17693	0.000223808
Pik3cg	34.8415	-1.26143	0.000225951
Rasgrp1	12.6961	-1.20976	0.000233009
Clec4n	22.078	-1.26099	0.000233009
Dcdc2a	21.3108	-1.1692	0.000233009
S100b	77.183	-1.10096	0.000251621
Evi2b	35.1144	-1.25819	0.000255926
4933436C20Rik	12.1741	-1.21344	0.000261233
Ugt1a6a	19.2718	-1.23339	0.00027285
Alox5	16.8936	-1.25003	0.000291776
Vdr	16.1469	-1.22135	0.000291776
Tmem26	301.568	-1.13559	0.000297814
Cysltr1	9.8135	-1.15782	0.000305205
Xpnpep2	17.1844	-1.21594	0.000322519
Gm12680	9.65257	-1.15168	0.000327571
Fgf12	20.4664	-1.23391	0.00032915
Dock2	36.2746	-1.22948	0.000341427
Ccl11	21.3118	-1.2214	0.000358092
Epsti1	15.9473	-1.2309	0.000367464
Clec4a3	25.3392	-1.23204	0.00038608
Clec12a	21.5664	-1.21467	0.00038608
Ccl24	12.7494	-1.17969	0.000430235
Lcp2	19.5056	-1.22372	0.000443935
Agap2	17.7983	-1.22202	0.000465345
Gpr34	17.452	-1.20458	0.000501941
Dgkk	31.366	-1.21397	0.000503134
Stk32a	64.9792	-1.18987	0.000504535
Trim67	29.6618	-1.21256	0.000511006
Sult5a1	17.9278	-1.20921	0.000532815
Clec4a1	21.4832	-1.20969	0.000553428
AF251705	21.06	-1.20492	0.000592841
Nell2	10.0719	-1.13395	0.000631561
Fst	62.4349	-1.10601	0.000660982
Slc4a10	27.039	-1.19279	0.000692926
P2ry14	28.51	-1.191	0.00070004
St8sia4	10.8802	-1.15191	0.000703398
Ifi27l2a	101.761	-1.10219	0.000712339
C530028O21Rik	41.1163	-1.15417	0.000730608
Tmem100	26.2295	-1.1884	0.000739771
Clec5a	22.1598	-1.18724	0.000748319
Gbgt1	54.8709	-1.14626	0.000773009
Psd	66.4014	-1.14167	0.000789807
Tbx3	11.4529	-1.10567	0.000815407
Ppp1r1b	288.317	-1.00429	0.000815407
Il10ra	42.4834	-1.17934	0.000840673
P2ry13	13.2869	-1.1126	0.000876611
Pigz	41.4599	-1.10425	0.000898872
Lsamp	33.0697	-1.12583	0.00090001
Rspo1	9.72234	-1.06806	0.000905179
Gm15677	32.6611	-1.14572	0.000943121
Six2	9.49536	-1.08909	0.000943121
Cd48	25.2653	-1.14065	0.000968417
Gfpt2	108.396	-1.03029	0.00104515
Susd4	29.2521	-1.15472	0.00115158
Tiam1	60.7016	-1.15054	0.00119157
Adamts4	47.3504	-1.14546	0.00120276
Slc6a2	11.2141	-1.09041	0.00126152
Thbs4	12.2612	-1.06461	0.00126225
Fam167a	13.6272	-1.08393	0.0012885
Cacna2d3	176.124	-1.09256	0.00129283
Daf2	25.1286	-1.14619	0.00134878
Plxdc1	12.1178	-1.08923	0.00140719
Negr1	72.9607	-1.07321	0.00142788
Lphn3	8.31963	-1.04977	0.00143468
1700040L02Rik	51.8517	-1.08664	0.00147898
Arhgap30	38.5983	-1.13883	0.0014896
Cntfr	13.4171	-1.11033	0.00149198
Dlg2	85.9664	-1.05574	0.00150135
Gpr65	16.1048	-1.11111	0.0016235
Ttc9	40.5036	-1.11814	0.00172927
Rasgef1b	19.4671	-1.1265	0.00177233
Ptpro	17.7615	-1.11468	0.00180934
Gm11541	8.30255	-1.01061	0.00182078
Nkain4	14.8489	-1.09737	0.00183902
Mdga2	18.7543	-1.06854	0.00188038
St8sia2	20.6806	-1.12171	0.00190028
Bdh2	31.9022	-1.09227	0.00191896
Klra2	11.5306	-1.06125	0.00192198
Wbscr17	25.4603	-1.11341	0.00212188
Ms4a6b	29.2857	-1.09686	0.00224253
Itgb2	46.5386	-1.10222	0.00244551
Mab21l2	16.2757	-1.01666	0.00265018
Plcl2	19.301	-1.09089	0.00284826
Fam169b	55.518	-1.05411	0.00311243
Gdpd2	30.5869	-1.05081	0.00341857
Fam38b	148.688	-1.01648	0.0034335
Hhip	115.72	-1.0769	0.00346875
Gal3st2	15.5998	-1.07234	0.00359562
Stra6	19.3956	-1.05932	0.00361233
Gpr64	73.1375	-1.07264	0.00367521
C4a	76.0766	-1.02213	0.00381389
Abcb1a	65.1687	-1.05229	0.00432085
March1	15.7582	-1.04763	0.00457979
Basp1	11.1674	-1.00712	0.00460415
Trem2	16.6061	-1.03288	0.00460415
Bok	47.4445	-1.02433	0.00486301
P2ry1	45.3286	-1.03348	0.00500714
Hmha1	33.2571	-1.00914	0.0052624
Pcbd1	24.7214	-1.03731	0.00530208
Serpina1b	103.156	-1.02163	0.00606387
AI607873	32.3496	-1.02295	0.00649252
Blnk	13.3506	-1.00126	0.00686601
Pilra	25.3399	-1.00634	0.00693263
Fgd2	11.962	-1.00846	0.00693263
Pthlh	63.3762	-1.02157	0.00695937
Mdk	156.432	-1.01784	0.00702523
Arhgap22	18.157	-1.0143	0.00752065

## Sheet: (b) DT upregulated
# Supplementary Data 1: Genes detected as differentially expressed between the aortic arch (AA) and descending thoracic (DT) aorta with bulk RNA-seq
# (b) Genes upregulated in DT
Gene name	Mean normalised read count (DESeq2)	log2 Fold Change (DESeq2)	Adjusted p-value
Hoxb7	280.483	3.94826	1.1616e-65
Sema3a	670.371	3.02141	2.18278e-61
Hoxa7	411.809	3.90596	8.16708e-56
Hoxb8	103.477	3.53883	3.04273e-40
Hoxb9	88.198	3.55905	8.73367e-39
Tnc	3384.89	2.02171	1.27268e-33
Hoxa6	60.2571	3.07706	5.58348e-28
Hoxc6	44.9559	3.0526	3.50458e-26
Adra2a	234.656	2.01993	1.65375e-24
Aknad1	820.561	2.10744	2.03366e-23
P2rx1	985.874	1.73458	1.39044e-18
Gm53	28.6281	2.40525	1.0916e-15
Gpsm2	3508.71	1.23586	4.23086e-15
Hoxb5	135.576	1.97781	9.72044e-15
8030451A03Rik	115.785	1.86149	8.809e-14
2700086A05Rik	157.565	1.96667	1.30349e-13
Nkx3-1	143.124	2.09454	3.04077e-13
Mylk2	898.18	1.80379	3.79771e-13
Ccdc3	10163.6	1.23049	6.45049e-11
A530016L24Rik	79.4383	1.74592	1.58186e-09
Hoxb6	209.176	1.83451	1.81857e-09
Hoxc4	17.1196	1.79958	6.76611e-09
Btc	443.189	1.11353	1.10624e-08
Pappa2	78.9308	1.71747	1.79476e-08
Hoxd8	26.3709	1.75792	2.64285e-08
Hoxa10	37.574	1.68271	9.17968e-08
Notch4	254.79	1.1467	2.13193e-07
Art3	2024.8	1.2201	3.95476e-07
Sema7a	89.7546	1.56505	5.03865e-07
Dgkg	223.215	1.25641	7.26057e-07
Rgs17	47.5463	1.52826	1.01004e-06
Hoxa9	65.8926	1.53298	1.22537e-06
Chrna1	148.052	1.25943	1.62129e-06
Enpep	738.037	1.31777	3.7667e-06
Zfhx4	97.8211	1.34008	1.13603e-05
AU021092	768.555	1.17669	1.1933e-05
Adh7	926.324	1.16041	1.20073e-05
Slc22a3	45.5941	1.40413	1.23254e-05
Calcrl	1585.82	1.02939	1.91238e-05
Ptger3	23.3393	1.35314	6.1011e-05
Tac2	11.1631	1.20343	0.000183505
Hoxd4	32.6841	1.22593	0.000192216
Eya2	47.8764	1.26185	0.000225951
Slc22a1	585.393	1.11011	0.00023676
Hoxc5	9.34181	1.14658	0.000325711
Mgat5b	87.1196	1.0034	0.000361351
P4ha3	20.5941	1.223	0.00042806
Hoxc8	8.10664	1.05664	0.000999039
Eef1a2	17.6932	1.14087	0.00112114
Ckm	107.939	1.00567	0.00126915
Slc26a4	31.312	1.0965	0.00163932
Fhod3	95.0557	1.10324	0.00244551
Foxf2	10.3805	1.03112	0.00262209
Hfe2	38.1656	1.02559	0.00271176
Mkx	13.2713	1.024	0.00330063
Grem2	22.0853	1.02312	0.0068259
