# Supplementary material for: Disease-relevant transcriptional signatures identified in individual smooth muscle cells from healthy mouse vessels
Source: Nat Commun. 2018 Nov 1;9:4567. doi: 10.1038/s41467-018-06891-x (PMC6212435; doi:10.1038/s41467-018-06891-x)
Supplement: Supplementary file 4 — Supplementary Data 2 [file 41467_2018_6891_MOESM4_ESM.xlsx]

## Sheet: (a) DT-upregulated genes
# Supplementary Data 2. GO term analysis of bulk RNAseq data
# (a) GO terms enriched in genes showing preferential expression in the descending thoracic aorta (DT) in the bulk RNA-seq analysis
Annotation Cluster 1	Enrichment Score: 5.418737303026463													David default terms
Category	Term	Count	%	PValue	Genes	List Total	Pop Hits	Pop Total	Fold Enrichment	Bonferroni	Benjamini	FDR		Annotation Cluster 1	Enrichment Score: 13.08077111462666
GOTERM_BP_ALL	GO:0009952~anterior/posterior pattern specification	16	29.0909	1.08927e-17	HOXC6, HOXC8, HOXD8, HOXB7, HOXB8, HOXC4, HOXB5, HOXA6, HOXC5, HOXB6, HOXD4, HOXA7, HOXA10, NKX3-1, HOXA9, HOXB9	50	218	18082	26.5424	1.80274e-14	1.80274e-14	1.83138e-14		Category	Term	Count	%	PValue	Genes	List Total	Pop Hits	Pop Total	Fold Enrichment	Bonferroni	Benjamini	FDR
GOTERM_BP_ALL	GO:0003002~regionalization	18	32.7273	2.0106e-17	GREM2, HOXC6, HOXC8, HOXD8, HOXB7, HOXB8, HOXC4, HOXB5, HOXA6, HOXC5, HOXB6, HOXD4, HOXA7, HOXA10, NKX3-1, HOXA9, HOXB9, SEMA3A	50	352	18082	18.493	3.32754e-14	1.66377e-14	3.38041e-14		INTERPRO	IPR001827:Homeobox protein, antennapedia type, conserved site	12	21.8182	6.81677e-25	HOXC6, HOXC8, HOXD8, HOXB7, HOXB8, HOXB5, HOXC4, HOXA6, HOXC5, HOXB6, HOXA7, HOXD4	50	20	20594	247.128	9.4753e-23	9.4753e-23	8.03299e-22
GOTERM_BP_ALL	GO:0007389~pattern specification process	19	34.5455	1.29879e-16	GREM2, HOXC6, HOXC8, HOXD8, HOXB7, HOXB8, HOXC4, HOXB5, HOXA6, HOXC5, HOXA7, HOXB6, NOTCH4, HOXD4, HOXA10, NKX3-1, HOXA9, HOXB9, SEMA3A	50	474	18082	14.4961	1.83742e-13	6.12843e-14	1.88738e-13		INTERPRO	IPR020479:Homeodomain, metazoa	16	29.0909	1.96979e-24	HOXC6, HOXC8, HOXD8, HOXB7, HOXB8, HOXC4, HOXB5, HOXA6, HOXC5, HOXB6, HOXD4, HOXA7, HOXA10, NKX3-1, HOXA9, HOXB9	50	91	20594	72.4185	2.73801e-22	1.369e-22	2.32123e-21
GOTERM_BP_ALL	GO:0001501~skeletal system development	16	29.0909	2.21436e-12	HOXC6, HOXC8, HOXD8, HOXB7, HOXB8, HOXC4, HOXB5, HOXA6, HOXC5, HOXB6, HOXD4, HOXA7, HOXA10, HOXA9, HOXB9, PAPPA2	50	499	18082	11.5957	3.66473e-09	9.16183e-10	3.72296e-09		INTERPRO	IPR017970:Homeobox, conserved site	18	32.7273	3.46465e-23	HOXC6, HOXC8, ZFHX4, HOXD8, HOXB7, HOXB8, HOXC4, HOXB5, HOXA6, HOXC5, HOXA7, HOXB6, HOXD4, HOXA10, HOXA9, NKX3-1, HOXB9, MKX	50	184	20594	40.2926	4.81586e-21	1.60529e-21	4.0828e-20
GOTERM_BP_ALL	GO:0048706~embryonic skeletal system development	11	20	3.07454e-12	HOXC6, HOXB7, HOXB8, HOXB5, HOXA6, HOXC5, HOXB6, HOXA7, HOXD4, HOXA9, HOXB9	50	138	18082	28.8264	5.08836e-09	1.01767e-09	5.16921e-09		UP_SEQ_FEATURE	short sequence motif:Antp-type hexapeptide	12	21.8182	5.60603e-23	HOXC6, HOXC8, HOXD8, HOXB7, HOXB8, HOXB5, HOXC4, HOXA6, HOXC5, HOXB6, HOXA7, HOXD4	51	24	18012	176.588	1.3006e-20	1.3006e-20	7.19709e-20
GOTERM_BP_ALL	GO:0009790~embryo development	18	32.7273	4.35566e-09	GREM2, HOXC6, HOXB7, HOXB8, HOXC4, HOXB5, HOXA6, HOXC5, HOXA7, FOXF2, HOXB6, NOTCH4, HOXD4, HOXA10, NKX3-1, HOXA9, HOXB9, SEMA3A	50	1161	18082	5.60682	7.2086e-06	1.20144e-06	7.32316e-06		INTERPRO	IPR017995:Homeobox protein, antennapedia type	10	18.1818	2.22225e-21	HOXC6, HOXB7, HOXB8, HOXB5, HOXC4, HOXA6, HOXC5, HOXB6, HOXA7, HOXD4	50	14	20594	294.2	3.08893e-19	7.72232e-20	2.61874e-18
GOTERM_BP_ALL	GO:0009653~anatomical structure morphogenesis	26	47.2727	4.60316e-09	TNC, MYLK2, ENPEP, GREM2, SLC26A4, HOXC8, HOXD8, HOXB7, HOXB8, HOXA6, HOXC4, SEMA7A, HOXB5, HOXA7, HOXD4, NOTCH4, FOXF2, HOXB6, FHOD3, HOXA10, HOXA9, NKX3-1, PAPPA2, MKX, SEMA3A, CALCRL	50	2744	18082	3.42662	7.6182e-06	1.08832e-06	7.73927e-06		INTERPRO	IPR001356:Homeodomain	18	32.7273	2.80131e-20	HOXC6, HOXC8, ZFHX4, HOXD8, HOXB7, HOXB8, HOXC4, HOXB5, HOXA6, HOXC5, HOXA7, HOXB6, HOXD4, HOXA10, HOXA9, NKX3-1, HOXB9, MKX	50	271	20594	27.3573	3.89382e-18	7.78764e-19	3.30111e-17
GOTERM_BP_ALL	GO:0048513~animal organ development	29	52.7273	5.9447e-09	TNC, ENPEP, HOXC8, HOXA6, HOXC4, SEMA7A, FOXF2, HOXA7, HOXA10, GPSM2, NKX3-1, HOXA9, MKX, CALCRL, SEMA3A, CHRNA1, PTGER3, MYLK2, SLC26A4, HOXD8, HOXB7, HOXB8, HOXB5, HOXD4, HOXB6, NOTCH4, FHOD3, PAPPA2, HOXB9	50	3520	18082	2.97942	9.83843e-06	1.22981e-06	9.99479e-06		GOTERM_BP_DIRECT	GO:0009952~anterior/posterior pattern specification	15	27.2727	2.94131e-20	HOXC6, HOXC8, HOXD8, HOXB7, HOXB8, HOXC4, HOXB5, HOXA6, HOXC5, HOXB6, HOXD4, HOXA7, HOXA10, HOXA9, HOXB9	50	112	18082	48.4339	1.15888e-17	1.15888e-17	4.09354e-17
GOTERM_BP_ALL	GO:0009887~organ morphogenesis	17	30.9091	6.89159e-09	TNC, MYLK2, SLC26A4, HOXC8, HOXD8, HOXB7, HOXB8, HOXC4, HOXB5, HOXA6, HOXA7, FOXF2, HOXB6, HOXD4, NKX3-1, PAPPA2, SEMA3A	50	1038	18082	5.92281	1.14055e-05	1.26729e-06	1.15868e-05		UP_KEYWORDS	Homeobox	18	32.7273	3.21315e-20	HOXC6, HOXC8, ZFHX4, HOXD8, HOXB7, HOXB8, HOXC4, HOXB5, HOXA6, HOXC5, HOXA7, HOXB6, HOXD4, HOXA10, HOXA9, NKX3-1, HOXB9, MKX	53	280	22680	27.5094	3.08463e-18	3.08463e-18	3.53896e-17
GOTERM_BP_ALL	GO:0048705~skeletal system morphogenesis	10	18.1818	1.37365e-08	HOXC8, HOXD8, HOXB7, HOXB8, HOXB5, HOXA6, HOXB6, HOXA7, HOXD4, PAPPA2	50	239	18082	15.1314	2.27336e-05	2.27338e-06	2.30951e-05		SMART	SM00389:HOX	18	32.7273	3.91916e-19	HOXC6, HOXC8, ZFHX4, HOXD8, HOXB7, HOXB8, HOXC4, HOXB5, HOXA6, HOXC5, HOXA7, HOXB6, HOXD4, HOXA10, HOXA9, NKX3-1, HOXB9, MKX	34	266	10425	20.7486	1.21494e-17	1.21494e-17	3.36689e-16
GOTERM_BP_ALL	GO:0007275~multicellular organism development	34	61.8182	2.31908e-08	TNC, ENPEP, GREM2, HOXC6, HOXC8, HOXA6, HOXC4, DGKG, SEMA7A, HOXC5, FOXF2, HOXA7, HOXA10, GPSM2, NKX3-1, HOXA9, MKX, CALCRL, SEMA3A, CHRNA1, PTGER3, MYLK2, SLC26A4, HOXD8, EYA2, HOXB7, HOXB8, HOXB5, HOXD4, HOXB6, NOTCH4, FHOD3, PAPPA2, HOXB9	50	5195	18082	2.36685	3.83801e-05	3.48916e-06	3.89906e-05		UP_SEQ_FEATURE	DNA-binding region:Homeobox	16	29.0909	8.91189e-19	HOXC6, HOXC8, HOXD8, HOXB7, HOXB8, HOXC4, HOXB5, HOXA6, HOXC5, HOXB6, HOXD4, HOXA7, HOXA10, NKX3-1, HOXA9, HOXB9	51	180	18012	31.3935	2.06756e-16	1.03378e-16	1.14412e-15
GOTERM_BP_ALL	GO:0048731~system development	32	58.1818	2.70365e-08	TNC, ENPEP, HOXC6, HOXC8, HOXA6, HOXC4, DGKG, SEMA7A, HOXC5, FOXF2, HOXA7, HOXA10, GPSM2, NKX3-1, HOXA9, MKX, CALCRL, SEMA3A, CHRNA1, PTGER3, MYLK2, SLC26A4, HOXD8, HOXB7, HOXB8, HOXB5, HOXD4, HOXB6, NOTCH4, FHOD3, PAPPA2, HOXB9	50	4610	18082	2.5103	4.47444e-05	3.72878e-06	4.54564e-05		INTERPRO	IPR009057:Homeodomain-like	18	32.7273	1.68884e-18	HOXC6, HOXC8, ZFHX4, HOXD8, HOXB7, HOXB8, HOXC4, HOXB5, HOXA6, HOXC5, HOXA7, HOXB6, HOXD4, HOXA10, HOXA9, NKX3-1, HOXB9, MKX	50	345	20594	21.4894	2.34749e-16	3.91248e-17	1.99016e-15
GOTERM_BP_ALL	GO:0044707~single-multicellular organism process	36	65.4545	1.01855e-07	TNC, ENPEP, GREM2, HOXC6, HOXC8, SEMA7A, HOXC4, HOXA6, DGKG, HOXC5, FOXF2, HOXA7, ADRA2A, HOXA10, GPSM2, NKX3-1, HOXA9, MKX, CALCRL, SEMA3A, CHRNA1, PTGER3, MYLK2, SLC26A4, HOXD8, EYA2, P2RX1, HOXB7, HOXB8, HOXB5, HOXD4, NOTCH4, HOXB6, FHOD3, PAPPA2, HOXB9	50	6161	18082	2.11314	0.000168556	1.29668e-05	0.000171248		UP_KEYWORDS	Developmental protein	22	40	8.37567e-16	GREM2, HOXC6, HOXC8, EYA2, HOXD8, HOXB7, HOXB8, HOXA6, HOXC4, SEMA7A, HOXB5, HOXC5, HOXA7, HOXD4, HOXB6, NOTCH4, HOXA10, HOXA9, NKX3-1, HOXB9, MKX, SEMA3A	53	976	22680	9.64584	8.52651e-14	4.26326e-14	9.76996e-13
GOTERM_BP_ALL	GO:0048704~embryonic skeletal system morphogenesis	7	12.7273	3.79061e-07	HOXB7, HOXB8, HOXB5, HOXA6, HOXB6, HOXA7, HOXD4	50	105	18082	24.1093	0.00062715	4.48095e-05	0.000637312		GOTERM_MF_DIRECT	GO:0043565~sequence-specific DNA binding	19	34.5455	2.478e-14	HOXC6, HOXC8, ZFHX4, HOXD8, HOXB7, HOXB8, HOXC4, HOXB5, HOXA6, HOXC5, HOXA7, HOXD4, FOXF2, HOXB6, HOXA10, HOXA9, NKX3-1, HOXB9, MKX	49	633	17446	10.6868	3.68894e-12	3.68894e-12	2.95319e-11
GOTERM_BP_ALL	GO:0048856~anatomical structure development	34	61.8182	4.25904e-07	TNC, ENPEP, GREM2, HOXC6, HOXC8, HOXA6, HOXC4, DGKG, SEMA7A, HOXC5, FOXF2, HOXA7, HOXA10, GPSM2, NKX3-1, HOXA9, MKX, CALCRL, SEMA3A, CHRNA1, PTGER3, MYLK2, SLC26A4, HOXD8, EYA2, HOXB7, HOXB8, HOXB5, HOXD4, HOXB6, NOTCH4, FHOD3, PAPPA2, HOXB9	50	5799	18082	2.12032	0.000704622	4.69903e-05	0.000716068		GOTERM_BP_DIRECT	GO:0007275~multicellular organism development	22	40	5.02371e-14	GREM2, HOXC6, HOXC8, EYA2, HOXD8, HOXB7, HOXB8, HOXA6, HOXC4, SEMA7A, HOXB5, HOXC5, HOXA7, HOXD4, HOXB6, NOTCH4, HOXA10, HOXA9, NKX3-1, HOXB9, MKX, SEMA3A	50	1029	18082	7.73186	1.97717e-11	9.88587e-12	6.98441e-11
GOTERM_BP_ALL	GO:0044767~single-organism developmental process	34	61.8182	6.06974e-07	TNC, ENPEP, GREM2, HOXC6, HOXC8, HOXA6, HOXC4, DGKG, SEMA7A, HOXC5, FOXF2, HOXA7, HOXA10, GPSM2, NKX3-1, HOXA9, MKX, CALCRL, SEMA3A, CHRNA1, PTGER3, MYLK2, SLC26A4, HOXD8, EYA2, HOXB7, HOXB8, HOXB5, HOXD4, HOXB6, NOTCH4, FHOD3, PAPPA2, HOXB9	50	5879	18082	2.09147	0.00100404	6.27819e-05	0.0010205		GOTERM_BP_DIRECT	GO:0048706~embryonic skeletal system development	7	12.7273	1.88321e-09	HOXC6, HOXB5, HOXA6, HOXC5, HOXB6, HOXA9, HOXB9	50	44	18082	57.5336	7.41983e-07	2.47328e-07	2.62093e-06
GOTERM_BP_ALL	GO:0032502~developmental process	34	61.8182	9.52406e-07	TNC, ENPEP, GREM2, HOXC6, HOXC8, HOXA6, HOXC4, DGKG, SEMA7A, HOXC5, FOXF2, HOXA7, HOXA10, GPSM2, NKX3-1, HOXA9, MKX, CALCRL, SEMA3A, CHRNA1, PTGER3, MYLK2, SLC26A4, HOXD8, EYA2, HOXB7, HOXB8, HOXB5, HOXD4, HOXB6, NOTCH4, FHOD3, PAPPA2, HOXB9	50	5983	18082	2.05512	0.00157499	9.27152e-05	0.00160126		UP_KEYWORDS	Transcription regulation	20	36.3636	6.68179e-09	HOXC6, HOXC8, ZFHX4, EYA2, HOXD8, HOXB7, HOXB8, HOXA6, HOXC4, HOXB5, HOXC5, HOXA7, HOXD4, FOXF2, HOXB6, NOTCH4, HOXA10, HOXA9, NKX3-1, HOXB9	53	1799	22680	4.75736	6.41452e-07	2.13817e-07	7.3593e-06
GOTERM_BP_ALL	GO:0048598~embryonic morphogenesis	12	21.8182	9.68808e-07	HOXB7, HOXB8, HOXB5, HOXC4, HOXA6, HOXB6, FOXF2, HOXA7, HOXD4, HOXA10, HOXA9, GREM2	50	648	18082	6.69704	0.00160209	8.90726e-05	0.00162884		UP_KEYWORDS	DNA-binding	19	34.5455	7.47432e-09	HOXC6, HOXC8, ZFHX4, HOXD8, HOXB7, HOXB8, HOXC4, HOXB5, HOXA6, HOXC5, HOXA7, HOXD4, FOXF2, HOXB6, HOXA10, HOXA9, NKX3-1, HOXB9, MKX	53	1604	22680	5.06893	7.17534e-07	1.79384e-07	8.23219e-06
GOTERM_BP_ALL	GO:0048562~embryonic organ morphogenesis	9	16.3636	2.21504e-06	HOXB7, HOXB8, HOXB5, HOXC4, HOXA6, HOXB6, FOXF2, HOXA7, HOXD4	50	322	18082	10.108	0.00365918	0.000192923	0.00372406		GOTERM_BP_DIRECT	GO:0048704~embryonic skeletal system morphogenesis	7	12.7273	7.56209e-09	HOXB7, HOXB8, HOXB5, HOXA6, HOXB6, HOXA7, HOXD4	50	55	18082	46.0269	2.97946e-06	7.44866e-07	1.05245e-05
GOTERM_BP_ALL	GO:0043009~chordate embryonic development	12	21.8182	3.12575e-06	HOXC6, HOXB7, HOXB8, HOXB5, HOXA6, HOXC5, HOXB6, HOXA7, HOXD4, NKX3-1, HOXA9, HOXB9	50	731	18082	5.93663	0.00515977	0.000258623	0.00525518		UP_KEYWORDS	Transcription	20	36.3636	1.14347e-08	HOXC6, HOXC8, ZFHX4, EYA2, HOXD8, HOXB7, HOXB8, HOXA6, HOXC4, HOXB5, HOXC5, HOXA7, HOXD4, FOXF2, HOXB6, NOTCH4, HOXA10, HOXA9, NKX3-1, HOXB9	53	1859	22680	4.60381	1.09773e-06	2.19547e-07	1.25942e-05
GOTERM_BP_ALL	GO:0009792~embryo development ending in birth or egg hatching	12	21.8182	3.47079e-06	HOXC6, HOXB7, HOXB8, HOXB5, HOXA6, HOXC5, HOXB6, HOXA7, HOXD4, NKX3-1, HOXA9, HOXB9	50	739	18082	5.87237	0.0057277	0.000273494	0.00583526		GOTERM_BP_DIRECT	GO:0006351~transcription, DNA-templated	20	36.3636	1.7475e-07	HOXC6, HOXC8, ZFHX4, EYA2, HOXD8, HOXB7, HOXB8, HOXA6, HOXC4, HOXB5, HOXC5, HOXA7, HOXD4, FOXF2, HOXB6, NOTCH4, HOXA10, HOXA9, NKX3-1, HOXB9	50	1885	18082	3.83703	6.88492e-05	1.37702e-05	0.000243206
GOTERM_BP_ALL	GO:0080090~regulation of primary metabolic process	32	58.1818	3.51481e-06	HFE2, ENPEP, GREM2, HOXC6, HOXC8, HOXC4, HOXA6, SEMA7A, HOXC5, FOXF2, HOXA7, ADRA2A, HOXA10, NKX3-1, HOXA9, MKX, CALCRL, PTGER3, EEF1A2, MYLK2, CCDC3, ZFHX4, HOXD8, EYA2, P2RX1, HOXB7, HOXB8, HOXB5, HOXD4, HOXB6, NOTCH4, HOXB9	50	5629	18082	2.05587	0.00580014	0.000264375	0.00590928		GOTERM_MF_DIRECT	GO:0003700~transcription factor activity, sequence-specific DNA binding	14	25.4545	4.84922e-07	HOXC6, HOXC8, HOXD8, HOXB7, HOXB8, HOXC4, HOXB5, HOXA6, HOXC5, FOXF2, HOXB6, HOXD4, HOXA7, NKX3-1	49	883	17446	5.64504	7.22509e-05	3.61261e-05	0.000578406
GOTERM_BP_ALL	GO:0009889~regulation of biosynthetic process	27	49.0909	5.59063e-06	HFE2, GREM2, HOXC6, HOXC8, HOXA6, HOXC4, HOXC5, HOXA7, FOXF2, ADRA2A, HOXA10, HOXA9, NKX3-1, MKX, CALCRL, PTGER3, CCDC3, ZFHX4, EYA2, HOXD8, HOXB7, HOXB8, HOXB5, HOXB6, NOTCH4, HOXD4, HOXB9	50	4197	18082	2.32649	0.00920984	0.000402202	0.00939908		GOTERM_BP_DIRECT	GO:0006355~regulation of transcription, DNA-templated	21	38.1818	6.90616e-07	HOXC6, HOXC8, ZFHX4, HOXD8, EYA2, HOXB7, HOXB8, HOXA6, HOXC4, HOXB5, HOXC5, HOXA7, HOXD4, FOXF2, HOXB6, NOTCH4, HOXA10, HOXA9, NKX3-1, HOXB9, MKX	50	2279	18082	3.33236	0.000272066	4.53494e-05	0.000961152
GOTERM_BP_ALL	GO:0019219~regulation of nucleobase-containing compound metabolic process	26	47.2727	5.93612e-06	HFE2, GREM2, HOXC6, HOXC8, HOXA6, HOXC4, HOXC5, HOXA7, FOXF2, ADRA2A, HOXA10, HOXA9, NKX3-1, MKX, CALCRL, PTGER3, ZFHX4, EYA2, HOXD8, HOXB7, HOXB8, HOXB5, HOXB6, NOTCH4, HOXD4, HOXB9	50	3924	18082	2.39619	0.00977621	0.000409263	0.00997991		GOTERM_MF_DIRECT	GO:0003677~DNA binding	19	34.5455	8.29982e-07	HOXC6, HOXC8, ZFHX4, HOXD8, HOXB7, HOXB8, HOXC4, HOXB5, HOXA6, HOXC5, HOXA7, HOXD4, FOXF2, HOXB6, HOXA10, HOXA9, NKX3-1, HOXB9, MKX	49	1847	17446	3.66257	0.00012366	4.12216e-05	0.000989984
GOTERM_BP_ALL	GO:0019222~regulation of metabolic process	33	60	6.09692e-06	HFE2, TNC, ENPEP, GREM2, HOXC6, HOXC8, HOXC4, HOXA6, SEMA7A, HOXC5, FOXF2, HOXA7, ADRA2A, HOXA10, NKX3-1, HOXA9, MKX, CALCRL, PTGER3, EEF1A2, MYLK2, CCDC3, ZFHX4, HOXD8, EYA2, P2RX1, HOXB7, HOXB8, HOXB5, HOXD4, HOXB6, NOTCH4, HOXB9	50	6098	18082	1.95705	0.0100397	0.000403536	0.0102502		UP_KEYWORDS	Nucleus	23	41.8182	0.000200307	EEF1A2, RGS17, HOXC6, HOXC8, ZFHX4, HOXD8, EYA2, HOXB7, HOXB8, HOXA6, HOXC4, HOXB5, HOXC5, HOXA7, HOXD4, NOTCH4, FOXF2, HOXB6, HOXA10, HOXA9, NKX3-1, MKX, HOXB9	53	4534	22680	2.17077	0.0190476	0.00274357	0.220396
GOTERM_BP_ALL	GO:0006351~transcription, DNA-templated	23	41.8182	6.48998e-06	HFE2, GREM2, HOXC6, HOXC8, ZFHX4, HOXD8, EYA2, HOXB7, HOXB8, HOXA6, HOXC4, HOXB5, HOXC5, HOXA7, HOXD4, NOTCH4, FOXF2, HOXB6, HOXA10, HOXA9, NKX3-1, HOXB9, MKX	50	3129	18082	2.65827	0.0106835	0.000413028	0.010911		GOTERM_CC_DIRECT	GO:0005634~nucleus	24	43.6364	0.0262245	EEF1A2, MYLK2, RGS17, HOXC6, HOXC8, ZFHX4, HOXD8, EYA2, HOXB7, HOXB8, HOXA6, HOXC4, HOXB5, HOXC5, HOXA7, HOXD4, NOTCH4, FOXF2, HOXB6, HOXA10, HOXA9, NKX3-1, MKX, HOXB9	53	6019	19662	1.47924	0.848443	0.848443	24.1052
GOTERM_BP_ALL	GO:0034654~nucleobase-containing compound biosynthetic process	26	47.2727	6.78525e-06	HFE2, GREM2, HOXC6, HOXC8, HOXA6, HOXC4, HOXC5, HOXA7, FOXF2, ADRA2A, HOXA10, HOXA9, NKX3-1, MKX, CALCRL, PTGER3, ZFHX4, EYA2, HOXD8, HOXB7, HOXB8, HOXB5, HOXB6, NOTCH4, HOXD4, HOXB9	50	3952	18082	2.37921	0.0111668	0.000415826	0.0114074		GOTERM_CC_DIRECT	GO:0005654~nucleoplasm	7	12.7273	0.405591	HOXC6, HOXC8, HOXB7, HOXC4, HOXC5, HOXD4, HOXB9	53	1935	19662	1.34205	1	0.975111	99.5479
GOTERM_BP_ALL	GO:1901576~organic substance biosynthetic process	32	58.1818	7.93463e-06	MGAT5B, HFE2, GREM2, HOXC6, ART3, HOXC8, HOXC4, HOXA6, HOXC5, FOXF2, HOXA7, ADRA2A, HOXA10, NKX3-1, HOXA9, MKX, CALCRL, PTGER3, EEF1A2, CCDC3, ZFHX4, HOXD8, CKM, EYA2, P2RX1, HOXB7, HOXB8, HOXB5, HOXD4, HOXB6, NOTCH4, HOXB9	50	5830	18082	1.98499	0.013046	0.000468885	0.0133396
GOTERM_BP_ALL	GO:0018130~heterocycle biosynthetic process	26	47.2727	8.87111e-06	HFE2, GREM2, HOXC6, HOXC8, HOXA6, HOXC4, HOXC5, HOXA7, FOXF2, ADRA2A, HOXA10, HOXA9, NKX3-1, MKX, CALCRL, PTGER3, ZFHX4, EYA2, HOXD8, HOXB7, HOXB8, HOXB5, HOXB6, NOTCH4, HOXD4, HOXB9	50	4009	18082	2.34538	0.0145745	0.000506139	0.0149139		Annotation Cluster 2	Enrichment Score: 1.2978859921337311
GOTERM_BP_ALL	GO:0019438~aromatic compound biosynthetic process	26	47.2727	9.555e-06	HFE2, GREM2, HOXC6, HOXC8, HOXA6, HOXC4, HOXC5, HOXA7, FOXF2, ADRA2A, HOXA10, HOXA9, NKX3-1, MKX, CALCRL, PTGER3, ZFHX4, EYA2, HOXD8, HOXB7, HOXB8, HOXB5, HOXB6, NOTCH4, HOXD4, HOXB9	50	4025	18082	2.33606	0.0156892	0.000526981	0.0160636		Category	Term	Count	%	PValue	Genes	List Total	Pop Hits	Pop Total	Fold Enrichment	Bonferroni	Benjamini	FDR
GOTERM_BP_ALL	GO:0032501~multicellular organismal process	38	69.0909	1.13058e-05	TNC, BTC, ENPEP, GREM2, TAC2, HOXC6, HOXC8, SEMA7A, HOXC4, HOXA6, DGKG, HOXC5, FOXF2, HOXA7, ADRA2A, HOXA10, GPSM2, NKX3-1, HOXA9, MKX, CALCRL, SEMA3A, CHRNA1, PTGER3, MYLK2, SLC26A4, HOXD8, EYA2, HOXB7, P2RX1, HOXB8, HOXB5, HOXD4, NOTCH4, HOXB6, FHOD3, PAPPA2, HOXB9	50	8084	18082	1.69994	0.0185373	0.000603407	0.0190067		UP_SEQ_FEATURE	propeptide:Removed in mature form	4	7.27273	0.0283199	ART3, HFE2, SEMA7A, BTC	51	238	18012	5.93574	0.998725	0.811048	30.8452
GOTERM_BP_ALL	GO:0009058~biosynthetic process	32	58.1818	1.14475e-05	MGAT5B, HFE2, GREM2, HOXC6, ART3, HOXC8, HOXC4, HOXA6, HOXC5, FOXF2, HOXA7, ADRA2A, HOXA10, NKX3-1, HOXA9, MKX, CALCRL, PTGER3, EEF1A2, CCDC3, ZFHX4, HOXD8, CKM, EYA2, P2RX1, HOXB7, HOXB8, HOXB5, HOXD4, HOXB6, NOTCH4, HOXB9	50	5924	18082	1.95349	0.0187673	0.000591876	0.0192448		UP_KEYWORDS	GPI-anchor	3	5.45455	0.041039	ART3, HFE2, SEMA7A	53	140	22680	9.16981	0.982098	0.360447	36.9687
GOTERM_BP_ALL	GO:0044271~cellular nitrogen compound biosynthetic process	28	50.9091	1.51165e-05	HFE2, GREM2, HOXC6, HOXC8, HOXA6, HOXC4, HOXC5, FOXF2, HOXA7, ADRA2A, HOXA10, HOXA9, NKX3-1, MKX, CALCRL, PTGER3, EEF1A2, ZFHX4, EYA2, HOXD8, P2RX1, HOXB7, HOXB8, HOXB5, HOXB6, NOTCH4, HOXD4, HOXB9	50	4719	18082	2.14578	0.0247077	0.000757835	0.0254123		GOTERM_CC_DIRECT	GO:0031225~anchored component of membrane	3	5.45455	0.0536396	ART3, HFE2, SEMA7A	53	141	19662	7.89322	0.980047	0.72877	43.573
GOTERM_BP_ALL	GO:1901362~organic cyclic compound biosynthetic process	26	47.2727	1.53271e-05	HFE2, GREM2, HOXC6, HOXC8, HOXA6, HOXC4, HOXC5, HOXA7, FOXF2, ADRA2A, HOXA10, HOXA9, NKX3-1, MKX, CALCRL, PTGER3, ZFHX4, EYA2, HOXD8, HOXB7, HOXB8, HOXB5, HOXB6, NOTCH4, HOXD4, HOXB9	50	4129	18082	2.27722	0.0250476	0.000745798	0.0257663		UP_KEYWORDS	Lipoprotein	5	9.09091	0.1032	ART3, PTGER3, HFE2, SEMA7A, ADRA2A	53	780	22680	2.74311	0.999971	0.613491	69.8707
GOTERM_BP_ALL	GO:0031326~regulation of cellular biosynthetic process	26	47.2727	1.60964e-05	HFE2, GREM2, HOXC6, HOXC8, HOXA6, HOXC4, HOXC5, HOXA7, FOXF2, ADRA2A, HOXA10, HOXA9, NKX3-1, MKX, CALCRL, PTGER3, ZFHX4, EYA2, HOXD8, HOXB7, HOXB8, HOXB5, HOXB6, NOTCH4, HOXD4, HOXB9	50	4140	18082	2.27117	0.0262881	0.000760848	0.0270594
GOTERM_BP_ALL	GO:0051171~regulation of nitrogen compound metabolic process	26	47.2727	2.29528e-05	HFE2, GREM2, HOXC6, HOXC8, HOXA6, HOXC4, HOXC5, HOXA7, FOXF2, ADRA2A, HOXA10, HOXA9, NKX3-1, MKX, CALCRL, PTGER3, ZFHX4, EYA2, HOXD8, HOXB7, HOXB8, HOXB5, HOXB6, NOTCH4, HOXD4, HOXB9	50	4221	18082	2.22759	0.0372749	0.00105465	0.0385835		Annotation Cluster 3	Enrichment Score: 1.029566789009225
GOTERM_BP_ALL	GO:0010468~regulation of gene expression	26	47.2727	2.8072e-05	HFE2, TNC, GREM2, HOXC6, HOXC8, HOXA6, HOXC4, HOXC5, HOXA7, FOXF2, HOXA10, HOXA9, NKX3-1, MKX, PTGER3, MYLK2, ZFHX4, EYA2, HOXD8, HOXB7, HOXB8, HOXB5, HOXB6, NOTCH4, HOXD4, HOXB9	50	4268	18082	2.20306	0.0453971	0.00125488	0.0471868		Category	Term	Count	%	PValue	Genes	List Total	Pop Hits	Pop Total	Fold Enrichment	Bonferroni	Benjamini	FDR
GOTERM_BP_ALL	GO:0006355~regulation of transcription, DNA-templated	23	41.8182	3.22661e-05	HFE2, GREM2, HOXC6, HOXC8, ZFHX4, HOXD8, EYA2, HOXB7, HOXB8, HOXA6, HOXC4, HOXB5, HOXC5, HOXA7, HOXD4, NOTCH4, FOXF2, HOXB6, HOXA10, HOXA9, NKX3-1, HOXB9, MKX	50	3449	18082	2.41163	0.0520005	0.00140431	0.054235		INTERPRO	IPR013032:EGF-like, conserved site	3	5.45455	0.0799297	TNC, BTC, NOTCH4	50	197	20594	6.27228	0.999991	0.808756	62.532
GOTERM_BP_ALL	GO:1903506~regulation of nucleic acid-templated transcription	23	41.8182	3.27219e-05	HFE2, GREM2, HOXC6, HOXC8, ZFHX4, HOXD8, EYA2, HOXB7, HOXB8, HOXA6, HOXC4, HOXB5, HOXC5, HOXA7, HOXD4, NOTCH4, FOXF2, HOXB6, HOXA10, HOXA9, NKX3-1, HOXB9, MKX	50	3452	18082	2.40954	0.0527154	0.00138764	0.055001		UP_KEYWORDS	EGF-like domain	3	5.45455	0.0934267	TNC, BTC, NOTCH4	53	224	22680	5.73113	0.999919	0.609997	66.0502
GOTERM_BP_ALL	GO:2001141~regulation of RNA biosynthetic process	23	41.8182	3.36512e-05	HFE2, GREM2, HOXC6, HOXC8, ZFHX4, HOXD8, EYA2, HOXB7, HOXB8, HOXA6, HOXC4, HOXB5, HOXC5, HOXA7, HOXD4, NOTCH4, FOXF2, HOXB6, HOXA10, HOXA9, NKX3-1, HOXB9, MKX	50	3458	18082	2.40536	0.0541711	0.00139137	0.0565625		INTERPRO	IPR000742:Epidermal growth factor-like domain	3	5.45455	0.109174	TNC, BTC, NOTCH4	50	237	20594	5.21367	1	0.865832	74.3936
GOTERM_BP_ALL	GO:0048568~embryonic organ development	9	16.3636	4.93801e-05	HOXB7, HOXB8, HOXB5, HOXC4, HOXA6, HOXB6, FOXF2, HOXA7, HOXD4	50	494	18082	6.58858	0.0784756	0.00199133	0.0829901
GOTERM_BP_ALL	GO:0097659~nucleic acid-templated transcription	23	41.8182	5.07951e-05	HFE2, GREM2, HOXC6, HOXC8, ZFHX4, HOXD8, EYA2, HOXB7, HOXB8, HOXA6, HOXC4, HOXB5, HOXC5, HOXA7, HOXD4, NOTCH4, FOXF2, HOXB6, HOXA10, HOXA9, NKX3-1, HOXB9, MKX	50	3548	18082	2.34434	0.0806313	0.00199962	0.0853673		Annotation Cluster 4	Enrichment Score: 0.7497475440054655
GOTERM_BP_ALL	GO:0031323~regulation of cellular metabolic process	30	54.5455	5.28934e-05	HFE2, GREM2, HOXC6, HOXC8, HOXA6, HOXC4, SEMA7A, HOXC5, FOXF2, HOXA7, ADRA2A, HOXA10, HOXA9, NKX3-1, MKX, CALCRL, PTGER3, EEF1A2, MYLK2, ZFHX4, EYA2, HOXD8, P2RX1, HOXB7, HOXB8, HOXB5, HOXD4, HOXB6, NOTCH4, HOXB9	50	5673	18082	1.91243	0.0838186	0.00203376	0.0888923		Category	Term	Count	%	PValue	Genes	List Total	Pop Hits	Pop Total	Fold Enrichment	Bonferroni	Benjamini	FDR
GOTERM_BP_ALL	GO:0032774~RNA biosynthetic process	23	41.8182	5.48096e-05	HFE2, GREM2, HOXC6, HOXC8, ZFHX4, HOXD8, EYA2, HOXB7, HOXB8, HOXA6, HOXC4, HOXB5, HOXC5, HOXA7, HOXD4, NOTCH4, FOXF2, HOXB6, HOXA10, HOXA9, NKX3-1, HOXB9, MKX	50	3565	18082	2.33316	0.0867196	0.00205952	0.0921112		UP_KEYWORDS	Glycoprotein	21	38.1818	0.000159854	PTGER3, MGAT5B, HFE2, TNC, BTC, ENPEP, RGS17, GREM2, ART3, CCDC3, AU021092, P2RX1, SEMA7A, P4HA3, NOTCH4, ADRA2A, SLC22A3, SEMA3A, CALCRL, CHRNA1, SLC22A1	53	3815	22680	2.35555	0.01523	0.00255459	0.175921
GOTERM_BP_ALL	GO:0051252~regulation of RNA metabolic process	23	41.8182	5.73035e-05	HFE2, GREM2, HOXC6, HOXC8, ZFHX4, HOXD8, EYA2, HOXB7, HOXB8, HOXA6, HOXC4, HOXB5, HOXC5, HOXA7, HOXD4, NOTCH4, FOXF2, HOXB6, HOXA10, HOXA9, NKX3-1, HOXB9, MKX	50	3575	18082	2.32663	0.0904815	0.00210534	0.0963004		UP_KEYWORDS	Disulfide bond	15	27.2727	0.00904794	PTGER3, HFE2, TNC, BTC, ENPEP, GREM2, ART3, P2RX1, SEMA7A, NOTCH4, ADRA2A, PAPPA2, CALCRL, SEMA3A, CHRNA1	53	3124	22680	2.0547	0.582118	0.103332	9.52597
GOTERM_BP_ALL	GO:0044249~cellular biosynthetic process	30	54.5455	6.53522e-05	MGAT5B, HFE2, GREM2, HOXC6, ART3, HOXC8, HOXA6, HOXC4, HOXC5, FOXF2, HOXA7, ADRA2A, HOXA10, NKX3-1, HOXA9, MKX, CALCRL, PTGER3, EEF1A2, ZFHX4, EYA2, HOXD8, P2RX1, HOXB7, HOXB8, HOXB5, HOXD4, HOXB6, NOTCH4, HOXB9	50	5732	18082	1.89274	0.102517	0.00234857	0.10982		UP_SEQ_FEATURE	glycosylation site:N-linked (GlcNAc...)	17	30.9091	0.0278612	MGAT5B, PTGER3, HFE2, TNC, BTC, ENPEP, GREM2, P2RX1, SEMA7A, NOTCH4, P4HA3, ADRA2A, SLC22A3, SEMA3A, CALCRL, CHRNA1, SLC22A1	51	3563	18012	1.6851	0.998578	0.887543	30.4249
GOTERM_BP_ALL	GO:0060255~regulation of macromolecule metabolic process	30	54.5455	6.69975e-05	HFE2, TNC, ENPEP, GREM2, HOXC6, HOXC8, HOXA6, HOXC4, SEMA7A, HOXC5, FOXF2, HOXA7, ADRA2A, HOXA10, HOXA9, NKX3-1, MKX, PTGER3, MYLK2, ZFHX4, HOXD8, EYA2, P2RX1, HOXB7, HOXB8, HOXB5, HOXD4, HOXB6, NOTCH4, HOXB9	50	5739	18082	1.89043	0.104958	0.00235647	0.112583		UP_SEQ_FEATURE	signal peptide	14	25.4545	0.0808644	ART3, AU021092, CCDC3, HFE2, TNC, SEMA7A, BTC, P4HA3, NOTCH4, SEMA3A, CALCRL, CHRNA1, GREM2, TAC2	51	3124	18012	1.58274	1	0.98001	66.1263
GOTERM_BP_ALL	GO:0034645~cellular macromolecule biosynthetic process	27	49.0909	7.38757e-05	MGAT5B, HFE2, GREM2, HOXC6, ART3, HOXC8, HOXA6, HOXC4, HOXC5, FOXF2, HOXA7, ADRA2A, HOXA10, HOXA9, NKX3-1, MKX, EEF1A2, ZFHX4, EYA2, HOXD8, HOXB7, HOXB8, HOXB5, HOXB6, NOTCH4, HOXD4, HOXB9	50	4810	18082	2.03	0.115089	0.00254402	0.124134		UP_KEYWORDS	Signal	15	27.2727	0.142931	HFE2, TNC, BTC, GREM2, TAC2, ART3, CCDC3, AU021092, SEMA7A, NOTCH4, P4HA3, PAPPA2, CALCRL, SEMA3A, CHRNA1	53	4543	22680	1.41291	1	0.708842	81.7089
GOTERM_BP_ALL	GO:0010467~gene expression	28	50.9091	0.000107183	HFE2, TNC, ENPEP, GREM2, HOXC6, HOXC8, HOXA6, HOXC4, HOXC5, FOXF2, HOXA7, HOXA10, HOXA9, NKX3-1, MKX, PTGER3, EEF1A2, MYLK2, ZFHX4, EYA2, HOXD8, HOXB7, HOXB8, HOXB5, HOXB6, NOTCH4, HOXD4, HOXB9	50	5224	18082	1.93835	0.162553	0.00354167	0.180054		UP_SEQ_FEATURE	disulfide bond	11	20	0.150091	ART3, PTGER3, P2RX1, SEMA7A, TNC, BTC, NOTCH4, ADRA2A, SEMA3A, CHRNA1, GREM2	51	2510	18012	1.54779	1	0.995437	87.6042
GOTERM_BP_ALL	GO:0009059~macromolecule biosynthetic process	27	49.0909	0.000113461	MGAT5B, HFE2, GREM2, HOXC6, ART3, HOXC8, HOXA6, HOXC4, HOXC5, FOXF2, HOXA7, ADRA2A, HOXA10, HOXA9, NKX3-1, MKX, EEF1A2, ZFHX4, EYA2, HOXD8, HOXB7, HOXB8, HOXB5, HOXB6, NOTCH4, HOXD4, HOXB9	50	4925	18082	1.98259	0.17121	0.00367535	0.19059		UP_SEQ_FEATURE	topological domain:Extracellular	10	18.1818	0.167246	SLC26A4, PTGER3, P2RX1, BTC, NOTCH4, ADRA2A, ENPEP, CALCRL, CHRNA1, SLC22A1	51	2256	18012	1.5655	1	0.995046	90.4592
GOTERM_BP_ALL	GO:2000112~regulation of cellular macromolecule biosynthetic process	23	41.8182	0.000200792	HFE2, GREM2, HOXC6, HOXC8, ZFHX4, HOXD8, EYA2, HOXB7, HOXB8, HOXA6, HOXC4, HOXB5, HOXC5, HOXA7, HOXD4, NOTCH4, FOXF2, HOXB6, HOXA10, HOXA9, NKX3-1, HOXB9, MKX	50	3875	18082	2.14651	0.28276	0.00625103	0.337056		GOTERM_CC_DIRECT	GO:0005887~integral component of plasma membrane	6	10.9091	0.175653	SLC26A4, PTGER3, P2RX1, ADRA2A, SLC22A3, SLC22A1	53	1126	19662	1.97681	0.999999	0.967569	86.5323
GOTERM_BP_ALL	GO:0010556~regulation of macromolecule biosynthetic process	23	41.8182	0.000285329	HFE2, GREM2, HOXC6, HOXC8, ZFHX4, HOXD8, EYA2, HOXB7, HOXB8, HOXA6, HOXC4, HOXB5, HOXC5, HOXA7, HOXD4, NOTCH4, FOXF2, HOXB6, HOXA10, HOXA9, NKX3-1, HOXB9, MKX	50	3966	18082	2.09726	0.376426	0.00870793	0.478642		GOTERM_CC_DIRECT	GO:0005576~extracellular region	8	14.5455	0.17774	CCDC3, AU021092, TNC, BTC, ADH7, SEMA3A, GREM2, TAC2	53	1753	19662	1.69301	0.999999	0.937894	86.8821
GOTERM_BP_ALL	GO:0006807~nitrogen compound metabolic process	30	54.5455	0.000848431	HFE2, ENPEP, GREM2, HOXC6, HOXC8, HOXC4, HOXA6, HOXC5, FOXF2, HOXA7, ADRA2A, HOXA10, NKX3-1, HOXA9, MKX, CALCRL, PTGER3, EEF1A2, ZFHX4, CKM, EYA2, HOXD8, P2RX1, HOXB7, HOXB8, HOXB5, HOXD4, HOXB6, NOTCH4, HOXB9	50	6537	18082	1.65966	0.754572	0.0231406	1.41693		UP_KEYWORDS	Secreted	7	12.7273	0.186874	CCDC3, AU021092, TNC, BTC, SEMA3A, GREM2, TAC2	53	1685	22680	1.77773	1	0.757931	89.7558
GOTERM_BP_ALL	GO:0034641~cellular nitrogen compound metabolic process	29	52.7273	0.000855901	HFE2, ENPEP, GREM2, HOXC6, HOXC8, HOXA6, HOXC4, HOXC5, FOXF2, HOXA7, ADRA2A, HOXA10, NKX3-1, HOXA9, MKX, CALCRL, PTGER3, EEF1A2, ZFHX4, EYA2, HOXD8, P2RX1, HOXB7, HOXB8, HOXB5, HOXB6, NOTCH4, HOXD4, HOXB9	50	6198	18082	1.69209	0.75759	0.0229638	1.42933		UP_KEYWORDS	Cell membrane	12	21.8182	0.234653	SLC26A4, A530016L24RIK, ART3, PTGER3, HFE2, SEMA7A, BTC, NOTCH4, ADRA2A, CALCRL, CHRNA1, SLC22A1	53	3759	22680	1.36608	1	0.81941	94.742
GOTERM_BP_ALL	GO:0006725~cellular aromatic compound metabolic process	27	49.0909	0.000930093	HFE2, ENPEP, GREM2, HOXC6, HOXC8, HOXA6, HOXC4, HOXC5, HOXA7, FOXF2, ADRA2A, HOXA10, HOXA9, NKX3-1, MKX, CALCRL, PTGER3, ZFHX4, EYA2, HOXD8, HOXB7, HOXB8, HOXB5, HOXB6, NOTCH4, HOXD4, HOXB9	50	5560	18082	1.75617	0.785623	0.0241484	1.55231		UP_SEQ_FEATURE	topological domain:Cytoplasmic	11	20	0.270845	SLC26A4, MGAT5B, PTGER3, P2RX1, BTC, NOTCH4, ADRA2A, ENPEP, CALCRL, CHRNA1, SLC22A1	51	2880	18012	1.34894	1	0.999343	98.2667
GOTERM_BP_ALL	GO:0016070~RNA metabolic process	23	41.8182	0.0010355	HFE2, GREM2, HOXC6, HOXC8, ZFHX4, HOXD8, EYA2, HOXB7, HOXB8, HOXA6, HOXC4, HOXB5, HOXC5, HOXA7, HOXD4, NOTCH4, FOXF2, HOXB6, HOXA10, HOXA9, NKX3-1, HOXB9, MKX	50	4331	18082	1.92051	0.819972	0.0264356	1.7268		GOTERM_CC_DIRECT	GO:0005615~extracellular space	6	10.9091	0.366483	CKM, HFE2, TNC, BTC, SEMA3A, GREM2	53	1504	19662	1.47998	1	0.982598	99.1242
GOTERM_BP_ALL	GO:0050789~regulation of biological process	42	76.3636	0.00127134	HFE2, TNC, BTC, ADH7, ENPEP, GREM2, TAC2, HOXC6, HOXC8, SEMA7A, HOXC4, HOXA6, DGKG, HOXC5, FOXF2, HOXA7, ADRA2A, HOXA10, NKX3-1, HOXA9, MKX, CALCRL, SEMA3A, CHRNA1, PTGER3, EEF1A2, MYLK2, RGS17, SLC26A4, ZFHX4, CCDC3, HOXD8, EYA2, HOXB7, P2RX1, HOXB8, HOXB5, HOXD4, NOTCH4, HOXB6, FHOD3, HOXB9	50	11372	18082	1.33564	0.878203	0.0318718	2.11614		GOTERM_CC_DIRECT	GO:0005886~plasma membrane	14	25.4545	0.539203	PTGER3, HFE2, BTC, ENPEP, A530016L24RIK, SLC26A4, ART3, P2RX1, SEMA7A, NOTCH4, ADRA2A, CALCRL, CHRNA1, SLC22A1	53	4874	19662	1.0656	1	0.989788	99.9678
GOTERM_BP_ALL	GO:0006139~nucleobase-containing compound metabolic process	26	47.2727	0.00146957	HFE2, GREM2, HOXC6, HOXC8, HOXA6, HOXC4, HOXC5, HOXA7, FOXF2, ADRA2A, HOXA10, HOXA9, NKX3-1, MKX, CALCRL, PTGER3, ZFHX4, EYA2, HOXD8, HOXB7, HOXB8, HOXB5, HOXB6, NOTCH4, HOXD4, HOXB9	50	5389	18082	1.74478	0.912308	0.036206	2.44228		UP_SEQ_FEATURE	transmembrane region	13	23.6364	0.550604	SLC26A4, A530016L24RIK, MGAT5B, PTGER3, P2RX1, BTC, NOTCH4, ADRA2A, SLC22A3, ENPEP, CALCRL, CHRNA1, SLC22A1	51	4312	18012	1.06477	1	1	99.9965
GOTERM_BP_ALL	GO:0090304~nucleic acid metabolic process	24	43.6364	0.00173373	HFE2, GREM2, HOXC6, HOXC8, ZFHX4, HOXD8, EYA2, HOXB7, HOXB8, HOXA6, HOXC4, HOXB5, HOXC5, HOXA7, HOXD4, NOTCH4, FOXF2, HOXB6, HOXA10, ADRA2A, HOXA9, NKX3-1, HOXB9, MKX	50	4805	18082	1.80632	0.943404	0.0413533	2.8753		GOTERM_CC_DIRECT	GO:0016020~membrane	18	32.7273	0.716431	MGAT5B, PTGER3, HFE2, TNC, BTC, ENPEP, RGS17, SLC26A4, A530016L24RIK, ART3, AU021092, P2RX1, SEMA7A, NOTCH4, SLC22A3, CALCRL, CHRNA1, SLC22A1	53	6998	19662	0.954224	1	0.997434	99.9998
GOTERM_BP_ALL	GO:0046483~heterocycle metabolic process	26	47.2727	0.00200015	HFE2, GREM2, HOXC6, HOXC8, HOXA6, HOXC4, HOXC5, HOXA7, FOXF2, ADRA2A, HOXA10, HOXA9, NKX3-1, MKX, CALCRL, PTGER3, ZFHX4, EYA2, HOXD8, HOXB7, HOXB8, HOXB5, HOXB6, NOTCH4, HOXD4, HOXB9	50	5497	18082	1.7105	0.963614	0.0468879	3.31019		UP_KEYWORDS	Receptor	6	10.9091	0.730393	PTGER3, P2RX1, NOTCH4, ADRA2A, CALCRL, CHRNA1	53	2613	22680	0.982605	1	0.990539	99.9999
GOTERM_BP_ALL	GO:0071704~organic substance metabolic process	39	70.9091	0.00302934	MGAT5B, HFE2, TNC, ADH7, ENPEP, GREM2, HOXC6, ART3, HOXC8, SEMA7A, HOXC4, HOXA6, DGKG, HOXC5, FOXF2, HOXA7, ADRA2A, HOXA10, NKX3-1, HOXA9, MKX, CALCRL, PTGER3, EEF1A2, MYLK2, ZFHX4, CCDC3, HOXD8, CKM, EYA2, HOXB7, P2RX1, HOXB8, HOXB5, HOXD4, NOTCH4, HOXB6, PAPPA2, HOXB9	50	10445	18082	1.35031	0.993403	0.0639329	4.97304		UP_KEYWORDS	Membrane	17	30.9091	0.897466	MGAT5B, PTGER3, HFE2, BTC, ENPEP, RGS17, SLC26A4, A530016L24RIK, ART3, P2RX1, SEMA7A, NOTCH4, ADRA2A, SLC22A3, CALCRL, CHRNA1, SLC22A1	53	8683	22680	0.837811	1	0.998922	100
GOTERM_BP_ALL	GO:0050794~regulation of cellular process	40	72.7273	0.00307893	HFE2, TNC, BTC, ADH7, GREM2, TAC2, HOXC6, HOXC8, SEMA7A, HOXC4, HOXA6, DGKG, HOXC5, FOXF2, HOXA7, ADRA2A, HOXA10, NKX3-1, HOXA9, MKX, CALCRL, SEMA3A, CHRNA1, PTGER3, EEF1A2, MYLK2, RGS17, ZFHX4, CCDC3, HOXD8, EYA2, HOXB7, P2RX1, HOXB8, HOXB5, HOXD4, NOTCH4, HOXB6, FHOD3, HOXB9	50	10870	18082	1.33078	0.993925	0.0641305	5.05248		UP_KEYWORDS	Transmembrane helix	13	23.6364	0.910911	SLC26A4, A530016L24RIK, MGAT5B, PTGER3, P2RX1, BTC, NOTCH4, ADRA2A, SLC22A3, ENPEP, CALCRL, CHRNA1, SLC22A1	53	6938	22680	0.801819	1	0.999119	100
GOTERM_BP_ALL	GO:0008152~metabolic process	40	72.7273	0.00315121	MGAT5B, HFE2, TNC, ADH7, ENPEP, GREM2, HOXC6, ART3, HOXC8, SEMA7A, HOXC4, HOXA6, DGKG, HOXC5, P4HA3, FOXF2, HOXA7, ADRA2A, HOXA10, NKX3-1, HOXA9, MKX, CALCRL, PTGER3, EEF1A2, MYLK2, ZFHX4, CCDC3, HOXD8, CKM, EYA2, HOXB7, P2RX1, HOXB8, HOXB5, HOXD4, NOTCH4, HOXB6, PAPPA2, HOXB9	50	10880	18082	1.32956	0.994612	0.0647747	5.16815		UP_KEYWORDS	Transmembrane	13	23.6364	0.912742	SLC26A4, A530016L24RIK, MGAT5B, PTGER3, P2RX1, BTC, NOTCH4, ADRA2A, SLC22A3, ENPEP, CALCRL, CHRNA1, SLC22A1	53	6955	22680	0.799859	1	0.998978	100
GOTERM_BP_ALL	GO:0043170~macromolecule metabolic process	35	63.6364	0.00326295	MGAT5B, HFE2, TNC, ENPEP, GREM2, HOXC6, ART3, HOXC8, SEMA7A, HOXC4, HOXA6, HOXC5, FOXF2, HOXA7, ADRA2A, HOXA10, NKX3-1, HOXA9, MKX, CALCRL, PTGER3, EEF1A2, MYLK2, ZFHX4, HOXD8, EYA2, HOXB7, P2RX1, HOXB8, HOXB5, HOXD4, NOTCH4, HOXB6, PAPPA2, HOXB9	50	8886	18082	1.42442	0.995524	0.0661771	5.34671		GOTERM_CC_DIRECT	GO:0016021~integral component of membrane	13	23.6364	0.977422	SLC26A4, A530016L24RIK, MGAT5B, PTGER3, P2RX1, BTC, NOTCH4, ADRA2A, SLC22A3, ENPEP, CALCRL, CHRNA1, SLC22A1	53	6878	19662	0.701186	1	0.999999	100
GOTERM_BP_ALL	GO:1901360~organic cyclic compound metabolic process	26	47.2727	0.00375803	HFE2, GREM2, HOXC6, HOXC8, HOXA6, HOXC4, HOXC5, HOXA7, FOXF2, ADRA2A, HOXA10, HOXA9, NKX3-1, MKX, CALCRL, PTGER3, ZFHX4, EYA2, HOXD8, HOXB7, HOXB8, HOXB5, HOXB6, NOTCH4, HOXD4, HOXB9	50	5731	18082	1.64066	0.998033	0.0740446	6.13407
GOTERM_BP_ALL	GO:0044238~primary metabolic process	37	67.2727	0.00497427	MGAT5B, HFE2, ADH7, ENPEP, GREM2, HOXC6, ART3, HOXC8, SEMA7A, HOXC4, HOXA6, DGKG, HOXC5, FOXF2, HOXA7, ADRA2A, HOXA10, NKX3-1, HOXA9, MKX, CALCRL, PTGER3, EEF1A2, MYLK2, ZFHX4, CCDC3, HOXD8, EYA2, HOXB7, P2RX1, HOXB8, HOXB5, HOXD4, NOTCH4, HOXB6, PAPPA2, HOXB9	50	9853	18082	1.35803	0.99974	0.0935774	8.04225		Annotation Cluster 5	Enrichment Score: 0.5830042098988821
GOTERM_BP_ALL	GO:0044260~cellular macromolecule metabolic process	32	58.1818	0.00613624	MGAT5B, HFE2, GREM2, HOXC6, ART3, HOXC8, HOXA6, HOXC4, SEMA7A, HOXC5, FOXF2, HOXA7, ADRA2A, HOXA10, NKX3-1, HOXA9, MKX, CALCRL, PTGER3, EEF1A2, MYLK2, ZFHX4, HOXD8, EYA2, P2RX1, HOXB7, HOXB8, HOXB5, HOXD4, HOXB6, NOTCH4, HOXB9	50	8038	18082	1.43972	0.999962	0.107016	9.83115		Category	Term	Count	%	PValue	Genes	List Total	Pop Hits	Pop Total	Fold Enrichment	Bonferroni	Benjamini	FDR
GOTERM_BP_ALL	GO:0044237~cellular metabolic process	36	65.4545	0.0101607	MGAT5B, HFE2, ADH7, ENPEP, GREM2, HOXC6, ART3, HOXC8, SEMA7A, HOXC4, HOXA6, DGKG, HOXC5, FOXF2, HOXA7, ADRA2A, HOXA10, NKX3-1, HOXA9, MKX, CALCRL, PTGER3, EEF1A2, MYLK2, ZFHX4, HOXD8, CKM, EYA2, HOXB7, P2RX1, HOXB8, HOXB5, HOXD4, NOTCH4, HOXB6, HOXB9	50	9794	18082	1.32929	1	0.154093	15.7773		UP_SEQ_FEATURE	compositionally biased region:Ser-rich	4	7.27273	0.0938363	ZFHX4, FOXF2, HOXD4, FHOD3	51	390	18012	3.62232	1	0.977853	71.7764
														UP_SEQ_FEATURE	compositionally biased region:Poly-Ser	3	5.45455	0.312452	ZFHX4, FOXF2, FHOD3	51	407	18012	2.60327	1	0.99963	99.1848
Annotation Cluster 2	Enrichment Score: 2.5404603267930086													UP_SEQ_FEATURE	compositionally biased region:Pro-rich	3	5.45455	0.607901	ZFHX4, FOXF2, FHOD3	51	731	18012	1.44942	1	1	99.9994
Category	Term	Count	%	PValue	Genes	List Total	Pop Hits	Pop Total	Fold Enrichment	Bonferroni	Benjamini	FDR
GOTERM_BP_ALL	GO:0009888~tissue development	16	29.0909	9.14536e-05	TNC, MYLK2, EYA2, HOXB7, HOXC4, SEMA7A, HOXB5, FOXF2, NOTCH4, HOXA7, FHOD3, NKX3-1, GPSM2, MKX, SEMA3A, CHRNA1	50	1889	18082	3.06312	0.140464	0.00308427	0.153649		Annotation Cluster 6	Enrichment Score: 0.5187356110203291
GOTERM_BP_ALL	GO:0030154~cell differentiation	21	38.1818	0.00385722	PTGER3, TNC, BTC, MYLK2, HOXC8, CCDC3, EYA2, HOXB7, HOXB8, DGKG, HOXC4, SEMA7A, HOXB5, HOXA7, HOXD4, NOTCH4, FHOD3, HOXA9, GPSM2, MKX, SEMA3A	50	4143	18082	1.83308	0.998332	0.075036	6.29107		Category	Term	Count	%	PValue	Genes	List Total	Pop Hits	Pop Total	Fold Enrichment	Bonferroni	Benjamini	FDR
GOTERM_BP_ALL	GO:0048869~cellular developmental process	21	38.1818	0.00934973	PTGER3, TNC, BTC, MYLK2, HOXC8, CCDC3, EYA2, HOXB7, HOXB8, DGKG, HOXC4, SEMA7A, HOXB5, HOXA7, HOXD4, NOTCH4, FHOD3, HOXA9, GPSM2, MKX, SEMA3A	50	4465	18082	1.70088	1	0.146695	14.6096		UP_KEYWORDS	Ion transport	4	7.27273	0.169004	P2RX1, SLC22A3, CHRNA1, SLC22A1	53	619	22680	2.76526	1	0.745159	86.9844
GOTERM_BP_ALL	GO:0045595~regulation of cell differentiation	11	20	0.0208874	CCDC3, PTGER3, HOXB8, SEMA7A, HOXC4, BTC, HOXA7, NOTCH4, HOXA9, MKX, SEMA3A	50	1802	18082	2.20757	1	0.245524	29.8755		GOTERM_CC_DIRECT	GO:0005887~integral component of plasma membrane	6	10.9091	0.175653	SLC26A4, PTGER3, P2RX1, ADRA2A, SLC22A3, SLC22A1	53	1126	19662	1.97681	0.999999	0.967569	86.5323
														GOTERM_BP_DIRECT	GO:0006811~ion transport	4	7.27273	0.210181	P2RX1, SLC22A3, CHRNA1, SLC22A1	50	584	18082	2.47699	1	0.995783	96.2516
Annotation Cluster 3	Enrichment Score: 2.4847183194207663													GOTERM_BP_DIRECT	GO:0055085~transmembrane transport	3	5.45455	0.259155	SLC26A4, SLC22A3, SLC22A1	50	364	18082	2.98055	1	0.998592	98.462
Category	Term	Count	%	PValue	Genes	List Total	Pop Hits	Pop Total	Fold Enrichment	Bonferroni	Benjamini	FDR		UP_KEYWORDS	Transport	5	9.09091	0.644081	SLC26A4, P2RX1, SLC22A3, CHRNA1, SLC22A1	53	1901	22680	1.12552	1	0.986592	99.9989
GOTERM_BP_ALL	GO:0065007~biological regulation	45	81.8182	0.000116916	HFE2, TNC, BTC, ADH7, ENPEP, GREM2, TAC2, HOXC6, HOXC8, SEMA7A, HOXC4, HOXA6, DGKG, HOXC5, FOXF2, HOXA7, HOXA10, ADRA2A, NKX3-1, SLC22A3, GPSM2, HOXA9, MKX, CALCRL, SEMA3A, CHRNA1, SLC22A1, PTGER3, EEF1A2, MYLK2, RGS17, SLC26A4, ZFHX4, CCDC3, HOXD8, EYA2, HOXB7, P2RX1, HOXB8, HOXB5, HOXD4, NOTCH4, HOXB6, FHOD3, HOXB9	50	11917	18082	1.3656	0.175936	0.00371437	0.196388		GOTERM_BP_DIRECT	GO:0006810~transport	5	9.09091	0.741206	SLC26A4, P2RX1, SLC22A3, CHRNA1, SLC22A1	50	1822	18082	0.992426	1	1	100
GOTERM_BP_ALL	GO:0044699~single-organism process	48	87.2727	0.000445894	MGAT5B, HFE2, TNC, BTC, ADH7, ENPEP, GREM2, TAC2, HOXC6, ART3, HOXC8, SEMA7A, HOXC4, HOXA6, DGKG, HOXC5, P4HA3, FOXF2, HOXA7, HOXA10, ADRA2A, SLC22A3, NKX3-1, GPSM2, HOXA9, MKX, CALCRL, SEMA3A, CHRNA1, SLC22A1, PTGER3, EEF1A2, MYLK2, RGS17, SLC26A4, CCDC3, HOXD8, EYA2, HOXB7, P2RX1, HOXB8, HOXB5, HOXD4, NOTCH4, HOXB6, FHOD3, PAPPA2, HOXB9	50	14030	18082	1.23726	0.521988	0.0133307	0.747042
GOTERM_BP_ALL	GO:0050789~regulation of biological process	42	76.3636	0.00127134	HFE2, TNC, BTC, ADH7, ENPEP, GREM2, TAC2, HOXC6, HOXC8, SEMA7A, HOXC4, HOXA6, DGKG, HOXC5, FOXF2, HOXA7, ADRA2A, HOXA10, NKX3-1, HOXA9, MKX, CALCRL, SEMA3A, CHRNA1, PTGER3, EEF1A2, MYLK2, RGS17, SLC26A4, ZFHX4, CCDC3, HOXD8, EYA2, HOXB7, P2RX1, HOXB8, HOXB5, HOXD4, NOTCH4, HOXB6, FHOD3, HOXB9	50	11372	18082	1.33564	0.878203	0.0318718	2.11614		Annotation Cluster 7	Enrichment Score: 0.41989711956589515
GOTERM_BP_ALL	GO:0050794~regulation of cellular process	40	72.7273	0.00307893	HFE2, TNC, BTC, ADH7, GREM2, TAC2, HOXC6, HOXC8, SEMA7A, HOXC4, HOXA6, DGKG, HOXC5, FOXF2, HOXA7, ADRA2A, HOXA10, NKX3-1, HOXA9, MKX, CALCRL, SEMA3A, CHRNA1, PTGER3, EEF1A2, MYLK2, RGS17, ZFHX4, CCDC3, HOXD8, EYA2, HOXB7, P2RX1, HOXB8, HOXB5, HOXD4, NOTCH4, HOXB6, FHOD3, HOXB9	50	10870	18082	1.33078	0.993925	0.0641305	5.05248		Category	Term	Count	%	PValue	Genes	List Total	Pop Hits	Pop Total	Fold Enrichment	Bonferroni	Benjamini	FDR
GOTERM_BP_ALL	GO:0044763~single-organism cellular process	40	72.7273	0.0764336	MGAT5B, HFE2, TNC, BTC, ADH7, ENPEP, GREM2, TAC2, ART3, HOXC8, SEMA7A, HOXC4, DGKG, FOXF2, HOXA7, ADRA2A, SLC22A3, NKX3-1, GPSM2, HOXA9, MKX, CALCRL, SEMA3A, CHRNA1, SLC22A1, PTGER3, EEF1A2, MYLK2, RGS17, SLC26A4, CCDC3, EYA2, HOXB7, P2RX1, HOXB8, HOXB5, HOXD4, NOTCH4, FHOD3, HOXB9	50	12536	18082	1.15392	1	0.553949	73.7326		KEGG_PATHWAY	mmu04080:Neuroactive ligand-receptor interaction	5	9.09091	0.00662126	PTGER3, P2RX1, ADRA2A, CALCRL, CHRNA1	22	285	7720	6.1563	0.238431	0.238431	5.93047
GOTERM_BP_ALL	GO:0009987~cellular process	48	87.2727	0.0791845	MGAT5B, HFE2, TNC, BTC, ADH7, ENPEP, GREM2, TAC2, HOXC6, ART3, HOXC8, SEMA7A, HOXC4, HOXA6, DGKG, HOXC5, FOXF2, HOXA7, HOXA10, ADRA2A, SLC22A3, NKX3-1, GPSM2, HOXA9, MKX, CALCRL, SEMA3A, CHRNA1, SLC22A1, PTGER3, EEF1A2, MYLK2, RGS17, SLC26A4, ZFHX4, CCDC3, HOXD8, EYA2, CKM, HOXB7, P2RX1, HOXB8, HOXB5, HOXD4, NOTCH4, HOXB6, FHOD3, HOXB9	50	16073	18082	1.07999	1	0.556332	75.0175		UP_KEYWORDS	Receptor	6	10.9091	0.730393	PTGER3, P2RX1, NOTCH4, ADRA2A, CALCRL, CHRNA1	53	2613	22680	0.982605	1	0.990539	99.9999
														GOTERM_BP_DIRECT	GO:0007186~G-protein coupled receptor signaling pathway	4	7.27273	0.853528	PTGER3, ADRA2A, RGS17, CALCRL	50	1706	18082	0.847925	1	1	100
Annotation Cluster 4	Enrichment Score: 1.4768024592377778													GOTERM_BP_DIRECT	GO:0007165~signal transduction	3	5.45455	0.86323	PTGER3, CALCRL, CHRNA1	50	1255	18082	0.864478	1	1	100
Category	Term	Count	%	PValue	Genes	List Total	Pop Hits	Pop Total	Fold Enrichment	Bonferroni	Benjamini	FDR		UP_KEYWORDS	G-protein coupled receptor	3	5.45455	0.916589	PTGER3, ADRA2A, CALCRL	53	1741	22680	0.737377	1	0.998901	100
GOTERM_BP_ALL	GO:0009893~positive regulation of metabolic process	19	34.5455	0.000550186	PTGER3, HFE2, TNC, EEF1A2, MYLK2, CCDC3, HOXD8, EYA2, P2RX1, SEMA7A, HOXB5, HOXA7, FOXF2, HOXA10, ADRA2A, NKX3-1, HOXB9, MKX, CALCRL	50	3004	18082	2.28734	0.597801	0.0161329	0.921012		UP_KEYWORDS	Transducer	3	5.45455	0.925979	PTGER3, ADRA2A, CALCRL	53	1801	22680	0.712812	1	0.999034	100
GOTERM_BP_ALL	GO:0045935~positive regulation of nucleobase-containing compound metabolic process	12	21.8182	0.00374952	HOXD8, PTGER3, EYA2, HFE2, HOXB5, FOXF2, HOXA7, HOXA10, NKX3-1, HOXB9, MKX, CALCRL	50	1637	18082	2.651	0.998005	0.074771	6.12058
GOTERM_BP_ALL	GO:0031325~positive regulation of cellular metabolic process	16	29.0909	0.00516315	PTGER3, HFE2, EEF1A2, EYA2, HOXD8, P2RX1, SEMA7A, HOXB5, HOXA7, FOXF2, HOXA10, ADRA2A, NKX3-1, HOXB9, MKX, CALCRL	50	2769	18082	2.08965	0.99981	0.095877	8.33528		Annotation Cluster 8	Enrichment Score: 0.21062189724069427
GOTERM_BP_ALL	GO:0010628~positive regulation of gene expression	12	21.8182	0.00518275	HOXD8, PTGER3, HFE2, HOXB5, TNC, FOXF2, HOXA7, HOXA10, NKX3-1, MYLK2, HOXB9, MKX	50	1708	18082	2.5408	0.999816	0.0951601	8.36565		Category	Term	Count	%	PValue	Genes	List Total	Pop Hits	Pop Total	Fold Enrichment	Bonferroni	Benjamini	FDR
GOTERM_BP_ALL	GO:0010604~positive regulation of macromolecule metabolic process	16	29.0909	0.00562328	PTGER3, HFE2, TNC, MYLK2, EYA2, HOXD8, P2RX1, SEMA7A, HOXB5, HOXA7, FOXF2, HOXA10, ADRA2A, NKX3-1, HOXB9, MKX	50	2794	18082	2.07095	0.999912	0.10172	9.0455		UP_KEYWORDS	Kinase	3	5.45455	0.485194	CKM, DGKG, MYLK2	53	707	22680	1.8158	1	0.965082	99.9333
GOTERM_BP_ALL	GO:0051173~positive regulation of nitrogen compound metabolic process	12	21.8182	0.00600976	HOXD8, PTGER3, EYA2, HFE2, HOXB5, FOXF2, HOXA7, HOXA10, NKX3-1, HOXB9, MKX, CALCRL	50	1742	18082	2.49121	0.999954	0.107176	9.63802		GOTERM_BP_DIRECT	GO:0016310~phosphorylation	3	5.45455	0.497592	CKM, DGKG, MYLK2	50	612	18082	1.77275	1	0.999998	99.9931
GOTERM_BP_ALL	GO:0009891~positive regulation of biosynthetic process	12	21.8182	0.00606151	CCDC3, HOXD8, PTGER3, HFE2, HOXB5, FOXF2, HOXA7, HOXA10, NKX3-1, HOXB9, MKX, CALCRL	50	1744	18082	2.48835	0.999957	0.106903	9.71709		UP_KEYWORDS	Transferase	5	9.09091	0.531262	ART3, MGAT5B, CKM, DGKG, MYLK2	53	1654	22680	1.2936	1	0.973669	99.9763
GOTERM_BP_ALL	GO:0045944~positive regulation of transcription from RNA polymerase II promoter	9	16.3636	0.00674971	HOXD8, HFE2, HOXB5, FOXF2, HOXA7, HOXA10, NKX3-1, HOXB9, MKX	50	1049	18082	3.10273	0.999986	0.115888	10.7624		GOTERM_MF_DIRECT	GO:0016301~kinase activity	3	5.45455	0.558376	CKM, DGKG, MYLK2	49	674	17446	1.58475	1	0.999999	99.9942
GOTERM_BP_ALL	GO:0048518~positive regulation of biological process	24	43.6364	0.00691595	PTGER3, HFE2, TNC, EEF1A2, BTC, MYLK2, CCDC3, HOXD8, EYA2, P2RX1, HOXB7, HOXC4, SEMA7A, HOXB5, HOXA7, NOTCH4, FOXF2, HOXA10, ADRA2A, NKX3-1, MKX, HOXB9, SEMA3A, CALCRL	50	5311	18082	1.63422	0.99999	0.117366	11.0131		UP_KEYWORDS	Nucleotide-binding	5	9.09091	0.578958	CKM, EEF1A2, DGKG, GPSM2, MYLK2	53	1754	22680	1.21985	1	0.977055	99.9927
GOTERM_BP_ALL	GO:0006366~transcription from RNA polymerase II promoter	11	20	0.0143685	HOXC8, HOXD8, HFE2, HOXB5, FOXF2, HOXA7, HOXA10, NKX3-1, HOXB9, MKX, GREM2	50	1700	18082	2.34002	1	0.195673	21.5987		GOTERM_MF_DIRECT	GO:0016740~transferase activity	5	9.09091	0.585463	ART3, MGAT5B, CKM, DGKG, MYLK2	49	1472	17446	1.20938	1	0.999998	99.9973
GOTERM_BP_ALL	GO:0031328~positive regulation of cellular biosynthetic process	11	20	0.0148717	HOXD8, PTGER3, HFE2, HOXB5, FOXF2, HOXA7, HOXA10, NKX3-1, HOXB9, MKX, CALCRL	50	1709	18082	2.3277	1	0.193967	22.2689		GOTERM_MF_DIRECT	GO:0000166~nucleotide binding	5	9.09091	0.794831	CKM, EEF1A2, DGKG, GPSM2, MYLK2	49	1936	17446	0.919527	1	1	100
GOTERM_BP_ALL	GO:0048523~negative regulation of cellular process	20	36.3636	0.0181099	PTGER3, HFE2, TNC, BTC, ADH7, RGS17, GREM2, HOXC8, EYA2, HOXD8, HOXB8, HOXA7, FOXF2, NOTCH4, FHOD3, ADRA2A, NKX3-1, HOXA9, MKX, SEMA3A	50	4417	18082	1.63749	1	0.226112	26.455		GOTERM_MF_DIRECT	GO:0005524~ATP binding	4	7.27273	0.796001	CKM, P2RX1, DGKG, MYLK2	49	1507	17446	0.945032	1	1	100
GOTERM_BP_ALL	GO:0006357~regulation of transcription from RNA polymerase II promoter	11	20	0.0189131	HOXC8, HOXD8, HFE2, HOXB5, FOXF2, HOXA7, HOXA10, NKX3-1, HOXB9, MKX, GREM2	50	1774	18082	2.24241	1	0.229846	27.4599		UP_KEYWORDS	ATP-binding	3	5.45455	0.828026	CKM, DGKG, MYLK2	53	1363	22680	0.941874	1	0.997055	100
GOTERM_BP_ALL	GO:0048522~positive regulation of cellular process	21	38.1818	0.0211685	PTGER3, HFE2, TNC, EEF1A2, BTC, CCDC3, HOXD8, EYA2, P2RX1, HOXC4, SEMA7A, HOXB5, HOXA7, FOXF2, HOXA10, ADRA2A, NKX3-1, HOXB9, MKX, SEMA3A, CALCRL	50	4808	18082	1.57954	1	0.246691	30.2133
GOTERM_BP_ALL	GO:1903508~positive regulation of nucleic acid-templated transcription	9	16.3636	0.0263464	HOXD8, HFE2, HOXB5, FOXF2, HOXA7, HOXA10, NKX3-1, HOXB9, MKX	50	1339	18082	2.43074	1	0.290037	36.1671		Annotation Cluster 9	Enrichment Score: 0.1292031088954542
GOTERM_BP_ALL	GO:0045893~positive regulation of transcription, DNA-templated	9	16.3636	0.0263464	HOXD8, HFE2, HOXB5, FOXF2, HOXA7, HOXA10, NKX3-1, HOXB9, MKX	50	1339	18082	2.43074	1	0.290037	36.1671		Category	Term	Count	%	PValue	Genes	List Total	Pop Hits	Pop Total	Fold Enrichment	Bonferroni	Benjamini	FDR
GOTERM_BP_ALL	GO:1902680~positive regulation of RNA biosynthetic process	9	16.3636	0.0267631	HOXD8, HFE2, HOXB5, FOXF2, HOXA7, HOXA10, NKX3-1, HOXB9, MKX	50	1343	18082	2.4235	1	0.292032	36.6248		KEGG_PATHWAY	mmu01100:Metabolic pathways	5	9.09091	0.467587	MGAT5B, CKM, DGKG, P4HA3, ADH7	22	1278	7720	1.37288	1	0.998437	99.6975
GOTERM_BP_ALL	GO:0051254~positive regulation of RNA metabolic process	9	16.3636	0.0328524	HOXD8, HFE2, HOXB5, FOXF2, HOXA7, HOXA10, NKX3-1, HOXB9, MKX	50	1397	18082	2.32982	1	0.334022	42.9717		UP_KEYWORDS	Metal-binding	7	12.7273	0.810575	ZFHX4, MGAT5B, EYA2, DGKG, P4HA3, ADH7, ENPEP	53	3395	22680	0.882319	1	0.996668	100
GOTERM_BP_ALL	GO:0045934~negative regulation of nucleobase-containing compound metabolic process	9	16.3636	0.0353342	HOXC8, HOXD8, PTGER3, HFE2, FOXF2, HOXA7, ADRA2A, NKX3-1, MKX	50	1417	18082	2.29694	1	0.350415	45.3828		UP_KEYWORDS	Zinc	4	7.27273	0.871491	ZFHX4, DGKG, ADH7, ENPEP	53	2099	22680	0.815483	1	0.99826	100
GOTERM_BP_ALL	GO:0031327~negative regulation of cellular biosynthetic process	9	16.3636	0.0576122	HOXC8, HOXD8, PTGER3, HFE2, FOXF2, HOXA7, ADRA2A, NKX3-1, MKX	50	1564	18082	2.08105	1	0.480402	63.1256		GOTERM_MF_DIRECT	GO:0046872~metal ion binding	7	12.7273	0.921019	ZFHX4, MGAT5B, EYA2, DGKG, P4HA3, ADH7, ENPEP	49	3355	17446	0.742857	1	1	100
GOTERM_BP_ALL	GO:0010557~positive regulation of macromolecule biosynthetic process	9	16.3636	0.0599402	HOXD8, HFE2, HOXB5, FOXF2, HOXA7, HOXA10, NKX3-1, HOXB9, MKX	50	1577	18082	2.06389	1	0.489833	64.6276
GOTERM_BP_ALL	GO:0009890~negative regulation of biosynthetic process	9	16.3636	0.0632629	HOXC8, HOXD8, PTGER3, HFE2, FOXF2, HOXA7, ADRA2A, NKX3-1, MKX	50	1595	18082	2.0406	1	0.50457	66.672
GOTERM_BP_ALL	GO:0051172~negative regulation of nitrogen compound metabolic process	9	16.3636	0.065159	HOXC8, HOXD8, PTGER3, HFE2, FOXF2, HOXA7, ADRA2A, NKX3-1, MKX	50	1605	18082	2.02789	1	0.51072	67.7882
GOTERM_BP_ALL	GO:0045892~negative regulation of transcription, DNA-templated	7	12.7273	0.106179	HOXC8, HOXD8, HFE2, FOXF2, HOXA7, NKX3-1, MKX	50	1207	18082	2.09733	1	0.629701	84.8513
GOTERM_BP_ALL	GO:1903507~negative regulation of nucleic acid-templated transcription	7	12.7273	0.110965	HOXC8, HOXD8, HFE2, FOXF2, HOXA7, NKX3-1, MKX	50	1222	18082	2.07159	1	0.637179	86.1587
GOTERM_BP_ALL	GO:1902679~negative regulation of RNA biosynthetic process	7	12.7273	0.115863	HOXC8, HOXD8, HFE2, FOXF2, HOXA7, NKX3-1, MKX	50	1237	18082	2.04647	1	0.650245	87.3864
GOTERM_BP_ALL	GO:0051253~negative regulation of RNA metabolic process	7	12.7273	0.131569	HOXC8, HOXD8, HFE2, FOXF2, HOXA7, NKX3-1, MKX	50	1283	18082	1.97309	1	0.685185	90.6683
GOTERM_BP_ALL	GO:0000122~negative regulation of transcription from RNA polymerase II promoter	5	9.09091	0.144694	HOXC8, HOXD8, HFE2, HOXA7, MKX	50	750	18082	2.41093	1	0.704813	92.7763
GOTERM_BP_ALL	GO:2000113~negative regulation of cellular macromolecule biosynthetic process	7	12.7273	0.193631	HOXC8, HOXD8, HFE2, FOXF2, HOXA7, NKX3-1, MKX	50	1443	18082	1.75432	1	0.787456	97.3174
GOTERM_BP_ALL	GO:0010558~negative regulation of macromolecule biosynthetic process	7	12.7273	0.220833	HOXC8, HOXD8, HFE2, FOXF2, HOXA7, NKX3-1, MKX	50	1506	18082	1.68093	1	0.822346	98.4934
GOTERM_BP_ALL	GO:0010629~negative regulation of gene expression	7	12.7273	0.276958	HOXC8, HOXD8, HFE2, FOXF2, HOXA7, NKX3-1, MKX	50	1628	18082	1.55496	1	0.875097	99.5713
GOTERM_BP_ALL	GO:0031324~negative regulation of cellular metabolic process	9	16.3636	0.313609	HOXC8, HOXD8, PTGER3, HFE2, FOXF2, HOXA7, ADRA2A, NKX3-1, MKX	50	2380	18082	1.36755	1	0.895282	99.8212
GOTERM_BP_ALL	GO:0009892~negative regulation of metabolic process	9	16.3636	0.399151	HOXC8, HOXD8, PTGER3, HFE2, FOXF2, HOXA7, ADRA2A, NKX3-1, MKX	50	2579	18082	1.26202	1	0.941495	99.9809
GOTERM_BP_ALL	GO:0010605~negative regulation of macromolecule metabolic process	7	12.7273	0.635622	HOXC8, HOXD8, HFE2, FOXF2, HOXA7, NKX3-1, MKX	50	2372	18082	1.06723	1	0.987685	100
Annotation Cluster 5	Enrichment Score: 1.3878628893820328
Category	Term	Count	%	PValue	Genes	List Total	Pop Hits	Pop Total	Fold Enrichment	Bonferroni	Benjamini	FDR
GOTERM_BP_ALL	GO:0009888~tissue development	16	29.0909	9.14536e-05	TNC, MYLK2, EYA2, HOXB7, HOXC4, SEMA7A, HOXB5, FOXF2, NOTCH4, HOXA7, FHOD3, NKX3-1, GPSM2, MKX, SEMA3A, CHRNA1	50	1889	18082	3.06312	0.140464	0.00308427	0.153649
GOTERM_BP_ALL	GO:0016043~cellular component organization	14	25.4545	0.85189	EYA2, P2RX1, TNC, SEMA7A, BTC, NOTCH4, FOXF2, FHOD3, GPSM2, SLC22A3, MKX, SEMA3A, CHRNA1, SLC22A1	50	5872	18082	0.862221	1	0.999517	100
GOTERM_BP_ALL	GO:0071840~cellular component organization or biogenesis	14	25.4545	0.880697	EYA2, P2RX1, TNC, SEMA7A, BTC, NOTCH4, FOXF2, FHOD3, GPSM2, SLC22A3, MKX, SEMA3A, CHRNA1, SLC22A1	50	6037	18082	0.838655	1	0.999756	100
Annotation Cluster 6	Enrichment Score: 1.382507085914986
Category	Term	Count	%	PValue	Genes	List Total	Pop Hits	Pop Total	Fold Enrichment	Bonferroni	Benjamini	FDR
GOTERM_BP_ALL	GO:0061138~morphogenesis of a branching epithelium	5	9.09091	0.00280161	HOXB7, TNC, NOTCH4, NKX3-1, SEMA3A	50	217	18082	8.33272	0.990373	0.0616246	4.60743
GOTERM_BP_ALL	GO:0001763~morphogenesis of a branching structure	5	9.09091	0.00407633	HOXB7, TNC, NOTCH4, NKX3-1, SEMA3A	50	241	18082	7.5029	0.998841	0.0782186	6.63701
GOTERM_BP_ALL	GO:0048729~tissue morphogenesis	7	12.7273	0.00775423	HOXB7, TNC, FOXF2, NOTCH4, NKX3-1, MYLK2, SEMA3A	50	647	18082	3.91264	0.999997	0.125585	12.2677
GOTERM_BP_ALL	GO:0008584~male gonad development	4	7.27273	0.00794299	HOXA10, NKX3-1, HOXA9, SEMA3A	50	151	18082	9.57987	0.999998	0.127213	12.5478
GOTERM_BP_ALL	GO:0046546~development of primary male sexual characteristics	4	7.27273	0.00794299	HOXA10, NKX3-1, HOXA9, SEMA3A	50	151	18082	9.57987	0.999998	0.127213	12.5478
GOTERM_BP_ALL	GO:0007548~sex differentiation	5	9.09091	0.00979625	FOXF2, HOXA10, NKX3-1, HOXA9, SEMA3A	50	310	18082	5.8329	1	0.151744	15.2544
GOTERM_BP_ALL	GO:0048732~gland development	6	10.9091	0.010076	TNC, NOTCH4, NKX3-1, HOXA9, HOXB9, SEMA3A	50	488	18082	4.44639	1	0.15431	15.6559
GOTERM_BP_ALL	GO:0048608~reproductive structure development	6	10.9091	0.0102437	TNC, FOXF2, HOXA10, NKX3-1, HOXA9, SEMA3A	50	490	18082	4.42824	1	0.153857	15.8959
GOTERM_BP_ALL	GO:0061458~reproductive system development	6	10.9091	0.0106715	TNC, FOXF2, HOXA10, NKX3-1, HOXA9, SEMA3A	50	495	18082	4.38352	1	0.15835	16.505
GOTERM_BP_ALL	GO:0060429~epithelium development	9	16.3636	0.0118681	HOXB7, HOXB5, TNC, FOXF2, HOXA7, NOTCH4, GPSM2, NKX3-1, SEMA3A	50	1157	18082	2.8131	1	0.173035	18.1868
GOTERM_BP_ALL	GO:0046661~male sex differentiation	4	7.27273	0.0122179	HOXA10, NKX3-1, HOXA9, SEMA3A	50	177	18082	8.17266	1	0.173158	18.6723
GOTERM_BP_ALL	GO:0048754~branching morphogenesis of an epithelial tube	4	7.27273	0.013555	HOXB7, TNC, NOTCH4, NKX3-1	50	184	18082	7.86174	1	0.187158	20.5035
GOTERM_BP_ALL	GO:0002009~morphogenesis of an epithelium	6	10.9091	0.0148693	HOXB7, TNC, FOXF2, NOTCH4, NKX3-1, SEMA3A	50	538	18082	4.03316	1	0.195462	22.2657
GOTERM_BP_ALL	GO:0003006~developmental process involved in reproduction	7	12.7273	0.0238117	HOXC4, TNC, FOXF2, HOXA10, NKX3-1, HOXA9, SEMA3A	50	829	18082	3.05366	1	0.271341	33.3149
GOTERM_BP_ALL	GO:0008406~gonad development	4	7.27273	0.0304848	HOXA10, NKX3-1, HOXA9, SEMA3A	50	251	18082	5.76319	1	0.319715	40.5786
GOTERM_BP_ALL	GO:0045137~development of primary sexual characteristics	4	7.27273	0.0320504	HOXA10, NKX3-1, HOXA9, SEMA3A	50	256	18082	5.65062	1	0.331239	42.1714
GOTERM_BP_ALL	GO:0035295~tube development	6	10.9091	0.0406761	HOXB7, TNC, FOXF2, NOTCH4, GPSM2, NKX3-1	50	702	18082	3.09094	1	0.387926	50.2512
GOTERM_BP_ALL	GO:0022612~gland morphogenesis	3	5.45455	0.0566643	TNC, NKX3-1, SEMA3A	50	142	18082	7.64028	1	0.479157	62.4971
GOTERM_BP_ALL	GO:0001655~urogenital system development	4	7.27273	0.075679	HOXB7, TNC, NKX3-1, ENPEP	50	364	18082	3.97407	1	0.554676	73.3694
GOTERM_BP_ALL	GO:0022414~reproductive process	9	16.3636	0.0783653	P2RX1, HOXC4, TNC, FOXF2, HOXA10, ADRA2A, NKX3-1, HOXA9, SEMA3A	50	1670	18082	1.94896	1	0.558923	74.6412
GOTERM_BP_ALL	GO:0060562~epithelial tube morphogenesis	4	7.27273	0.0786203	HOXB7, TNC, NOTCH4, NKX3-1	50	370	18082	3.90962	1	0.557964	74.7589
GOTERM_BP_ALL	GO:0000003~reproduction	9	16.3636	0.078796	P2RX1, HOXC4, TNC, FOXF2, HOXA10, ADRA2A, NKX3-1, HOXA9, SEMA3A	50	1672	18082	1.94663	1	0.556637	74.8397
GOTERM_BP_ALL	GO:0035239~tube morphogenesis	4	7.27273	0.101123	HOXB7, TNC, NOTCH4, NKX3-1	50	413	18082	3.50257	1	0.618688	83.3441
GOTERM_BP_ALL	GO:0044702~single organism reproductive process	7	12.7273	0.229297	HOXC4, TNC, FOXF2, HOXA10, NKX3-1, HOXA9, SEMA3A	50	1525	18082	1.65999	1	0.831563	98.7462
GOTERM_BP_ALL	GO:0048468~cell development	8	14.5455	0.423185	PTGER3, SEMA7A, HOXC4, TNC, DGKG, NOTCH4, FHOD3, SEMA3A	50	2278	18082	1.27003	1	0.950481	99.9904
GOTERM_BP_ALL	GO:0051094~positive regulation of developmental process	5	9.09091	0.443212	HOXB7, SEMA7A, HOXC4, NOTCH4, SEMA3A	50	1252	18082	1.44425	1	0.956557	99.9947
GOTERM_BP_ALL	GO:0022603~regulation of anatomical structure morphogenesis	4	7.27273	0.53624	HOXB7, SEMA7A, NOTCH4, SEMA3A	50	1033	18082	1.40035	1	0.973847	99.9998
GOTERM_BP_ALL	GO:0000904~cell morphogenesis involved in differentiation	3	5.45455	0.646526	SEMA7A, NOTCH4, SEMA3A	50	803	18082	1.35108	1	0.98869	100
GOTERM_BP_ALL	GO:0032989~cellular component morphogenesis	4	7.27273	0.733953	SEMA7A, NOTCH4, FHOD3, SEMA3A	50	1382	18082	1.04671	1	0.995824	100
GOTERM_BP_ALL	GO:0000902~cell morphogenesis	3	5.45455	0.871584	SEMA7A, NOTCH4, SEMA3A	50	1283	18082	0.845612	1	0.999681	100
Annotation Cluster 7	Enrichment Score: 1.1688155050252325
Category	Term	Count	%	PValue	Genes	List Total	Pop Hits	Pop Total	Fold Enrichment	Bonferroni	Benjamini	FDR
GOTERM_BP_ALL	GO:0006936~muscle contraction	6	10.9091	0.000838033	PTGER3, P2RX1, ADRA2A, MYLK2, CALCRL, CHRNA1	50	273	18082	7.94813	0.750308	0.023243	1.39968
GOTERM_BP_ALL	GO:0003012~muscle system process	6	10.9091	0.00300089	PTGER3, P2RX1, ADRA2A, MYLK2, CALCRL, CHRNA1	50	365	18082	5.94477	0.993084	0.064168	4.92743
GOTERM_BP_ALL	GO:0007267~cell-cell signaling	8	14.5455	0.0583913	PTGER3, P2RX1, TNC, ADRA2A, NKX3-1, MYLK2, HOXB9, CHRNA1	50	1294	18082	2.2358	1	0.482854	63.6349
GOTERM_BP_ALL	GO:0098916~anterograde trans-synaptic signaling	3	5.45455	0.460106	P2RX1, MYLK2, CHRNA1	50	570	18082	1.90337	1	0.962376	99.9968
GOTERM_BP_ALL	GO:0099537~trans-synaptic signaling	3	5.45455	0.460106	P2RX1, MYLK2, CHRNA1	50	570	18082	1.90337	1	0.962376	99.9968
GOTERM_BP_ALL	GO:0007268~chemical synaptic transmission	3	5.45455	0.460106	P2RX1, MYLK2, CHRNA1	50	570	18082	1.90337	1	0.962376	99.9968
GOTERM_BP_ALL	GO:0099536~synaptic signaling	3	5.45455	0.460106	P2RX1, MYLK2, CHRNA1	50	570	18082	1.90337	1	0.962376	99.9968
Annotation Cluster 8	Enrichment Score: 1.1216449906382886
Category	Term	Count	%	PValue	Genes	List Total	Pop Hits	Pop Total	Fold Enrichment	Bonferroni	Benjamini	FDR
GOTERM_BP_ALL	GO:0051781~positive regulation of cell division	3	5.45455	0.018952	HOXC4, BTC, NKX3-1	50	78	18082	13.9092	1	0.228611	27.5083
GOTERM_BP_ALL	GO:0051302~regulation of cell division	3	5.45455	0.0511253	HOXC4, BTC, NKX3-1	50	134	18082	8.09642	1	0.450628	58.6178
GOTERM_BP_ALL	GO:0051301~cell division	3	5.45455	0.445424	HOXC4, BTC, NKX3-1	50	554	18082	1.95834	1	0.957038	99.995
Annotation Cluster 9	Enrichment Score: 1.043715398006872
Category	Term	Count	%	PValue	Genes	List Total	Pop Hits	Pop Total	Fold Enrichment	Bonferroni	Benjamini	FDR
GOTERM_BP_ALL	GO:0051093~negative regulation of developmental process	8	14.5455	0.00735421	PTGER3, HOXB8, HOXA7, NOTCH4, NKX3-1, HOXA9, MKX, SEMA3A	50	845	18082	3.42381	0.999995	0.120667	11.6711
GOTERM_BP_ALL	GO:0051239~regulation of multicellular organismal process	15	27.2727	0.0143837	PTGER3, MYLK2, HOXB7, P2RX1, HOXB8, HOXC4, SEMA7A, HOXA7, NOTCH4, ADRA2A, NKX3-1, HOXA9, MKX, SEMA3A, CALCRL	50	2804	18082	1.93459	1	0.194278	21.619
GOTERM_BP_ALL	GO:0045596~negative regulation of cell differentiation	7	12.7273	0.0183344	PTGER3, HOXB8, HOXA7, NOTCH4, HOXA9, MKX, SEMA3A	50	781	18082	3.24133	1	0.226905	26.7372
GOTERM_BP_ALL	GO:0045595~regulation of cell differentiation	11	20	0.0208874	CCDC3, PTGER3, HOXB8, SEMA7A, HOXC4, BTC, HOXA7, NOTCH4, HOXA9, MKX, SEMA3A	50	1802	18082	2.20757	1	0.245524	29.8755
GOTERM_BP_ALL	GO:0051240~positive regulation of multicellular organismal process	10	18.1818	0.025946	PTGER3, HOXB7, SEMA7A, HOXC4, NOTCH4, ADRA2A, NKX3-1, MYLK2, MKX, SEMA3A	50	1596	18082	2.26591	1	0.290062	35.7242
GOTERM_BP_ALL	GO:0045638~negative regulation of myeloid cell differentiation	3	5.45455	0.027907	HOXB8, HOXA7, HOXA9	50	96	18082	11.3012	1	0.300632	37.8656
GOTERM_BP_ALL	GO:0051241~negative regulation of multicellular organismal process	8	14.5455	0.0352414	PTGER3, HOXB8, HOXA7, ADRA2A, NKX3-1, HOXA9, SEMA3A, CALCRL	50	1157	18082	2.50054	1	0.351705	45.2944
GOTERM_BP_ALL	GO:1903707~negative regulation of hemopoiesis	3	5.45455	0.0566643	HOXB8, HOXA7, HOXA9	50	142	18082	7.64028	1	0.479157	62.4971
GOTERM_BP_ALL	GO:0050793~regulation of developmental process	11	20	0.0858384	PTGER3, HOXB7, HOXB8, SEMA7A, HOXC4, HOXA7, NOTCH4, NKX3-1, HOXA9, MKX, SEMA3A	50	2299	18082	1.73033	1	0.576233	77.8853
GOTERM_BP_ALL	GO:0030099~myeloid cell differentiation	4	7.27273	0.0867071	HOXB7, HOXB8, HOXA7, HOXA9	50	386	18082	3.74756	1	0.57797	78.236
GOTERM_BP_ALL	GO:0045637~regulation of myeloid cell differentiation	3	5.45455	0.109071	HOXB8, HOXA7, HOXA9	50	208	18082	5.21596	1	0.634315	85.6545
GOTERM_BP_ALL	GO:2000026~regulation of multicellular organismal development	9	16.3636	0.133879	PTGER3, HOXB7, HOXB8, SEMA7A, HOXA7, NOTCH4, NKX3-1, HOXA9, SEMA3A	50	1888	18082	1.72392	1	0.688405	91.077
GOTERM_BP_ALL	GO:1903706~regulation of hemopoiesis	3	5.45455	0.271258	HOXB8, HOXA7, HOXA9	50	376	18082	2.88543	1	0.872777	99.5108
GOTERM_BP_ALL	GO:0002683~negative regulation of immune system process	3	5.45455	0.299479	HOXB8, HOXA7, HOXA9	50	404	18082	2.68545	1	0.887154	99.7482
GOTERM_BP_ALL	GO:0030097~hemopoiesis	4	7.27273	0.437649	HOXB7, HOXB8, HOXA7, HOXA9	50	892	18082	1.6217	1	0.955997	99.9937
GOTERM_BP_ALL	GO:0002682~regulation of immune system process	5	9.09091	0.441361	PTGER3, HOXB8, SEMA7A, HOXA7, HOXA9	50	1249	18082	1.44772	1	0.956223	99.9944
GOTERM_BP_ALL	GO:0048534~hematopoietic or lymphoid organ development	4	7.27273	0.472137	HOXB7, HOXB8, HOXA7, HOXA9	50	940	18082	1.53889	1	0.96441	99.9978
GOTERM_BP_ALL	GO:0002520~immune system development	4	7.27273	0.502958	HOXB7, HOXB8, HOXA7, HOXA9	50	984	18082	1.47008	1	0.968044	99.9992
GOTERM_BP_ALL	GO:0002376~immune system process	7	12.7273	0.622697	PTGER3, HOXB7, HOXB8, SEMA7A, HOXB6, HOXA7, HOXA9	50	2342	18082	1.08091	1	0.986455	100
Annotation Cluster 10	Enrichment Score: 0.9881213969898891
Category	Term	Count	%	PValue	Genes	List Total	Pop Hits	Pop Total	Fold Enrichment	Bonferroni	Benjamini	FDR
GOTERM_BP_ALL	GO:0072359~circulatory system development	7	12.7273	0.0658891	HOXA7, NOTCH4, FHOD3, NKX3-1, MYLK2, ENPEP, CALCRL	50	1062	18082	2.38369	1	0.512519	68.2086
GOTERM_BP_ALL	GO:0072358~cardiovascular system development	7	12.7273	0.0658891	HOXA7, NOTCH4, FHOD3, NKX3-1, MYLK2, ENPEP, CALCRL	50	1062	18082	2.38369	1	0.512519	68.2086
GOTERM_BP_ALL	GO:0001568~blood vessel development	5	9.09091	0.0949954	HOXA7, NOTCH4, NKX3-1, ENPEP, CALCRL	50	641	18082	2.8209	1	0.604679	81.3288
GOTERM_BP_ALL	GO:0001944~vasculature development	5	9.09091	0.11036	HOXA7, NOTCH4, NKX3-1, ENPEP, CALCRL	50	677	18082	2.6709	1	0.636967	85.9995
GOTERM_BP_ALL	GO:0001525~angiogenesis	4	7.27273	0.118782	HOXA7, NOTCH4, ENPEP, CALCRL	50	444	18082	3.25802	1	0.65809	88.0687
GOTERM_BP_ALL	GO:0048646~anatomical structure formation involved in morphogenesis	7	12.7273	0.124614	HOXA7, NOTCH4, FHOD3, NKX3-1, MKX, ENPEP, CALCRL	50	1263	18082	2.00434	1	0.669405	89.3291
GOTERM_BP_ALL	GO:0048514~blood vessel morphogenesis	4	7.27273	0.179759	HOXA7, NOTCH4, ENPEP, CALCRL	50	540	18082	2.67881	1	0.770218	96.4264
Annotation Cluster 11	Enrichment Score: 0.8428046761581051
Category	Term	Count	%	PValue	Genes	List Total	Pop Hits	Pop Total	Fold Enrichment	Bonferroni	Benjamini	FDR
GOTERM_BP_ALL	GO:0014706~striated muscle tissue development	4	7.27273	0.101123	EYA2, FHOD3, MYLK2, CHRNA1	50	413	18082	3.50257	1	0.618688	83.3441
GOTERM_BP_ALL	GO:0060537~muscle tissue development	4	7.27273	0.115277	EYA2, FHOD3, MYLK2, CHRNA1	50	438	18082	3.30265	1	0.650162	87.2451
GOTERM_BP_ALL	GO:0061061~muscle structure development	4	7.27273	0.254095	FHOD3, MYLK2, MKX, CHRNA1	50	645	18082	2.24273	1	0.854168	99.2765
Annotation Cluster 12	Enrichment Score: 0.8319720315469117
Category	Term	Count	%	PValue	Genes	List Total	Pop Hits	Pop Total	Fold Enrichment	Bonferroni	Benjamini	FDR
GOTERM_BP_ALL	GO:0001655~urogenital system development	4	7.27273	0.075679	HOXB7, TNC, NKX3-1, ENPEP	50	364	18082	3.97407	1	0.554676	73.3694
GOTERM_BP_ALL	GO:0001822~kidney development	3	5.45455	0.196182	HOXB7, NKX3-1, ENPEP	50	301	18082	3.60439	1	0.789413	97.4566
GOTERM_BP_ALL	GO:0072001~renal system development	3	5.45455	0.215005	HOXB7, NKX3-1, ENPEP	50	320	18082	3.39037	1	0.816882	98.2924
Annotation Cluster 13	Enrichment Score: 0.7491212684660836
Category	Term	Count	%	PValue	Genes	List Total	Pop Hits	Pop Total	Fold Enrichment	Bonferroni	Benjamini	FDR
GOTERM_BP_ALL	GO:0006937~regulation of muscle contraction	5	9.09091	0.000618842	PTGER3, P2RX1, ADRA2A, MYLK2, CALCRL	50	144	18082	12.5569	0.641025	0.0178131	1.03538
GOTERM_BP_ALL	GO:0006940~regulation of smooth muscle contraction	4	7.27273	0.000662415	PTGER3, P2RX1, ADRA2A, CALCRL	50	63	18082	22.9613	0.666015	0.0187303	1.1079
GOTERM_BP_ALL	GO:0006936~muscle contraction	6	10.9091	0.000838033	PTGER3, P2RX1, ADRA2A, MYLK2, CALCRL, CHRNA1	50	273	18082	7.94813	0.750308	0.023243	1.39968
GOTERM_BP_ALL	GO:0065008~regulation of biological quality	20	36.3636	0.000867701	PTGER3, HFE2, BTC, MYLK2, ADH7, ENPEP, TAC2, SLC26A4, EYA2, P2RX1, SEMA7A, HOXB6, FHOD3, ADRA2A, SLC22A3, NKX3-1, GPSM2, SEMA3A, CHRNA1, SLC22A1	50	3398	18082	2.12855	0.762282	0.0229057	1.4489
GOTERM_BP_ALL	GO:0015844~monoamine transport	4	7.27273	0.00158017	PTGER3, P2RX1, SLC22A3, SLC22A1	50	85	18082	17.0184	0.926997	0.0383104	2.6238
GOTERM_BP_ALL	GO:0044057~regulation of system process	7	12.7273	0.00230396	PTGER3, P2RX1, ADRA2A, NKX3-1, MYLK2, SEMA3A, CALCRL	50	504	18082	5.02278	0.978016	0.0530748	3.80388
GOTERM_BP_ALL	GO:0006939~smooth muscle contraction	4	7.27273	0.00230577	PTGER3, P2RX1, ADRA2A, CALCRL	50	97	18082	14.913	0.978082	0.0523872	3.80681
GOTERM_BP_ALL	GO:0090257~regulation of muscle system process	5	9.09091	0.00240447	PTGER3, P2RX1, ADRA2A, MYLK2, CALCRL	50	208	18082	8.69327	0.981392	0.0538328	3.96668
GOTERM_BP_ALL	GO:0048585~negative regulation of response to stimulus	11	20	0.00291736	PTGER3, EYA2, HFE2, NOTCH4, ADRA2A, NKX3-1, ADH7, RGS17, SEMA3A, CALCRL, GREM2	50	1350	18082	2.9467	0.992056	0.0632527	4.79342
GOTERM_BP_ALL	GO:0003012~muscle system process	6	10.9091	0.00300089	PTGER3, P2RX1, ADRA2A, MYLK2, CALCRL, CHRNA1	50	365	18082	5.94477	0.993084	0.064168	4.92743
GOTERM_BP_ALL	GO:0008015~blood circulation	6	10.9091	0.00697791	PTGER3, P2RX1, ADRA2A, SEMA3A, ENPEP, TAC2	50	446	18082	4.86511	0.999991	0.117161	11.1064
GOTERM_BP_ALL	GO:0003013~circulatory system process	6	10.9091	0.00723941	PTGER3, P2RX1, ADRA2A, SEMA3A, ENPEP, TAC2	50	450	18082	4.82187	0.999994	0.120079	11.4992
GOTERM_BP_ALL	GO:0010817~regulation of hormone levels	6	10.9091	0.0119346	PTGER3, ADRA2A, NKX3-1, ADH7, ENPEP, SLC22A1	50	509	18082	4.26295	1	0.172415	18.2793
GOTERM_BP_ALL	GO:0010648~negative regulation of cell communication	9	16.3636	0.0120428	PTGER3, EYA2, HFE2, NOTCH4, ADRA2A, NKX3-1, ADH7, RGS17, GREM2	50	1160	18082	2.80583	1	0.172352	18.4296
GOTERM_BP_ALL	GO:0023057~negative regulation of signaling	9	16.3636	0.0122786	PTGER3, EYA2, HFE2, NOTCH4, ADRA2A, NKX3-1, ADH7, RGS17, GREM2	50	1164	18082	2.79619	1	0.172481	18.7564
GOTERM_BP_ALL	GO:0051937~catecholamine transport	3	5.45455	0.0146249	PTGER3, SLC22A3, SLC22A1	50	68	18082	15.9547	1	0.195637	21.9408
GOTERM_BP_ALL	GO:0090066~regulation of anatomical structure size	6	10.9091	0.0146527	PTGER3, P2RX1, SEMA7A, FHOD3, ADRA2A, SEMA3A	50	536	18082	4.04821	1	0.194419	21.9779
GOTERM_BP_ALL	GO:0015850~organic hydroxy compound transport	4	7.27273	0.0149726	PTGER3, P2RX1, SLC22A3, SLC22A1	50	191	18082	7.57361	1	0.193646	22.4026
GOTERM_BP_ALL	GO:0019229~regulation of vasoconstriction	3	5.45455	0.0176033	PTGER3, P2RX1, ADRA2A	50	75	18082	14.4656	1	0.22215	25.8143
GOTERM_BP_ALL	GO:0048523~negative regulation of cellular process	20	36.3636	0.0181099	PTGER3, HFE2, TNC, BTC, ADH7, RGS17, GREM2, HOXC8, EYA2, HOXD8, HOXB8, HOXA7, FOXF2, NOTCH4, FHOD3, ADRA2A, NKX3-1, HOXA9, MKX, SEMA3A	50	4417	18082	1.63749	1	0.226112	26.455
GOTERM_BP_ALL	GO:0048519~negative regulation of biological process	21	38.1818	0.0188889	PTGER3, HFE2, TNC, BTC, ADH7, RGS17, GREM2, HOXC8, EYA2, HOXD8, HOXB8, HOXA7, FOXF2, NOTCH4, FHOD3, ADRA2A, NKX3-1, HOXA9, MKX, SEMA3A, CALCRL	50	4757	18082	1.59648	1	0.23126	27.4299
GOTERM_BP_ALL	GO:0009968~negative regulation of signal transduction	8	14.5455	0.0197343	PTGER3, EYA2, HFE2, NOTCH4, NKX3-1, ADH7, RGS17, GREM2	50	1025	18082	2.82256	1	0.235235	28.4741
GOTERM_BP_ALL	GO:0051240~positive regulation of multicellular organismal process	10	18.1818	0.025946	PTGER3, HOXB7, SEMA7A, HOXC4, NOTCH4, ADRA2A, NKX3-1, MYLK2, MKX, SEMA3A	50	1596	18082	2.26591	1	0.290062	35.7242
GOTERM_BP_ALL	GO:0030168~platelet activation	3	5.45455	0.0263155	PTGER3, P2RX1, ADRA2A	50	93	18082	11.6658	1	0.291644	36.1329
GOTERM_BP_ALL	GO:1903522~regulation of blood circulation	4	7.27273	0.0298703	PTGER3, P2RX1, ADRA2A, SEMA3A	50	249	18082	5.80948	1	0.316288	39.9421
GOTERM_BP_ALL	GO:0030817~regulation of cAMP biosynthetic process	3	5.45455	0.0323347	PTGER3, ADRA2A, CALCRL	50	104	18082	10.4319	1	0.331654	42.4563
GOTERM_BP_ALL	GO:0051241~negative regulation of multicellular organismal process	8	14.5455	0.0352414	PTGER3, HOXB8, HOXA7, ADRA2A, NKX3-1, HOXA9, SEMA3A, CALCRL	50	1157	18082	2.50054	1	0.351705	45.2944
GOTERM_BP_ALL	GO:0006171~cAMP biosynthetic process	3	5.45455	0.0370193	PTGER3, ADRA2A, CALCRL	50	112	18082	9.68679	1	0.36182	46.9649
GOTERM_BP_ALL	GO:0030814~regulation of cAMP metabolic process	3	5.45455	0.0413192	PTGER3, ADRA2A, CALCRL	50	119	18082	9.11697	1	0.390607	50.8089
GOTERM_BP_ALL	GO:0030802~regulation of cyclic nucleotide biosynthetic process	3	5.45455	0.0419482	PTGER3, ADRA2A, CALCRL	50	120	18082	9.041	1	0.393138	51.3488
GOTERM_BP_ALL	GO:1900371~regulation of purine nucleotide biosynthetic process	3	5.45455	0.0471093	PTGER3, ADRA2A, CALCRL	50	128	18082	8.47594	1	0.42792	55.5724
GOTERM_BP_ALL	GO:0030808~regulation of nucleotide biosynthetic process	3	5.45455	0.0477701	PTGER3, ADRA2A, CALCRL	50	129	18082	8.41023	1	0.430258	56.0876
GOTERM_BP_ALL	GO:0046058~cAMP metabolic process	3	5.45455	0.053869	PTGER3, ADRA2A, CALCRL	50	138	18082	7.86174	1	0.466183	60.5843
GOTERM_BP_ALL	GO:0052652~cyclic purine nucleotide metabolic process	3	5.45455	0.0559608	PTGER3, ADRA2A, CALCRL	50	141	18082	7.69447	1	0.477092	62.024
GOTERM_BP_ALL	GO:0009190~cyclic nucleotide biosynthetic process	3	5.45455	0.0573711	PTGER3, ADRA2A, CALCRL	50	143	18082	7.58685	1	0.481208	62.9667
GOTERM_BP_ALL	GO:0030799~regulation of cyclic nucleotide metabolic process	3	5.45455	0.0573711	PTGER3, ADRA2A, CALCRL	50	143	18082	7.58685	1	0.481208	62.9667
GOTERM_BP_ALL	GO:0007267~cell-cell signaling	8	14.5455	0.0583913	PTGER3, P2RX1, TNC, ADRA2A, NKX3-1, MYLK2, HOXB9, CHRNA1	50	1294	18082	2.2358	1	0.482854	63.6349
GOTERM_BP_ALL	GO:0050878~regulation of body fluid levels	4	7.27273	0.06855	PTGER3, P2RX1, BTC, ADRA2A	50	349	18082	4.14487	1	0.524713	69.6973
GOTERM_BP_ALL	GO:0009914~hormone transport	4	7.27273	0.0718365	PTGER3, ADRA2A, NKX3-1, SLC22A1	50	356	18082	4.06337	1	0.539733	71.4457
GOTERM_BP_ALL	GO:0007188~adenylate cyclase-modulating G-protein coupled receptor signaling pathway	3	5.45455	0.075218	PTGER3, ADRA2A, CALCRL	50	167	18082	6.49653	1	0.554631	73.1452
GOTERM_BP_ALL	GO:0050880~regulation of blood vessel size	3	5.45455	0.075218	PTGER3, P2RX1, ADRA2A	50	167	18082	6.49653	1	0.554631	73.1452
GOTERM_BP_ALL	GO:0035150~regulation of tube size	3	5.45455	0.0759964	PTGER3, P2RX1, ADRA2A	50	168	18082	6.45786	1	0.554015	73.5227
GOTERM_BP_ALL	GO:0051270~regulation of cellular component movement	6	10.9091	0.0778216	PTGER3, SEMA7A, HOXA7, ADRA2A, MYLK2, SEMA3A	50	846	18082	2.56482	1	0.558499	74.3885
GOTERM_BP_ALL	GO:0007166~cell surface receptor signaling pathway	11	20	0.0817818	EYA2, HFE2, SEMA7A, BTC, NOTCH4, ADRA2A, NKX3-1, HOXB9, SEMA3A, CALCRL, GREM2	50	2278	18082	1.74629	1	0.566356	76.1762
GOTERM_BP_ALL	GO:0006954~inflammatory response	5	9.09091	0.0838187	PTGER3, P2RX1, SEMA7A, ADRA2A, CALCRL	50	613	18082	2.94976	1	0.57354	77.0493
GOTERM_BP_ALL	GO:0007187~G-protein coupled receptor signaling pathway, coupled to cyclic nucleotide second messenger	3	5.45455	0.08392	PTGER3, ADRA2A, CALCRL	50	178	18082	6.09506	1	0.571868	77.0919
GOTERM_BP_ALL	GO:0007596~blood coagulation	3	5.45455	0.0855343	PTGER3, P2RX1, ADRA2A	50	180	18082	6.02733	1	0.576991	77.7613
GOTERM_BP_ALL	GO:0008217~regulation of blood pressure	3	5.45455	0.0904339	P2RX1, ENPEP, TAC2	50	186	18082	5.8329	1	0.591972	79.6819
GOTERM_BP_ALL	GO:0009187~cyclic nucleotide metabolic process	3	5.45455	0.0920855	PTGER3, ADRA2A, CALCRL	50	188	18082	5.77085	1	0.596838	80.2934
GOTERM_BP_ALL	GO:0003018~vascular process in circulatory system	3	5.45455	0.093746	PTGER3, P2RX1, ADRA2A	50	190	18082	5.71011	1	0.601641	80.8907
GOTERM_BP_ALL	GO:0007599~hemostasis	3	5.45455	0.0962533	PTGER3, P2RX1, ADRA2A	50	193	18082	5.62135	1	0.607702	81.7604
GOTERM_BP_ALL	GO:0042060~wound healing	4	7.27273	0.0972955	PTGER3, P2RX1, TNC, ADRA2A	50	406	18082	3.56296	1	0.609819	82.1108
GOTERM_BP_ALL	GO:0006812~cation transport	6	10.9091	0.0988024	PTGER3, P2RX1, SLC22A3, CALCRL, CHRNA1, SLC22A1	50	910	18082	2.38444	1	0.613731	82.6063
GOTERM_BP_ALL	GO:0050817~coagulation	3	5.45455	0.0996264	PTGER3, P2RX1, ADRA2A	50	197	18082	5.50721	1	0.614923	82.8718
GOTERM_BP_ALL	GO:1900542~regulation of purine nucleotide metabolic process	3	5.45455	0.102178	PTGER3, ADRA2A, CALCRL	50	200	18082	5.4246	1	0.620715	83.6699
GOTERM_BP_ALL	GO:0003008~system process	12	21.8182	0.103628	PTGER3, P2RX1, HOXB8, BTC, ADRA2A, NKX3-1, MYLK2, SEMA3A, ENPEP, CALCRL, CHRNA1, TAC2	50	2696	18082	1.60967	1	0.624194	84.1076
GOTERM_BP_ALL	GO:0016477~cell migration	7	12.7273	0.103673	PTGER3, SEMA7A, HOXA7, ADRA2A, HOXB9, SEMA3A, ENPEP	50	1199	18082	2.11133	1	0.622382	84.1212
GOTERM_BP_ALL	GO:1901137~carbohydrate derivative biosynthetic process	5	9.09091	0.108161	ART3, MGAT5B, PTGER3, ADRA2A, CALCRL	50	672	18082	2.69077	1	0.634942	85.4062
GOTERM_BP_ALL	GO:0006140~regulation of nucleotide metabolic process	3	5.45455	0.108203	PTGER3, ADRA2A, CALCRL	50	207	18082	5.24116	1	0.63314	85.4176
GOTERM_BP_ALL	GO:0030335~positive regulation of cell migration	4	7.27273	0.11996	PTGER3, SEMA7A, ADRA2A, SEMA3A	50	446	18082	3.24341	1	0.660072	88.3339
GOTERM_BP_ALL	GO:0071705~nitrogen compound transport	5	9.09091	0.120736	PTGER3, P2RX1, ADRA2A, SLC22A3, SLC22A1	50	700	18082	2.58314	1	0.660729	88.5057
GOTERM_BP_ALL	GO:0009966~regulation of signal transduction	11	20	0.123057	PTGER3, EYA2, HFE2, SEMA7A, NOTCH4, ADRA2A, NKX3-1, MYLK2, ADH7, RGS17, GREM2	50	2468	18082	1.61185	1	0.666327	89.0054
GOTERM_BP_ALL	GO:2000147~positive regulation of cell motility	4	7.27273	0.12893	PTGER3, SEMA7A, ADRA2A, SEMA3A	50	461	18082	3.13787	1	0.680892	90.18
GOTERM_BP_ALL	GO:0009152~purine ribonucleotide biosynthetic process	3	5.45455	0.132271	PTGER3, ADRA2A, CALCRL	50	234	18082	4.63641	1	0.68547	90.7944
GOTERM_BP_ALL	GO:0051272~positive regulation of cellular component movement	4	7.27273	0.13566	PTGER3, SEMA7A, ADRA2A, SEMA3A	50	472	18082	3.06475	1	0.690025	91.3805
GOTERM_BP_ALL	GO:0090407~organophosphate biosynthetic process	4	7.27273	0.136277	PTGER3, CKM, ADRA2A, CALCRL	50	473	18082	3.05827	1	0.690043	91.4835
GOTERM_BP_ALL	GO:0040017~positive regulation of locomotion	4	7.27273	0.136896	PTGER3, SEMA7A, ADRA2A, SEMA3A	50	474	18082	3.05181	1	0.690065	91.5855
GOTERM_BP_ALL	GO:0030334~regulation of cell migration	5	9.09091	0.140738	PTGER3, SEMA7A, HOXA7, ADRA2A, SEMA3A	50	742	18082	2.43693	1	0.69914	92.1935
GOTERM_BP_ALL	GO:0006164~purine nucleotide biosynthetic process	3	5.45455	0.14148	PTGER3, ADRA2A, CALCRL	50	244	18082	4.44639	1	0.699467	92.306
GOTERM_BP_ALL	GO:0009260~ribonucleotide biosynthetic process	3	5.45455	0.144269	PTGER3, ADRA2A, CALCRL	50	247	18082	4.39239	1	0.705368	92.7157
GOTERM_BP_ALL	GO:0046390~ribose phosphate biosynthetic process	3	5.45455	0.147071	PTGER3, ADRA2A, CALCRL	50	250	18082	4.33968	1	0.709466	93.1065
GOTERM_BP_ALL	GO:0072522~purine-containing compound biosynthetic process	3	5.45455	0.147071	PTGER3, ADRA2A, CALCRL	50	250	18082	4.33968	1	0.709466	93.1065
GOTERM_BP_ALL	GO:0010562~positive regulation of phosphorus metabolic process	6	10.9091	0.15489	PTGER3, SEMA7A, EEF1A2, ADRA2A, NKX3-1, CALCRL	50	1053	18082	2.06063	1	0.727872	94.0953
GOTERM_BP_ALL	GO:0045937~positive regulation of phosphate metabolic process	6	10.9091	0.15489	PTGER3, SEMA7A, EEF1A2, ADRA2A, NKX3-1, CALCRL	50	1053	18082	2.06063	1	0.727872	94.0953
GOTERM_BP_ALL	GO:0048870~cell motility	7	12.7273	0.155455	PTGER3, SEMA7A, HOXA7, ADRA2A, HOXB9, SEMA3A, ENPEP	50	1348	18082	1.87795	1	0.727625	94.1613
GOTERM_BP_ALL	GO:0051674~localization of cell	7	12.7273	0.155455	PTGER3, SEMA7A, HOXA7, ADRA2A, HOXB9, SEMA3A, ENPEP	50	1348	18082	1.87795	1	0.727625	94.1613
GOTERM_BP_ALL	GO:0006811~ion transport	7	12.7273	0.157755	SLC26A4, PTGER3, P2RX1, SLC22A3, CALCRL, CHRNA1, SLC22A1	50	1354	18082	1.86963	1	0.731647	94.423
GOTERM_BP_ALL	GO:2000145~regulation of cell motility	5	9.09091	0.16096	PTGER3, SEMA7A, HOXA7, ADRA2A, SEMA3A	50	782	18082	2.31228	1	0.736138	94.7693
GOTERM_BP_ALL	GO:0045862~positive regulation of proteolysis	3	5.45455	0.162199	P2RX1, ADRA2A, NKX3-1	50	266	18082	4.07865	1	0.737475	94.8976
GOTERM_BP_ALL	GO:0009611~response to wounding	4	7.27273	0.165719	PTGER3, P2RX1, TNC, ADRA2A	50	519	18082	2.78721	1	0.74411	95.2463
GOTERM_BP_ALL	GO:0032102~negative regulation of response to external stimulus	3	5.45455	0.170832	PTGER3, SEMA3A, CALCRL	50	275	18082	3.94516	1	0.754111	95.7131
GOTERM_BP_ALL	GO:0048583~regulation of response to stimulus	13	23.6364	0.177565	PTGER3, EYA2, HFE2, SEMA7A, NOTCH4, ADRA2A, NKX3-1, MYLK2, ADH7, RGS17, SEMA3A, CALCRL, GREM2	50	3327	18082	1.41308	1	0.767145	96.2623
GOTERM_BP_ALL	GO:0040012~regulation of locomotion	5	9.09091	0.180584	PTGER3, SEMA7A, HOXA7, ADRA2A, SEMA3A	50	819	18082	2.20781	1	0.770419	96.4864
GOTERM_BP_ALL	GO:0050727~regulation of inflammatory response	3	5.45455	0.181489	PTGER3, SEMA7A, CALCRL	50	286	18082	3.79343	1	0.770784	96.5511
GOTERM_BP_ALL	GO:0006928~movement of cell or subcellular component	8	14.5455	0.182013	PTGER3, SEMA7A, HOXA7, ADRA2A, MYLK2, HOXB9, SEMA3A, ENPEP	50	1724	18082	1.67814	1	0.770364	96.588
GOTERM_BP_ALL	GO:0007167~enzyme linked receptor protein signaling pathway	5	9.09091	0.183299	HFE2, BTC, ADRA2A, NKX3-1, GREM2	50	824	18082	2.19442	1	0.771505	96.677
GOTERM_BP_ALL	GO:0046883~regulation of hormone secretion	3	5.45455	0.185391	PTGER3, ADRA2A, NKX3-1	50	290	18082	3.7411	1	0.774263	96.8173
GOTERM_BP_ALL	GO:0009165~nucleotide biosynthetic process	3	5.45455	0.190285	PTGER3, ADRA2A, CALCRL	50	295	18082	3.67769	1	0.782474	97.124
GOTERM_BP_ALL	GO:1901293~nucleoside phosphate biosynthetic process	3	5.45455	0.195197	PTGER3, ADRA2A, CALCRL	50	300	18082	3.6164	1	0.788986	97.4037
GOTERM_BP_ALL	GO:0010646~regulation of cell communication	11	20	0.213917	PTGER3, EYA2, HFE2, SEMA7A, NOTCH4, ADRA2A, NKX3-1, MYLK2, ADH7, RGS17, GREM2	50	2785	18082	1.42838	1	0.816417	98.2521
GOTERM_BP_ALL	GO:0044711~single-organism biosynthetic process	6	10.9091	0.21723	CCDC3, PTGER3, P2RX1, ADRA2A, MKX, CALCRL	50	1187	18082	1.828	1	0.819185	98.3719
GOTERM_BP_ALL	GO:0080134~regulation of response to stress	6	10.9091	0.21921	PTGER3, EYA2, SEMA7A, ADRA2A, NKX3-1, CALCRL	50	1191	18082	1.82186	1	0.82106	98.4398
GOTERM_BP_ALL	GO:0023051~regulation of signaling	11	20	0.221471	PTGER3, EYA2, HFE2, SEMA7A, NOTCH4, ADRA2A, NKX3-1, MYLK2, ADH7, RGS17, GREM2	50	2808	18082	1.41668	1	0.82207	98.514
GOTERM_BP_ALL	GO:0040011~locomotion	7	12.7273	0.231093	PTGER3, SEMA7A, HOXA7, ADRA2A, HOXB9, SEMA3A, ENPEP	50	1529	18082	1.65564	1	0.832999	98.7944
GOTERM_BP_ALL	GO:0030162~regulation of proteolysis	4	7.27273	0.23229	P2RX1, NOTCH4, ADRA2A, NKX3-1	50	615	18082	2.35213	1	0.832314	98.8256
GOTERM_BP_ALL	GO:0032879~regulation of localization	10	18.1818	0.240464	SLC26A4, PTGER3, P2RX1, SEMA7A, HOXA7, NOTCH4, ADRA2A, NKX3-1, MYLK2, SEMA3A	50	2530	18082	1.42941	1	0.841648	99.019
GOTERM_BP_ALL	GO:0046879~hormone secretion	3	5.45455	0.243042	PTGER3, ADRA2A, NKX3-1	50	348	18082	3.11759	1	0.844045	99.0735
GOTERM_BP_ALL	GO:0006508~proteolysis	7	12.7273	0.243342	HFE2, P2RX1, NOTCH4, ADRA2A, NKX3-1, PAPPA2, ENPEP	50	1556	18082	1.62692	1	0.84329	99.0797
GOTERM_BP_ALL	GO:0042327~positive regulation of phosphorylation	5	9.09091	0.246152	PTGER3, SEMA7A, EEF1A2, ADRA2A, NKX3-1	50	934	18082	1.93597	1	0.844813	99.1355
GOTERM_BP_ALL	GO:0009719~response to endogenous stimulus	7	12.7273	0.267493	HFE2, P2RX1, TNC, ADRA2A, NKX3-1, CHRNA1, GREM2	50	1608	18082	1.5743	1	0.869483	99.4666
GOTERM_BP_ALL	GO:0019220~regulation of phosphate metabolic process	7	12.7273	0.278862	PTGER3, SEMA7A, EEF1A2, ADRA2A, NKX3-1, MYLK2, CALCRL	50	1632	18082	1.55115	1	0.876193	99.5899
GOTERM_BP_ALL	GO:0051174~regulation of phosphorus metabolic process	7	12.7273	0.279338	PTGER3, SEMA7A, EEF1A2, ADRA2A, NKX3-1, MYLK2, CALCRL	50	1633	18082	1.5502	1	0.875719	99.5944
GOTERM_BP_ALL	GO:0044700~single organism signaling	20	36.3636	0.282578	PTGER3, HFE2, TNC, BTC, MYLK2, ADH7, RGS17, GREM2, TAC2, EYA2, P2RX1, DGKG, SEMA7A, NOTCH4, ADRA2A, NKX3-1, HOXB9, SEMA3A, CALCRL, CHRNA1	50	6137	18082	1.17856	1	0.877268	99.624
GOTERM_BP_ALL	GO:0034220~ion transmembrane transport	4	7.27273	0.285861	SLC26A4, PTGER3, P2RX1, SLC22A1	50	688	18082	2.10256	1	0.878836	99.6519
GOTERM_BP_ALL	GO:0055085~transmembrane transport	5	9.09091	0.28668	SLC26A4, PTGER3, P2RX1, SLC22A3, SLC22A1	50	1001	18082	1.80639	1	0.87874	99.6586
GOTERM_BP_ALL	GO:0014070~response to organic cyclic compound	5	9.09091	0.289137	PTGER3, P2RX1, TNC, NKX3-1, CHRNA1	50	1005	18082	1.7992	1	0.88037	99.6778
GOTERM_BP_ALL	GO:0023052~signaling	20	36.3636	0.29219	PTGER3, HFE2, TNC, BTC, MYLK2, ADH7, RGS17, GREM2, TAC2, EYA2, P2RX1, DGKG, SEMA7A, NOTCH4, ADRA2A, NKX3-1, HOXB9, SEMA3A, CALCRL, CHRNA1	50	6171	18082	1.17206	1	0.882589	99.7003
GOTERM_BP_ALL	GO:1901566~organonitrogen compound biosynthetic process	6	10.9091	0.296006	PTGER3, CKM, P2RX1, EEF1A2, ADRA2A, CALCRL	50	1339	18082	1.62049	1	0.885533	99.7264
GOTERM_BP_ALL	GO:1901700~response to oxygen-containing compound	7	12.7273	0.297111	PTGER3, P2RX1, TNC, ADRA2A, NKX3-1, ADH7, CALCRL	50	1670	18082	1.51586	1	0.885717	99.7335
GOTERM_BP_ALL	GO:0042221~response to chemical	14	25.4545	0.307836	PTGER3, P2RX1, HFE2, TNC, EEF1A2, ADRA2A, NKX3-1, ADH7, HOXB9, SEMA3A, CALCRL, CHRNA1, GREM2, SLC22A1	50	4096	18082	1.23607	1	0.893403	99.7942
GOTERM_BP_ALL	GO:0030900~forebrain development	3	5.45455	0.308527	PTGER3, SEMA7A, SEMA3A	50	413	18082	2.62692	1	0.893174	99.7976
GOTERM_BP_ALL	GO:0007154~cell communication	20	36.3636	0.309468	PTGER3, HFE2, TNC, BTC, MYLK2, ADH7, RGS17, GREM2, TAC2, EYA2, P2RX1, DGKG, SEMA7A, NOTCH4, ADRA2A, NKX3-1, HOXB9, SEMA3A, CALCRL, CHRNA1	50	6231	18082	1.16078	1	0.893181	99.8022
GOTERM_BP_ALL	GO:0030182~neuron differentiation	6	10.9091	0.317656	HOXC8, PTGER3, SEMA7A, TNC, DGKG, SEMA3A	50	1379	18082	1.57349	1	0.898091	99.8382
GOTERM_BP_ALL	GO:0016310~phosphorylation	8	14.5455	0.32386	PTGER3, CKM, SEMA7A, EEF1A2, DGKG, ADRA2A, NKX3-1, MYLK2	50	2063	18082	1.40238	1	0.902688	99.8612
GOTERM_BP_ALL	GO:0042325~regulation of phosphorylation	6	10.9091	0.332955	PTGER3, SEMA7A, EEF1A2, ADRA2A, NKX3-1, MYLK2	50	1407	18082	1.54217	1	0.909446	99.8895
GOTERM_BP_ALL	GO:1901135~carbohydrate derivative metabolic process	5	9.09091	0.33509	ART3, MGAT5B, PTGER3, ADRA2A, CALCRL	50	1079	18082	1.67581	1	0.910381	99.8953
GOTERM_BP_ALL	GO:0023061~signal release	3	5.45455	0.33852	PTGER3, ADRA2A, NKX3-1	50	443	18082	2.44903	1	0.91232	99.904
GOTERM_BP_ALL	GO:0051179~localization	18	32.7273	0.342345	PTGER3, MYLK2, ENPEP, SLC26A4, EYA2, P2RX1, SEMA7A, HOXA7, NOTCH4, ADRA2A, SLC22A3, NKX3-1, GPSM2, HOXB9, SEMA3A, CALCRL, CHRNA1, SLC22A1	50	5623	18082	1.15766	1	0.913773	99.9129
GOTERM_BP_ALL	GO:0009150~purine ribonucleotide metabolic process	3	5.45455	0.342495	PTGER3, ADRA2A, CALCRL	50	447	18082	2.42711	1	0.913141	99.9132
GOTERM_BP_ALL	GO:0032101~regulation of response to external stimulus	4	7.27273	0.346491	PTGER3, SEMA7A, SEMA3A, CALCRL	50	769	18082	1.88109	1	0.915441	99.9217
GOTERM_BP_ALL	GO:0009259~ribonucleotide metabolic process	3	5.45455	0.358322	PTGER3, ADRA2A, CALCRL	50	463	18082	2.34324	1	0.922575	99.9424
GOTERM_BP_ALL	GO:0006163~purine nucleotide metabolic process	3	5.45455	0.368151	PTGER3, ADRA2A, CALCRL	50	473	18082	2.2937	1	0.928514	99.9556
GOTERM_BP_ALL	GO:0019693~ribose phosphate metabolic process	3	5.45455	0.36913	PTGER3, ADRA2A, CALCRL	50	474	18082	2.28886	1	0.928497	99.9567
GOTERM_BP_ALL	GO:0006796~phosphate-containing compound metabolic process	10	18.1818	0.372763	PTGER3, CKM, EYA2, SEMA7A, EEF1A2, DGKG, ADRA2A, NKX3-1, MYLK2, CALCRL	50	2869	18082	1.26051	1	0.930183	99.9607
GOTERM_BP_ALL	GO:0006793~phosphorus metabolic process	10	18.1818	0.374404	PTGER3, CKM, EYA2, SEMA7A, EEF1A2, DGKG, ADRA2A, NKX3-1, MYLK2, CALCRL	50	2873	18082	1.25875	1	0.930583	99.9624
GOTERM_BP_ALL	GO:0007165~signal transduction	18	32.7273	0.386735	PTGER3, HFE2, BTC, MYLK2, ADH7, RGS17, GREM2, TAC2, EYA2, SEMA7A, DGKG, NOTCH4, ADRA2A, NKX3-1, HOXB9, SEMA3A, CALCRL, CHRNA1	50	5763	18082	1.12954	1	0.937421	99.9731
GOTERM_BP_ALL	GO:0016192~vesicle-mediated transport	5	9.09091	0.390914	PTGER3, P2RX1, ADRA2A, MYLK2, CALCRL	50	1168	18082	1.54812	1	0.93922	99.976
GOTERM_BP_ALL	GO:0048699~generation of neurons	6	10.9091	0.398651	HOXC8, PTGER3, SEMA7A, TNC, DGKG, SEMA3A	50	1526	18082	1.42191	1	0.941783	99.9807
GOTERM_BP_ALL	GO:0071495~cellular response to endogenous stimulus	5	9.09091	0.40406	HFE2, TNC, ADRA2A, NKX3-1, GREM2	50	1189	18082	1.52077	1	0.943565	99.9834
GOTERM_BP_ALL	GO:0072521~purine-containing compound metabolic process	3	5.45455	0.406878	PTGER3, ADRA2A, CALCRL	50	513	18082	2.11485	1	0.944496	99.9847
GOTERM_BP_ALL	GO:0071407~cellular response to organic cyclic compound	3	5.45455	0.413548	PTGER3, TNC, NKX3-1	50	520	18082	2.08638	1	0.947348	99.9873
GOTERM_BP_ALL	GO:1902578~single-organism localization	11	20	0.413612	SLC26A4, PTGER3, P2RX1, ADRA2A, GPSM2, NKX3-1, MYLK2, SLC22A3, CALCRL, CHRNA1, SLC22A1	50	3325	18082	1.1964	1	0.946863	99.9873
GOTERM_BP_ALL	GO:0010033~response to organic substance	10	18.1818	0.415265	PTGER3, HFE2, P2RX1, TNC, ADRA2A, NKX3-1, ADH7, CALCRL, CHRNA1, GREM2	50	2972	18082	1.21682	1	0.947167	99.9879
GOTERM_BP_ALL	GO:0048468~cell development	8	14.5455	0.423185	PTGER3, SEMA7A, HOXC4, TNC, DGKG, NOTCH4, FHOD3, SEMA3A	50	2278	18082	1.27003	1	0.950481	99.9904
GOTERM_BP_ALL	GO:0009605~response to external stimulus	8	14.5455	0.433893	PTGER3, SEMA7A, TNC, SLC22A3, HOXB9, ADH7, SEMA3A, CALCRL	50	2301	18082	1.25733	1	0.954839	99.993
GOTERM_BP_ALL	GO:0001934~positive regulation of protein phosphorylation	4	7.27273	0.438375	PTGER3, SEMA7A, ADRA2A, NKX3-1	50	893	18082	1.61989	1	0.955855	99.9939
GOTERM_BP_ALL	GO:0032870~cellular response to hormone stimulus	3	5.45455	0.440793	TNC, ADRA2A, NKX3-1	50	549	18082	1.97617	1	0.956429	99.9943
GOTERM_BP_ALL	GO:0022008~neurogenesis	6	10.9091	0.460272	HOXC8, PTGER3, SEMA7A, TNC, DGKG, SEMA3A	50	1638	18082	1.32469	1	0.96204	99.9969
GOTERM_BP_ALL	GO:0001775~cell activation	4	7.27273	0.462164	PTGER3, P2RX1, ADRA2A, HOXA9	50	926	18082	1.56216	1	0.962347	99.997
GOTERM_BP_ALL	GO:0032940~secretion by cell	4	7.27273	0.468584	PTGER3, P2RX1, ADRA2A, NKX3-1	50	935	18082	1.54712	1	0.963905	99.9976
GOTERM_BP_ALL	GO:0008284~positive regulation of cell proliferation	4	7.27273	0.474264	TNC, BTC, NKX3-1, CALCRL	50	943	18082	1.534	1	0.964782	99.998
GOTERM_BP_ALL	GO:0001932~regulation of protein phosphorylation	5	9.09091	0.47806	PTGER3, SEMA7A, ADRA2A, NKX3-1, MYLK2	50	1309	18082	1.38136	1	0.964996	99.9982
GOTERM_BP_ALL	GO:0044765~single-organism transport	10	18.1818	0.479856	SLC26A4, PTGER3, P2RX1, ADRA2A, NKX3-1, MYLK2, SLC22A3, CALCRL, CHRNA1, SLC22A1	50	3128	18082	1.15614	1	0.964888	99.9983
GOTERM_BP_ALL	GO:0071396~cellular response to lipid	3	5.45455	0.479938	PTGER3, TNC, NKX3-1	50	592	18082	1.83264	1	0.964551	99.9983
GOTERM_BP_ALL	GO:1901564~organonitrogen compound metabolic process	7	12.7273	0.48088	PTGER3, CKM, P2RX1, EEF1A2, ADRA2A, ENPEP, CALCRL	50	2039	18082	1.24153	1	0.964514	99.9984
GOTERM_BP_ALL	GO:0009117~nucleotide metabolic process	3	5.45455	0.483497	PTGER3, ADRA2A, CALCRL	50	596	18082	1.82034	1	0.964697	99.9985
GOTERM_BP_ALL	GO:0019637~organophosphate metabolic process	4	7.27273	0.484143	PTGER3, CKM, ADRA2A, CALCRL	50	957	18082	1.51156	1	0.964559	99.9985
GOTERM_BP_ALL	GO:0031347~regulation of defense response	3	5.45455	0.489693	PTGER3, SEMA7A, CALCRL	50	603	18082	1.7992	1	0.965744	99.9988
GOTERM_BP_ALL	GO:0043085~positive regulation of catalytic activity	4	7.27273	0.489751	P2RX1, EEF1A2, ADRA2A, NKX3-1	50	965	18082	1.49903	1	0.965413	99.9988
GOTERM_BP_ALL	GO:0006753~nucleoside phosphate metabolic process	3	5.45455	0.492334	PTGER3, ADRA2A, CALCRL	50	606	18082	1.7903	1	0.965934	99.9989
GOTERM_BP_ALL	GO:0007417~central nervous system development	4	7.27273	0.492544	PTGER3, HOXB8, SEMA7A, SEMA3A	50	969	18082	1.49284	1	0.965657	99.9989
GOTERM_BP_ALL	GO:0032270~positive regulation of cellular protein metabolic process	5	9.09091	0.493114	PTGER3, P2RX1, SEMA7A, ADRA2A, NKX3-1	50	1334	18082	1.35547	1	0.965501	99.9989
GOTERM_BP_ALL	GO:0070848~response to growth factor	3	5.45455	0.507146	HFE2, TNC, GREM2	50	623	18082	1.74144	1	0.96871	99.9993
GOTERM_BP_ALL	GO:0071310~cellular response to organic substance	7	12.7273	0.512229	PTGER3, HFE2, TNC, ADRA2A, NKX3-1, CALCRL, GREM2	50	2103	18082	1.20375	1	0.969948	99.9994
GOTERM_BP_ALL	GO:0071702~organic substance transport	8	14.5455	0.514419	SLC26A4, PTGER3, P2RX1, ADRA2A, NKX3-1, SLC22A3, CALCRL, SLC22A1	50	2476	18082	1.16847	1	0.969678	99.9995
GOTERM_BP_ALL	GO:0051246~regulation of protein metabolic process	8	14.5455	0.517582	PTGER3, P2RX1, SEMA7A, NOTCH4, ADRA2A, NKX3-1, MYLK2, ENPEP	50	2483	18082	1.16517	1	0.970318	99.9995
GOTERM_BP_ALL	GO:0060284~regulation of cell development	4	7.27273	0.518044	PTGER3, SEMA7A, HOXC4, SEMA3A	50	1006	18082	1.43793	1	0.970151	99.9995
GOTERM_BP_ALL	GO:0055086~nucleobase-containing small molecule metabolic process	3	5.45455	0.535948	PTGER3, ADRA2A, CALCRL	50	657	18082	1.65132	1	0.974042	99.9998
GOTERM_BP_ALL	GO:0051247~positive regulation of protein metabolic process	5	9.09091	0.548125	PTGER3, P2RX1, SEMA7A, ADRA2A, NKX3-1	50	1428	18082	1.26625	1	0.975868	99.9998
GOTERM_BP_ALL	GO:0043408~regulation of MAPK cascade	3	5.45455	0.550741	SEMA7A, ADRA2A, MYLK2	50	675	18082	1.60729	1	0.976014	99.9999
GOTERM_BP_ALL	GO:0045664~regulation of neuron differentiation	3	5.45455	0.5556	PTGER3, SEMA7A, SEMA3A	50	681	18082	1.59313	1	0.976957	99.9999
GOTERM_BP_ALL	GO:1901701~cellular response to oxygen-containing compound	4	7.27273	0.556022	PTGER3, TNC, ADRA2A, CALCRL	50	1063	18082	1.36083	1	0.976814	99.9999
GOTERM_BP_ALL	GO:0046903~secretion	4	7.27273	0.564445	PTGER3, P2RX1, ADRA2A, NKX3-1	50	1076	18082	1.34439	1	0.978324	99.9999
GOTERM_BP_ALL	GO:0031401~positive regulation of protein modification process	4	7.27273	0.568302	PTGER3, SEMA7A, ADRA2A, NKX3-1	50	1082	18082	1.33693	1	0.97897	99.9999
GOTERM_BP_ALL	GO:1903530~regulation of secretion by cell	3	5.45455	0.569964	PTGER3, ADRA2A, NKX3-1	50	699	18082	1.5521	1	0.979116	99.9999
GOTERM_BP_ALL	GO:0070887~cellular response to chemical stimulus	8	14.5455	0.572439	PTGER3, HFE2, TNC, ADRA2A, NKX3-1, HOXB9, CALCRL, GREM2	50	2607	18082	1.10975	1	0.979442	99.9999
GOTERM_BP_ALL	GO:0006952~defense response	5	9.09091	0.577848	PTGER3, P2RX1, SEMA7A, ADRA2A, CALCRL	50	1481	18082	1.22093	1	0.980179	99.9999
GOTERM_BP_ALL	GO:0007399~nervous system development	7	12.7273	0.586658	HOXC8, PTGER3, HOXB8, SEMA7A, TNC, DGKG, SEMA3A	50	2261	18082	1.11963	1	0.981188	100
GOTERM_BP_ALL	GO:0007420~brain development	3	5.45455	0.605184	PTGER3, SEMA7A, SEMA3A	50	745	18082	1.45627	1	0.984167	100
GOTERM_BP_ALL	GO:0007186~G-protein coupled receptor signaling pathway	6	10.9091	0.605564	PTGER3, DGKG, ADRA2A, RGS17, CALCRL, TAC2	50	1919	18082	1.13071	1	0.984058	100
GOTERM_BP_ALL	GO:0051046~regulation of secretion	3	5.45455	0.609619	PTGER3, ADRA2A, NKX3-1	50	751	18082	1.44463	1	0.98443	100
GOTERM_BP_ALL	GO:0051716~cellular response to stimulus	20	36.3636	0.628508	PTGER3, HFE2, TNC, BTC, MYLK2, ADH7, RGS17, GREM2, TAC2, EYA2, DGKG, SEMA7A, NOTCH4, ADRA2A, SLC22A3, NKX3-1, HOXB9, SEMA3A, CALCRL, CHRNA1	50	7253	18082	0.997215	1	0.987204	100
GOTERM_BP_ALL	GO:0006950~response to stress	10	18.1818	0.633219	PTGER3, CKM, EYA2, P2RX1, SEMA7A, TNC, ADRA2A, NKX3-1, SLC22A3, CALCRL	50	3518	18082	1.02797	1	0.98776	100
GOTERM_BP_ALL	GO:0030001~metal ion transport	3	5.45455	0.634763	PTGER3, P2RX1, CALCRL	50	786	18082	1.38031	1	0.987843	100
GOTERM_BP_ALL	GO:0060322~head development	3	5.45455	0.638253	PTGER3, SEMA7A, SEMA3A	50	791	18082	1.37158	1	0.987928	100
GOTERM_BP_ALL	GO:0051704~multi-organism process	7	12.7273	0.644525	PTGER3, P2RX1, HOXC4, HOXA10, ADRA2A, HOXA9, ADH7	50	2393	18082	1.05787	1	0.988679	100
GOTERM_BP_ALL	GO:0031399~regulation of protein modification process	5	9.09091	0.64958	PTGER3, SEMA7A, ADRA2A, NKX3-1, MYLK2	50	1618	18082	1.11755	1	0.988976	100
GOTERM_BP_ALL	GO:0009725~response to hormone	3	5.45455	0.659329	TNC, ADRA2A, NKX3-1	50	822	18082	1.31985	1	0.989999	100
GOTERM_BP_ALL	GO:0050767~regulation of neurogenesis	3	5.45455	0.660655	PTGER3, SEMA7A, SEMA3A	50	824	18082	1.31665	1	0.990047	100
GOTERM_BP_ALL	GO:0044093~positive regulation of molecular function	4	7.27273	0.678517	P2RX1, EEF1A2, ADRA2A, NKX3-1	50	1270	18082	1.13902	1	0.991798	100
GOTERM_BP_ALL	GO:0019538~protein metabolic process	14	25.4545	0.68201	PTGER3, MGAT5B, HFE2, EEF1A2, MYLK2, ENPEP, ART3, EYA2, P2RX1, SEMA7A, NOTCH4, ADRA2A, NKX3-1, PAPPA2	50	5186	18082	0.976275	1	0.992071	100
GOTERM_BP_ALL	GO:0050896~response to stimulus	24	43.6364	0.689497	PTGER3, HFE2, TNC, EEF1A2, BTC, MYLK2, ADH7, RGS17, GREM2, TAC2, CKM, EYA2, P2RX1, DGKG, SEMA7A, NOTCH4, ADRA2A, SLC22A3, NKX3-1, HOXB9, SEMA3A, CALCRL, CHRNA1, SLC22A1	50	8942	18082	0.970628	1	0.992739	100
GOTERM_BP_ALL	GO:0051234~establishment of localization	12	21.8182	0.695396	SLC26A4, PTGER3, EYA2, P2RX1, ADRA2A, GPSM2, NKX3-1, MYLK2, SLC22A3, CALCRL, CHRNA1, SLC22A1	50	4467	18082	0.971498	1	0.993217	100
GOTERM_BP_ALL	GO:0006468~protein phosphorylation	5	9.09091	0.705314	PTGER3, SEMA7A, ADRA2A, NKX3-1, MYLK2	50	1737	18082	1.04099	1	0.99402	100
GOTERM_BP_ALL	GO:1902533~positive regulation of intracellular signal transduction	3	5.45455	0.711058	SEMA7A, ADRA2A, NKX3-1	50	905	18082	1.19881	1	0.994421	100
GOTERM_BP_ALL	GO:0051960~regulation of nervous system development	3	5.45455	0.720831	PTGER3, SEMA7A, SEMA3A	50	922	18082	1.1767	1	0.99497	100
GOTERM_BP_ALL	GO:0051049~regulation of transport	5	9.09091	0.743616	PTGER3, P2RX1, ADRA2A, NKX3-1, MYLK2	50	1828	18082	0.989168	1	0.996366	100
GOTERM_BP_ALL	GO:0048584~positive regulation of response to stimulus	5	9.09091	0.746009	PTGER3, EYA2, SEMA7A, ADRA2A, NKX3-1	50	1834	18082	0.985932	1	0.996454	100
GOTERM_BP_ALL	GO:0033993~response to lipid	3	5.45455	0.757752	PTGER3, TNC, NKX3-1	50	991	18082	1.09477	1	0.996997	100
GOTERM_BP_ALL	GO:0032268~regulation of cellular protein metabolic process	6	10.9091	0.76323	PTGER3, P2RX1, SEMA7A, ADRA2A, NKX3-1, MYLK2	50	2298	18082	0.94423	1	0.997185	100
GOTERM_BP_ALL	GO:0006810~transport	11	20	0.767554	SLC26A4, PTGER3, EYA2, P2RX1, ADRA2A, NKX3-1, MYLK2, SLC22A3, CALCRL, CHRNA1, SLC22A1	50	4325	18082	0.919778	1	0.99735	100
GOTERM_BP_ALL	GO:1902531~regulation of intracellular signal transduction	4	7.27273	0.80381	SEMA7A, ADRA2A, NKX3-1, MYLK2	50	1552	18082	0.932062	1	0.998626	100
GOTERM_BP_ALL	GO:0042127~regulation of cell proliferation	4	7.27273	0.834318	TNC, BTC, NKX3-1, CALCRL	50	1642	18082	0.880974	1	0.999282	100
GOTERM_BP_ALL	GO:0050790~regulation of catalytic activity	4	7.27273	0.840535	P2RX1, EEF1A2, ADRA2A, NKX3-1	50	1662	18082	0.870373	1	0.999373	100
GOTERM_BP_ALL	GO:0006464~cellular protein modification process	8	14.5455	0.856625	ART3, MGAT5B, PTGER3, EYA2, SEMA7A, ADRA2A, NKX3-1, MYLK2	50	3474	18082	0.832792	1	0.999559	100
GOTERM_BP_ALL	GO:0036211~protein modification process	8	14.5455	0.856625	ART3, MGAT5B, PTGER3, EYA2, SEMA7A, ADRA2A, NKX3-1, MYLK2	50	3474	18082	0.832792	1	0.999559	100
GOTERM_BP_ALL	GO:0065009~regulation of molecular function	5	9.09091	0.862976	P2RX1, EEF1A2, ADRA2A, NKX3-1, GREM2	50	2201	18082	0.821536	1	0.999625	100
GOTERM_BP_ALL	GO:0044281~small molecule metabolic process	4	7.27273	0.871336	PTGER3, ADRA2A, ADH7, CALCRL	50	1772	18082	0.816343	1	0.999684	100
GOTERM_BP_ALL	GO:0009967~positive regulation of signal transduction	3	5.45455	0.884055	SEMA7A, ADRA2A, NKX3-1	50	1328	18082	0.816958	1	0.999777	100
GOTERM_BP_ALL	GO:0035556~intracellular signal transduction	5	9.09091	0.901457	SEMA7A, DGKG, ADRA2A, NKX3-1, MYLK2	50	2380	18082	0.759748	1	0.999877	100
GOTERM_BP_ALL	GO:0043412~macromolecule modification	8	14.5455	0.902148	ART3, MGAT5B, PTGER3, EYA2, SEMA7A, ADRA2A, NKX3-1, MYLK2	50	3719	18082	0.77793	1	0.999878	100
GOTERM_BP_ALL	GO:0044267~cellular protein metabolic process	10	18.1818	0.908761	ART3, MGAT5B, PTGER3, EYA2, P2RX1, SEMA7A, EEF1A2, ADRA2A, NKX3-1, MYLK2	50	4608	18082	0.784809	1	0.999905	100
GOTERM_BP_ALL	GO:0010647~positive regulation of cell communication	3	5.45455	0.920409	SEMA7A, ADRA2A, NKX3-1	50	1490	18082	0.728134	1	0.999941	100
GOTERM_BP_ALL	GO:0023056~positive regulation of signaling	3	5.45455	0.921714	SEMA7A, ADRA2A, NKX3-1	50	1497	18082	0.724729	1	0.999944	100
GOTERM_BP_ALL	GO:0050877~neurological system process	4	7.27273	0.931483	P2RX1, HOXB8, ADRA2A, CHRNA1	50	2077	18082	0.696466	1	0.999964	100
GOTERM_BP_ALL	GO:0015031~protein transport	3	5.45455	0.955738	PTGER3, ADRA2A, CALCRL	50	1733	18082	0.626036	1	0.999992	100
GOTERM_BP_ALL	GO:0045184~establishment of protein localization	3	5.45455	0.970394	PTGER3, ADRA2A, CALCRL	50	1894	18082	0.572819	1	0.999998	100
GOTERM_BP_ALL	GO:0033036~macromolecule localization	4	7.27273	0.983716	PTGER3, ADRA2A, NKX3-1, CALCRL	50	2705	18082	0.534773	1	1	100
GOTERM_BP_ALL	GO:0008104~protein localization	3	5.45455	0.9914	PTGER3, ADRA2A, CALCRL	50	2367	18082	0.458352	1	1	100
Annotation Cluster 14	Enrichment Score: 0.6560698009151067
Category	Term	Count	%	PValue	Genes	List Total	Pop Hits	Pop Total	Fold Enrichment	Bonferroni	Benjamini	FDR
GOTERM_BP_ALL	GO:0010817~regulation of hormone levels	6	10.9091	0.0119346	PTGER3, ADRA2A, NKX3-1, ADH7, ENPEP, SLC22A1	50	509	18082	4.26295	1	0.172415	18.2793
GOTERM_BP_ALL	GO:1901575~organic substance catabolic process	3	5.45455	0.944157	ADRA2A, ADH7, ENPEP	50	1638	18082	0.662344	1	0.999982	100
GOTERM_BP_ALL	GO:0009056~catabolic process	3	5.45455	0.954856	ADRA2A, ADH7, ENPEP	50	1725	18082	0.628939	1	0.999992	100
Annotation Cluster 15	Enrichment Score: 0.6067408029145327
Category	Term	Count	%	PValue	Genes	List Total	Pop Hits	Pop Total	Fold Enrichment	Bonferroni	Benjamini	FDR
GOTERM_BP_ALL	GO:0003006~developmental process involved in reproduction	7	12.7273	0.0238117	HOXC4, TNC, FOXF2, HOXA10, NKX3-1, HOXA9, SEMA3A	50	829	18082	3.05366	1	0.271341	33.3149
GOTERM_BP_ALL	GO:2000241~regulation of reproductive process	3	5.45455	0.063869	HOXC4, NKX3-1, SEMA3A	50	152	18082	7.13763	1	0.505747	67.0326
GOTERM_BP_ALL	GO:0022414~reproductive process	9	16.3636	0.0783653	P2RX1, HOXC4, TNC, FOXF2, HOXA10, ADRA2A, NKX3-1, HOXA9, SEMA3A	50	1670	18082	1.94896	1	0.558923	74.6412
GOTERM_BP_ALL	GO:0000003~reproduction	9	16.3636	0.078796	P2RX1, HOXC4, TNC, FOXF2, HOXA10, ADRA2A, NKX3-1, HOXA9, SEMA3A	50	1672	18082	1.94663	1	0.556637	74.8397
GOTERM_BP_ALL	GO:0044702~single organism reproductive process	7	12.7273	0.229297	HOXC4, TNC, FOXF2, HOXA10, NKX3-1, HOXA9, SEMA3A	50	1525	18082	1.65999	1	0.831563	98.7462
GOTERM_BP_ALL	GO:0044703~multi-organism reproductive process	5	9.09091	0.3953	P2RX1, HOXC4, HOXA10, ADRA2A, HOXA9	50	1175	18082	1.53889	1	0.941084	99.9788
GOTERM_BP_ALL	GO:0007283~spermatogenesis	3	5.45455	0.477258	HOXC4, HOXA10, HOXA9	50	589	18082	1.84197	1	0.965085	99.9982
GOTERM_BP_ALL	GO:0048232~male gamete generation	3	5.45455	0.478152	HOXC4, HOXA10, HOXA9	50	590	18082	1.83885	1	0.964662	99.9982
GOTERM_BP_ALL	GO:0019953~sexual reproduction	4	7.27273	0.513269	P2RX1, HOXC4, HOXA10, HOXA9	50	999	18082	1.44801	1	0.969951	99.9994
GOTERM_BP_ALL	GO:0048609~multicellular organismal reproductive process	4	7.27273	0.542224	P2RX1, HOXC4, HOXA10, HOXA9	50	1042	18082	1.38825	1	0.974884	99.9998
GOTERM_BP_ALL	GO:0032504~multicellular organism reproduction	4	7.27273	0.548166	P2RX1, HOXC4, HOXA10, HOXA9	50	1051	18082	1.37637	1	0.975623	99.9998
GOTERM_BP_ALL	GO:0051704~multi-organism process	7	12.7273	0.644525	PTGER3, P2RX1, HOXC4, HOXA10, ADRA2A, HOXA9, ADH7	50	2393	18082	1.05787	1	0.988679	100
GOTERM_BP_ALL	GO:0007276~gamete generation	3	5.45455	0.678173	HOXC4, HOXA10, HOXA9	50	851	18082	1.27488	1	0.991861	100
Annotation Cluster 16	Enrichment Score: 0.5843389205779498
Category	Term	Count	%	PValue	Genes	List Total	Pop Hits	Pop Total	Fold Enrichment	Bonferroni	Benjamini	FDR
GOTERM_BP_ALL	GO:0090066~regulation of anatomical structure size	6	10.9091	0.0146527	PTGER3, P2RX1, SEMA7A, FHOD3, ADRA2A, SEMA3A	50	536	18082	4.04821	1	0.194419	21.9779
GOTERM_BP_ALL	GO:0032535~regulation of cellular component size	3	5.45455	0.272267	SEMA7A, FHOD3, SEMA3A	50	377	18082	2.87777	1	0.872892	99.5221
GOTERM_BP_ALL	GO:0048468~cell development	8	14.5455	0.423185	PTGER3, SEMA7A, HOXC4, TNC, DGKG, NOTCH4, FHOD3, SEMA3A	50	2278	18082	1.27003	1	0.950481	99.9904
GOTERM_BP_ALL	GO:0032989~cellular component morphogenesis	4	7.27273	0.733953	SEMA7A, NOTCH4, FHOD3, SEMA3A	50	1382	18082	1.04671	1	0.995824	100
GOTERM_BP_ALL	GO:0051128~regulation of cellular component organization	4	7.27273	0.966485	SEMA7A, BTC, FHOD3, SEMA3A	50	2399	18082	0.602985	1	0.999997	100
Annotation Cluster 17	Enrichment Score: 0.3780859119105902
Category	Term	Count	%	PValue	Genes	List Total	Pop Hits	Pop Total	Fold Enrichment	Bonferroni	Benjamini	FDR
GOTERM_BP_ALL	GO:0045597~positive regulation of cell differentiation	5	9.09091	0.274452	CCDC3, SEMA7A, HOXC4, BTC, SEMA3A	50	981	18082	1.84322	1	0.873312	99.5457
GOTERM_BP_ALL	GO:0048468~cell development	8	14.5455	0.423185	PTGER3, SEMA7A, HOXC4, TNC, DGKG, NOTCH4, FHOD3, SEMA3A	50	2278	18082	1.27003	1	0.950481	99.9904
GOTERM_BP_ALL	GO:0051094~positive regulation of developmental process	5	9.09091	0.443212	HOXB7, SEMA7A, HOXC4, NOTCH4, SEMA3A	50	1252	18082	1.44425	1	0.956557	99.9947
GOTERM_BP_ALL	GO:0010720~positive regulation of cell development	3	5.45455	0.482609	SEMA7A, HOXC4, SEMA3A	50	595	18082	1.82339	1	0.964751	99.9985
GOTERM_BP_ALL	GO:0060284~regulation of cell development	4	7.27273	0.518044	PTGER3, SEMA7A, HOXC4, SEMA3A	50	1006	18082	1.43793	1	0.970151	99.9995
Annotation Cluster 18	Enrichment Score: 0.36607045798436355
Category	Term	Count	%	PValue	Genes	List Total	Pop Hits	Pop Total	Fold Enrichment	Bonferroni	Benjamini	FDR
GOTERM_BP_ALL	GO:0060560~developmental growth involved in morphogenesis	3	5.45455	0.129538	SEMA7A, TNC, SEMA3A	50	231	18082	4.69662	1	0.680911	90.2945
GOTERM_BP_ALL	GO:0048589~developmental growth	4	7.27273	0.305261	SEMA7A, TNC, SEMA3A, CHRNA1	50	714	18082	2.02599	1	0.891856	99.7809
GOTERM_BP_ALL	GO:0030182~neuron differentiation	6	10.9091	0.317656	HOXC8, PTGER3, SEMA7A, TNC, DGKG, SEMA3A	50	1379	18082	1.57349	1	0.898091	99.8382
GOTERM_BP_ALL	GO:0061564~axon development	3	5.45455	0.350424	SEMA7A, TNC, SEMA3A	50	455	18082	2.38444	1	0.917635	99.9292
GOTERM_BP_ALL	GO:0048699~generation of neurons	6	10.9091	0.398651	HOXC8, PTGER3, SEMA7A, TNC, DGKG, SEMA3A	50	1526	18082	1.42191	1	0.941783	99.9807
GOTERM_BP_ALL	GO:0048468~cell development	8	14.5455	0.423185	PTGER3, SEMA7A, HOXC4, TNC, DGKG, NOTCH4, FHOD3, SEMA3A	50	2278	18082	1.27003	1	0.950481	99.9904
GOTERM_BP_ALL	GO:0009605~response to external stimulus	8	14.5455	0.433893	PTGER3, SEMA7A, TNC, SLC22A3, HOXB9, ADH7, SEMA3A, CALCRL	50	2301	18082	1.25733	1	0.954839	99.993
GOTERM_BP_ALL	GO:0022008~neurogenesis	6	10.9091	0.460272	HOXC8, PTGER3, SEMA7A, TNC, DGKG, SEMA3A	50	1638	18082	1.32469	1	0.96204	99.9969
GOTERM_BP_ALL	GO:0040007~growth	4	7.27273	0.537574	SEMA7A, TNC, SEMA3A, CHRNA1	50	1035	18082	1.39764	1	0.973931	99.9998
GOTERM_BP_ALL	GO:0048666~neuron development	4	7.27273	0.574686	SEMA7A, TNC, DGKG, SEMA3A	50	1092	18082	1.32469	1	0.979714	99.9999
GOTERM_BP_ALL	GO:0007399~nervous system development	7	12.7273	0.586658	HOXC8, PTGER3, HOXB8, SEMA7A, TNC, DGKG, SEMA3A	50	2261	18082	1.11963	1	0.981188	100
GOTERM_BP_ALL	GO:0031175~neuron projection development	3	5.45455	0.720264	SEMA7A, TNC, SEMA3A	50	921	18082	1.17798	1	0.994995	100
GOTERM_BP_ALL	GO:0030030~cell projection organization	3	5.45455	0.899915	SEMA7A, TNC, SEMA3A	50	1392	18082	0.779397	1	0.999872	100
Annotation Cluster 19	Enrichment Score: 0.33598617388611896
Category	Term	Count	%	PValue	Genes	List Total	Pop Hits	Pop Total	Fold Enrichment	Bonferroni	Benjamini	FDR
GOTERM_BP_ALL	GO:0019725~cellular homeostasis	5	9.09091	0.206632	SLC26A4, PTGER3, HFE2, ADRA2A, CHRNA1	50	866	18082	2.08799	1	0.806817	97.9588
GOTERM_BP_ALL	GO:0055082~cellular chemical homeostasis	4	7.27273	0.341241	SLC26A4, PTGER3, HFE2, ADRA2A	50	762	18082	1.89837	1	0.913674	99.9104
GOTERM_BP_ALL	GO:0030003~cellular cation homeostasis	3	5.45455	0.475468	SLC26A4, PTGER3, HFE2	50	587	18082	1.84825	1	0.964831	99.9981
GOTERM_BP_ALL	GO:0006873~cellular ion homeostasis	3	5.45455	0.48881	SLC26A4, PTGER3, HFE2	50	602	18082	1.80219	1	0.965798	99.9987
GOTERM_BP_ALL	GO:0042592~homeostatic process	6	10.9091	0.497524	SLC26A4, PTGER3, HFE2, HOXB6, ADRA2A, CHRNA1	50	1707	18082	1.27114	1	0.966625	99.9991
GOTERM_BP_ALL	GO:0032880~regulation of protein localization	4	7.27273	0.513952	SLC26A4, PTGER3, NOTCH4, ADRA2A	50	1000	18082	1.44656	1	0.969847	99.9995
GOTERM_BP_ALL	GO:0055080~cation homeostasis	3	5.45455	0.545845	SLC26A4, PTGER3, HFE2	50	669	18082	1.6217	1	0.97555	99.9998
GOTERM_BP_ALL	GO:0098771~inorganic ion homeostasis	3	5.45455	0.55882	SLC26A4, PTGER3, HFE2	50	685	18082	1.58382	1	0.977244	99.9999
GOTERM_BP_ALL	GO:0048878~chemical homeostasis	4	7.27273	0.580383	SLC26A4, PTGER3, HFE2, ADRA2A	50	1101	18082	1.31386	1	0.980294	100
GOTERM_BP_ALL	GO:0050801~ion homeostasis	3	5.45455	0.588607	SLC26A4, PTGER3, HFE2	50	723	18082	1.50058	1	0.981182	100
Annotation Cluster 20	Enrichment Score: 0.3023255020449031
Category	Term	Count	%	PValue	Genes	List Total	Pop Hits	Pop Total	Fold Enrichment	Bonferroni	Benjamini	FDR
GOTERM_BP_ALL	GO:0007162~negative regulation of cell adhesion	3	5.45455	0.135019	PTGER3, TNC, HOXA7	50	237	18082	4.57772	1	0.689941	91.2724
GOTERM_BP_ALL	GO:0030155~regulation of cell adhesion	3	5.45455	0.520838	PTGER3, TNC, HOXA7	50	639	18082	1.69784	1	0.970675	99.9996
GOTERM_BP_ALL	GO:0007155~cell adhesion	3	5.45455	0.936225	PTGER3, TNC, HOXA7	50	1583	18082	0.685357	1	0.999972	100
GOTERM_BP_ALL	GO:0022610~biological adhesion	3	5.45455	0.93804	PTGER3, TNC, HOXA7	50	1595	18082	0.680201	1	0.999975	100
Annotation Cluster 21	Enrichment Score: 0.2542990413116157
Category	Term	Count	%	PValue	Genes	List Total	Pop Hits	Pop Total	Fold Enrichment	Bonferroni	Benjamini	FDR
GOTERM_BP_ALL	GO:0006629~lipid metabolic process	6	10.9091	0.232219	CCDC3, P2RX1, EEF1A2, DGKG, ADRA2A, ADH7	50	1217	18082	1.78294	1	0.833432	98.8237
GOTERM_BP_ALL	GO:0043065~positive regulation of apoptotic process	3	5.45455	0.466462	P2RX1, EEF1A2, NKX3-1	50	577	18082	1.88028	1	0.963527	99.9974
GOTERM_BP_ALL	GO:0043068~positive regulation of programmed cell death	3	5.45455	0.470975	P2RX1, EEF1A2, NKX3-1	50	582	18082	1.86412	1	0.964376	99.9978
GOTERM_BP_ALL	GO:0043085~positive regulation of catalytic activity	4	7.27273	0.489751	P2RX1, EEF1A2, ADRA2A, NKX3-1	50	965	18082	1.49903	1	0.965413	99.9988
GOTERM_BP_ALL	GO:0010942~positive regulation of cell death	3	5.45455	0.504551	P2RX1, EEF1A2, NKX3-1	50	620	18082	1.74987	1	0.968221	99.9993
GOTERM_BP_ALL	GO:0006915~apoptotic process	6	10.9091	0.535461	EYA2, P2RX1, EEF1A2, BTC, NKX3-1, SEMA3A	50	1779	18082	1.2197	1	0.974185	99.9997
GOTERM_BP_ALL	GO:0042981~regulation of apoptotic process	5	9.09091	0.578399	EYA2, P2RX1, EEF1A2, BTC, NKX3-1	50	1482	18082	1.22011	1	0.980084	100
GOTERM_BP_ALL	GO:0012501~programmed cell death	6	10.9091	0.581647	EYA2, P2RX1, EEF1A2, BTC, NKX3-1, SEMA3A	50	1870	18082	1.16034	1	0.980351	100
GOTERM_BP_ALL	GO:0043067~regulation of programmed cell death	5	9.09091	0.587161	EYA2, P2RX1, EEF1A2, BTC, NKX3-1	50	1498	18082	1.20708	1	0.981088	100
GOTERM_BP_ALL	GO:0008219~cell death	6	10.9091	0.644825	EYA2, P2RX1, EEF1A2, BTC, NKX3-1, SEMA3A	50	2003	18082	1.0833	1	0.988587	100
GOTERM_BP_ALL	GO:0010941~regulation of cell death	5	9.09091	0.650568	EYA2, P2RX1, EEF1A2, BTC, NKX3-1	50	1620	18082	1.11617	1	0.988981	100
GOTERM_BP_ALL	GO:0044093~positive regulation of molecular function	4	7.27273	0.678517	P2RX1, EEF1A2, ADRA2A, NKX3-1	50	1270	18082	1.13902	1	0.991798	100
GOTERM_BP_ALL	GO:0050790~regulation of catalytic activity	4	7.27273	0.840535	P2RX1, EEF1A2, ADRA2A, NKX3-1	50	1662	18082	0.870373	1	0.999373	100
GOTERM_BP_ALL	GO:0065009~regulation of molecular function	5	9.09091	0.862976	P2RX1, EEF1A2, ADRA2A, NKX3-1, GREM2	50	2201	18082	0.821536	1	0.999625	100
Annotation Cluster 22	Enrichment Score: 0.10947138082461817
Category	Term	Count	%	PValue	Genes	List Total	Pop Hits	Pop Total	Fold Enrichment	Bonferroni	Benjamini	FDR
GOTERM_BP_ALL	GO:0000278~mitotic cell cycle	3	5.45455	0.635463	BTC, GPSM2, NKX3-1	50	787	18082	1.37855	1	0.987804	100
GOTERM_BP_ALL	GO:0022402~cell cycle process	3	5.45455	0.811375	BTC, GPSM2, NKX3-1	50	1109	18082	0.978287	1	0.998809	100
GOTERM_BP_ALL	GO:0007049~cell cycle	3	5.45455	0.910488	BTC, GPSM2, NKX3-1	50	1440	18082	0.753417	1	0.99991	100
Annotation Cluster 23	Enrichment Score: 0.04913924782026699
Category	Term	Count	%	PValue	Genes	List Total	Pop Hits	Pop Total	Fold Enrichment	Bonferroni	Benjamini	FDR
GOTERM_BP_ALL	GO:0071822~protein complex subunit organization	4	7.27273	0.748391	P2RX1, FHOD3, MKX, SLC22A1	50	1414	18082	1.02303	1	0.996541	100
GOTERM_BP_ALL	GO:0043933~macromolecular complex subunit organization	5	9.09091	0.86971	EYA2, P2RX1, FHOD3, MKX, SLC22A1	50	2229	18082	0.811216	1	0.999687	100
GOTERM_BP_ALL	GO:0006461~protein complex assembly	3	5.45455	0.869833	P2RX1, FHOD3, SLC22A1	50	1277	18082	0.849585	1	0.999682	100
GOTERM_BP_ALL	GO:0070271~protein complex biogenesis	3	5.45455	0.870126	P2RX1, FHOD3, SLC22A1	50	1278	18082	0.84892	1	0.999679	100
GOTERM_BP_ALL	GO:0065003~macromolecular complex assembly	3	5.45455	0.929983	P2RX1, FHOD3, SLC22A1	50	1544	18082	0.702668	1	0.999962	100
GOTERM_BP_ALL	GO:0022607~cellular component assembly	3	5.45455	0.992507	P2RX1, FHOD3, SLC22A1	50	2418	18082	0.448685	1	1	100
GOTERM_BP_ALL	GO:0044085~cellular component biogenesis	3	5.45455	0.996083	P2RX1, FHOD3, SLC22A1	50	2654	18082	0.408787	1	1	100

## Sheet: (b) AA-upregulated genes
# Supplementary Data 2. GO term analysis of bulk RNAseq data						# Table S2. GO analysis results	# Table S2. GO analysis results	# Table S2. GO analysis results	# Table S2. GO analysis results	# Table S2. GO analysis results	# Table S2. GO analysis results	# Table S2. GO analysis results	# Table S2. GO analysis results	# Table S2. GO analysis results	# Table S2. GO analysis results	# Table S2. GO analysis results	# Table S2. GO analysis results	# Table S2. GO analysis results	# Table S2. GO analysis results	# Table S2. GO analysis results	# Table S2. GO analysis results	# Table S2. GO analysis results	# Table S2. GO analysis results	# Table S2. GO analysis results	# Table S2. GO analysis results	# Table S2. GO analysis results	# Table S2. GO analysis results	# Table S2. GO analysis results	# Table S2. GO analysis results	# Table S2. GO analysis results	# Table S2. GO analysis results	# Table S2. GO analysis results	# Table S2. GO analysis results	# Table S2. GO analysis results	# Table S2. GO analysis results	# Table S2. GO analysis results	# Table S2. GO analysis results	# Table S2. GO analysis results	# Table S2. GO analysis results	# Table S2. GO analysis results	# Table S2. GO analysis results	# Table S2. GO analysis results	# Table S2. GO analysis results	# Table S2. GO analysis results	# Table S2. GO analysis results	# Table S2. GO analysis results	# Table S2. GO analysis results	# Table S2. GO analysis results	# Table S2. GO analysis results
# (b) GO terms enriched in genes showing preferential expression in the aortic arch (AA) in the bulk RNA-seq analysis
Annotation Cluster 1	Enrichment Score: 14.825917196062193
Category	Term	Count	%	PValue	Genes	List Total	Pop Hits	Pop Total	Fold Enrichment	Bonferroni	Benjamini	FDR
GOTERM_BP_ALL	GO:0006952~defense response	79	21.6438	3.59628e-18	LYPD1, ATP1B1, AIF1, LY86, TLR7, C1QC, EDNRA, APOD, PTGES, LBP, SYK, PIK3CG, C5AR1, C4A, C4B, CTSS, RFTN1, UGT1A1, CLEC4N, CD163, C1QA, C1QB, CD83, SERPINA3N, CD86, CD36, CCR5, SERPINF1, CX3CR1, PLA2G7, H2-AA, SUSD4, TREM2, CLEC5A, ADAMTS4, WNT5A, C3AR1, CYSLTR1, CXCL5, CCR1, CCL9, ITGB2, PF4, IL33, MDK, CLEC10A, CD74, AHSG, CCL6, CCL24, SERPINA1B, ITGAX, RASGRP1, FCER1G, CSF1R, TYROBP, SPP1, MRC…	331	1481	18082	2.91401	1.76793e-14	3.53587e-15	6.83173e-15
GOTERM_BP_ALL	GO:0006950~response to stress	126	34.5205	3.45595e-15	LYPD1, ATP1B1, AIF1, SLC6A2, GDF6, F13A1, ARNT2, FGF12, TLR7, C1QC, APOD, TIAM1, GATA4, CYGB, SYK, PIK3CG, RET, C5AR1, STC2, C4A, C4B, PDPN, CLEC4N, C1QA, C1QB, CD36, SERPINF1, CCR5, CX3CR1, PDGFRA, CLEC5A, ADAMTS4, FGD2, WNT5A, XDH, C3AR1, CYSLTR1, CCL9, ITGB2, IL33, GREM1, MDK, CD74, AHSG, CCL6, HNMT, SERPINA1B, ITGAX, P2RY1, FCER1G, ENTPD2, CSF1R, SPP1, TYROBP, MRC1, PTPN6, LPL, TLR13, BRIP1, …	331	3518	18082	1.95656	1.69194e-11	1.30151e-12	6.53921e-12
GOTERM_BP_ALL	GO:0009605~response to external stimulus	92	25.2055	2.6781e-13	ATP1B1, AIF1, LY86, LPAR1, TLR7, EDNRA, APOD, PTGES, ROBO1, TIAM1, GATA4, GRID2, STRA6, LBP, SYK, PIK3CG, C5AR1, STC2, PDPN, CTSS, PTPRO, UGT1A1, CLEC4N, CD86, CD36, CCR5, SERPINF1, CX3CR1, PDGFRA, PLA2G7, SUSD4, TREM2, ADAMTS4, WNT5A, C3AR1, CYSLTR1, CXCL5, ENPP2, CCR1, KCNA1, CCL9, PF4, ITGB2, IL33, DCN, GREM1, CD74, AHSG, CCL6, EPHB2, CCL24, VDR, DOCK2, ITGAX, FMO1, ALDH1A3, IL10RA, P2RY1, PTN…	331	2301	18082	2.18419	1.31643e-09	4.70155e-11	5.08704e-10
Annotation Cluster 2	Enrichment Score: 11.30397095430784
Category	Term	Count	%	PValue	Genes	List Total	Pop Hits	Pop Total	Fold Enrichment	Bonferroni	Benjamini	FDR
GOTERM_BP_ALL	GO:0008283~cell proliferation	84	23.0137	8.89294e-15	AIF1, FST, ARNT2, TBX20, PRRX2, EDNRA, SRPX, GPC3, OSR2, RSPO1, APOD, PTGES, BOK, ROBO1, TIAM1, TGFBI, GATA4, LGI4, GNG2, HHIP, AGAP2, SYK, C5AR1, PDPN, PRG4, SIX2, MMP12, PTHLH, CD86, ABCB1A, CCR5, SERPINF1, CX3CR1, TFAP2B, PDGFRA, H2-AA, XDH, WNT5A, C3AR1, ENPP2, KCNA1, CNTFR, ITGB2, IL33, GREM1, SOX8, CD74, MSX2, PLCL2, CCL24, VDR, DOCK2, FOLR2, ITGAX, HAND2, PTN, GPNMB, HPGDS, CSF1R, DPT, THB…	331	1874	18082	2.44866	4.36629e-11	2.91089e-12	1.68754e-11
GOTERM_BP_ALL	GO:0042127~regulation of cell proliferation	72	19.726	4.1164e-12	AIF1, ARNT2, TBX20, PRRX2, EDNRA, SRPX, GPC3, OSR2, RSPO1, APOD, PTGES, BOK, ROBO1, TIAM1, GATA4, AGAP2, SYK, C5AR1, PRG4, SIX2, MMP12, PTHLH, CD86, CCR5, SERPINF1, CX3CR1, TFAP2B, PDGFRA, H2-AA, XDH, WNT5A, C3AR1, CXCL5, ENPP2, EGLN3, CNTFR, PF4, GREM1, SOX8, CD74, MSX2, CCL24, VDR, FOLR2, HAND2, PTN, GPNMB, HPGDS, CSF1R, DPT, THBS4, PTPRC, PTPN6, TBX3, EFEMP1, NCKAP1L, IGF1, BRIP1, H2-AB1, PTGF…	331	1642	18082	2.3954	2.02361e-08	4.70607e-10	7.81972e-09
GOTERM_BP_ALL	GO:0008284~positive regulation of cell proliferation	46	12.6027	3.34598e-09	WNT5A, C3AR1, ENPP2, AIF1, ARNT2, TBX20, CNTFR, PRRX2, GREM1, SOX8, CD74, EDNRA, CCL24, OSR2, FOLR2, TIAM1, GATA4, PTN, AGAP2, THBS4, CSF1R, SYK, PTPRC, PTPN6, C5AR1, TBX3, EFEMP1, NCKAP1L, IGF1, SIX2, PTGFR, MMP12, PTHLH, CCL11, CORO1A, CD86, S100B, DLX6, SFRP2, DLX5, CX3CR1, PDGFRA, TFAP2B, MAB21L1, IGFBP2, MAB21L2	331	943	18082	2.6648	1.64487e-05	2.00596e-07	6.35625e-06
Annotation Cluster 3	Enrichment Score: 10.503189528910628
Category	Term	Count	%	PValue	Genes	List Total	Pop Hits	Pop Total	Fold Enrichment	Bonferroni	Benjamini	FDR
GOTERM_BP_ALL	GO:0006952~defense response	79	21.6438	3.59628e-18	LYPD1, ATP1B1, AIF1, LY86, TLR7, C1QC, EDNRA, APOD, PTGES, LBP, SYK, PIK3CG, C5AR1, C4A, C4B, CTSS, RFTN1, UGT1A1, CLEC4N, CD163, C1QA, C1QB, CD83, SERPINA3N, CD86, CD36, CCR5, SERPINF1, CX3CR1, PLA2G7, H2-AA, SUSD4, TREM2, CLEC5A, ADAMTS4, WNT5A, C3AR1, CYSLTR1, CXCL5, CCR1, CCL9, ITGB2, PF4, IL33, MDK, CLEC10A, CD74, AHSG, CCL6, CCL24, SERPINA1B, ITGAX, RASGRP1, FCER1G, CSF1R, TYROBP, SPP1, MRC…	331	1481	18082	2.91401	1.76793e-14	3.53587e-15	6.83173e-15
GOTERM_BP_ALL	GO:0048584~positive regulation of response to stimulus	88	24.1096	1.72525e-17	AIF1, GDF6, LY86, LPAR1, PRRX2, TLR7, C1QC, EDNRA, SRPX, GPC3, RSPO1, BOK, ROBO1, TIAM1, GATA4, STRA6, LBP, AGAP2, SHC2, SYK, PIK3CG, C5AR1, C4A, PDPN, C4B, CTSS, RFTN1, CLEC4N, THY1, C1QA, C1QB, CD86, CD36, ABCB1A, CCR5, PLA2G7, PDGFRA, TREM2, LCP2, XDH, WNT5A, FGD2, C3AR1, CXCL5, CCR1, GPR65, CCL9, DCDC2A, PF4, IL33, DCN, GREM1, CD74, CCL6, MSX2, PLCL2, CCL24, DOCK2, HAND2, RASGRP1, ALDH1A3, P2…	331	1834	18082	2.62121	8.48135e-14	1.41356e-14	3.2774e-14
GOTERM_BP_ALL	GO:0006955~immune response	70	19.1781	2.13459e-17	AIF1, LY86, C1QC, TLR7, CD48, LBP, SYK, C5AR1, C4A, C4B, PRG4, MCPT4, CTSS, RFTN1, CLEC4N, THY1, C1QA, CD83, C1QB, CD86, CD36, CCR5, CX3CR1, H2-AA, SUSD4, TREM2, CLEC5A, LCP1, LCP2, WNT5A, C3AR1, C7, CYSLTR1, CXCL5, ENPP2, ENPP3, CCR1, CCL9, PF4, IL33, APBB1IP, CD74, CCL6, PLCL2, CCL24, DOCK2, RASGRP1, FCER1G, CSF1R, TYROBP, BLNK, MRC1, PTPRC, PTPN6, TLR13, NCKAP1L, MYO1F, H2-AB1, FCGR1, FCGR3, C…	331	1233	18082	3.10137	1.04936e-13	1.49909e-14	4.055e-14
GOTERM_BP_ALL	GO:0002376~immune system process	98	26.8493	1.62429e-15	ATP1B1, AIF1, LMO4, FST, C1QC, TLR7, CD48, APOD, SYK, PIK3CG, RET, C5AR1, C4A, C4B, PLD4, PTPRO, CLEC4N, THY1, C1QA, C1QB, CD36, CCR5, CLEC12A, ABCB1A, CX3CR1, PDGFRA, CLEC5A, CD300LD, WNT5A, C3AR1, CYSLTR1, ENPP2, ENPP3, CCL9, ITGB2, IL33, GREM1, CD74, CCL6, TCF21, DOCK2, ITGAX, FCER1G, CSF1R, BLNK, SPP1, TYROBP, MRC1, PTPN6, TLR13, MYO1F, NCKAP1L, FCGR1, FCGR3, CD55, CORO1A, EPS8, SFRP2, H2-EB1…	331	2342	18082	2.2859	8.18678e-12	6.82232e-13	3.16414e-12
GOTERM_BP_ALL	GO:0002684~positive regulation of immune system process	48	13.1507	5.40935e-13	WNT5A, C3AR1, CXCL5, AIF1, CCR1, PF4, IL33, TLR7, C1QC, CD74, EDNRA, PLCL2, CCL24, RASGRP1, FCER1G, LBP, THBS4, CSF1R, SYK, PTPRC, PTPN6, C5AR1, C4A, C4B, TLR13, NCKAP1L, IGF1, H2-AB1, RFTN1, FCGR1, CLEC4N, THY1, FCGR3, C1QA, C1QB, CD83, CD55, CD86, CORO1A, CD36, ABCB1A, PLA2G7, H2-AA, CLEC7A, TREM2, IGFBP2, NLRP10, LCP2	331	782	18082	3.35315	2.65907e-09	8.57764e-11	1.02753e-09
GOTERM_BP_ALL	GO:0002682~regulation of immune system process	58	15.8904	1.07875e-10	ATP1B1, AIF1, C1QC, TLR7, EDNRA, CD48, APOD, LBP, SYK, C5AR1, C4A, C4B, RFTN1, CLEC4N, THY1, C1QA, CD83, C1QB, CD86, CD36, ABCB1A, CLEC12A, PLA2G7, H2-AA, SUSD4, TREM2, LCP2, WNT5A, C3AR1, CXCL5, CCR1, PF4, IL33, GREM1, CD74, CCL24, PLCL2, RASGRP1, FCER1G, GPNMB, CSF1R, TYROBP, THBS4, PTPRC, PTPN6, TLR13, MYO1F, NCKAP1L, IGF1, H2-AB1, FCGR1, FCGR3, CD55, CORO1A, FCGR2B, CLEC7A, IGFBP2, NLRP10	331	1249	18082	2.53679	5.30314e-07	8.83857e-09	2.04927e-07
GOTERM_BP_ALL	GO:0050776~regulation of immune response	38	10.411	2.46601e-10	WNT5A, C3AR1, CCR1, IL33, TLR7, C1QC, CD74, CD48, PLCL2, RASGRP1, FCER1G, LBP, SYK, PTPN6, PTPRC, C5AR1, C4A, C4B, TLR13, MYO1F, NCKAP1L, H2-AB1, RFTN1, FCGR1, CLEC4N, THY1, FCGR3, C1QA, C1QB, CD55, CD86, CD36, FCGR2B, CLEC12A, SUSD4, CLEC7A, NLRP10, LCP2	331	620	18082	3.34819	1.21229e-06	1.86506e-08	4.68459e-07
GOTERM_BP_ALL	GO:0050778~positive regulation of immune response	32	8.76712	8.7346e-10	WNT5A, C3AR1, IL33, TLR7, C1QC, CD74, PLCL2, RASGRP1, FCER1G, LBP, SYK, PTPN6, PTPRC, C5AR1, C4A, C4B, TLR13, NCKAP1L, H2-AB1, RFTN1, FCGR1, CLEC4N, THY1, FCGR3, C1QA, C1QB, CD55, CD86, CD36, CLEC7A, NLRP10, LCP2	331	474	18082	3.68799	4.29392e-06	6.04779e-08	1.65928e-06
GOTERM_BP_ALL	GO:0045087~innate immune response	37	10.137	2.46175e-09	WNT5A, AIF1, LY86, CCR1, CCL9, TLR7, C1QC, CD74, CCL6, CCL24, RASGRP1, FCER1G, LBP, CSF1R, SYK, TYROBP, MRC1, PTPN6, C4B, TLR13, H2-AB1, RFTN1, FCGR1, CLEC4N, CCL11, C1QA, C1QB, CORO1A, CD55, CD86, CYBB, H2-EB1, H2-AA, CLEC7A, TREM2, CLEC5A, NLRP10	331	643	18082	3.14347	1.21019e-05	1.6136e-07	4.6765e-06
GOTERM_BP_ALL	GO:0031347~regulation of defense response	35	9.58904	5.88752e-09	WNT5A, ATP1B1, CXCL5, CCR1, CCL9, IL33, TLR7, CD74, CCL6, AHSG, EDNRA, CCL24, APOD, RASGRP1, FCER1G, LBP, SYK, PIK3CG, PTPN6, TLR13, MYO1F, CTSS, RFTN1, FCGR1, CLEC4N, FCGR3, CCL11, CD55, CD86, SERPINF1, CCR5, FCGR2B, CX3CR1, SUSD4, CLEC7A	331	603	18082	3.1708	2.89426e-05	3.36547e-07	1.11843e-05
GOTERM_BP_ALL	GO:0002253~activation of immune response	23	6.30137	8.93762e-08	PTPN6, PTPRC, C3AR1, C5AR1, C4A, C4B, TLR13, NCKAP1L, RFTN1, C1QC, TLR7, CLEC4N, THY1, PLCL2, C1QA, C1QB, CD86, CD55, FCER1G, LBP, CLEC7A, SYK, LCP2	331	316	18082	3.97612	0.000439277	3.57213e-06	0.000169785
GOTERM_BP_ALL	GO:0002252~immune effector process	36	9.86301	4.30441e-07	WNT5A, ATP1B1, CXCL5, IL33, TLR7, C1QC, APBB1IP, CD74, PLCL2, DOCK2, ITGAX, RASGRP1, FCER1G, LBP, SYK, TYROBP, PTPN6, PTPRC, C4A, C4B, MYO1F, H2-AB1, RFTN1, FCGR1, FCGR3, C1QA, C1QB, CORO1A, CD55, CD86, CD36, FCGR2B, CX3CR1, SUSD4, CLEC7A, LCP1	331	755	18082	2.6048	0.00211381	1.42975e-05	0.000817691
GOTERM_BP_ALL	GO:0045321~leukocyte activation	36	9.86301	1.64959e-06	WNT5A, AIF1, ITGB2, IL33, TLR7, APBB1IP, CD74, CD48, PLCL2, DOCK2, ITGAX, RASGRP1, FCER1G, LBP, GPNMB, BLNK, SYK, TYROBP, PTPN6, PTPRC, MYO1F, IGF1, NCKAP1L, H2-AB1, THY1, FCGR3, CD83, CORO1A, CD86, FCGR2B, CX3CR1, H2-AA, CLEC7A, IGFBP2, LCP1, LCP2	331	800	18082	2.45828	0.0080766	4.6874e-05	0.00313362
GOTERM_BP_ALL	GO:0002250~adaptive immune response	21	5.75342	3.62802e-05	PTPN6, PTPRC, C3AR1, C4B, H2-AB1, CTSS, IL33, RFTN1, FCGR1, C1QC, CD74, CLEC4N, FCGR3, C1QA, C1QB, CD86, CD55, FCGR2B, FCER1G, NLRP10, SYK	331	391	18082	2.93401	0.163356	0.000693754	0.0688977
Annotation Cluster 4	Enrichment Score: 10.214625834522176
Category	Term	Count	%	PValue	Genes	List Total	Pop Hits	Pop Total	Fold Enrichment	Bonferroni	Benjamini	FDR
GOTERM_BP_ALL	GO:0001944~vasculature development	47	12.8767	1.20633e-14	XDH, WNT5A, C3AR1, CYSLTR1, ENPP2, TBX20, PF4, ITGB2, DCN, PRRX2, GREM1, EPHB2, CCL24, EDNRA, TCF21, ARHGAP22, GPC3, ROBO1, HAND2, TGFBI, GATA4, PTN, STRA6, TMEM100, HHIP, THBS4, SYK, PIK3CG, TMEM204, C5AR1, TBX3, PDPN, IGF1, THY1, CCL11, CYBB, CD36, BMPER, MEOX2, SERPINF1, CCR5, SFRP2, PLXDC1, CX3CR1, PDGFRA, TFAP2B, HPGD	331	677	18082	3.79252	5.94906e-11	3.49942e-12	2.29927e-11
GOTERM_BP_ALL	GO:0048514~blood vessel morphogenesis	41	11.2329	4.69462e-14	XDH, WNT5A, C3AR1, CYSLTR1, TBX20, PF4, ITGB2, DCN, PRRX2, GREM1, EPHB2, EDNRA, CCL24, TCF21, ARHGAP22, ROBO1, HAND2, TGFBI, GATA4, PTN, STRA6, HHIP, TMEM100, THBS4, SYK, PIK3CG, C5AR1, THY1, CCL11, CYBB, CD36, BMPER, MEOX2, SERPINF1, CCR5, SFRP2, PLXDC1, CX3CR1, PDGFRA, TFAP2B, HPGD	331	540	18082	4.14771	2.30867e-10	1.09937e-11	8.92175e-11
GOTERM_BP_ALL	GO:0001525~angiogenesis	36	9.86301	3.34394e-13	WNT5A, C3AR1, CYSLTR1, TBX20, PF4, ITGB2, DCN, GREM1, EPHB2, EDNRA, CCL24, TCF21, ARHGAP22, HAND2, ROBO1, TGFBI, GATA4, PTN, HHIP, TMEM100, THBS4, SYK, PIK3CG, C5AR1, THY1, CCL11, CYBB, BMPER, CD36, MEOX2, SERPINF1, CCR5, SFRP2, PLXDC1, CX3CR1, PDGFRA	331	444	18082	4.42933	1.64391e-09	5.47968e-11	6.35247e-10
GOTERM_BP_ALL	GO:0001568~blood vessel development	43	11.7808	6.45441e-13	XDH, WNT5A, C3AR1, CYSLTR1, TBX20, PF4, ITGB2, DCN, PRRX2, GREM1, EPHB2, EDNRA, CCL24, TCF21, ARHGAP22, GPC3, ROBO1, HAND2, TGFBI, GATA4, PTN, STRA6, TMEM100, HHIP, THBS4, SYK, PIK3CG, C5AR1, TBX3, THY1, CCL11, CYBB, CD36, BMPER, MEOX2, SERPINF1, CCR5, SFRP2, PLXDC1, CX3CR1, PDGFRA, TFAP2B, HPGD	331	641	18082	3.66462	3.1732e-09	9.61575e-11	1.2262e-09
GOTERM_BP_ALL	GO:0048731~system development	144	39.4521	9.08358e-13	ASPN, GDF6, LMO4, FST, ARNT2, LPAR1, C1QC, ASPA, APOD, ROBO1, TIAM1, TGFBI, GATA4, GRID2, LGI4, PI16, NEGR1, SYK, PIK3CG, RET, C5AR1, TMEM204, STC2, PDPN, PLD4, SIX2, BASP1, PTPRO, THY1, PTHLH, TNNT2, C1QB, CD36, SERPINF1, CCR5, LAMC3, CX3CR1, HSD11B1, PDGFRA, TFAP2B, CLEC5A, WNT5A, XDH, C3AR1, ADAMTSL2, CYSLTR1, ENPP2, KCNA1, DCDC2A, CNTFR, ITGB2, IL33, BICC1, GREM1, MDK, SOX8, CD74, AHSG, EPHB2…	331	4610	18082	1.7064	4.46562e-09	1.27589e-10	1.72562e-09
GOTERM_BP_ALL	GO:0072358~cardiovascular system development	56	15.3425	1.91611e-12	LMO4, TBX20, PRRX2, EDNRA, ARHGAP22, GPC3, ROBO1, GATA4, TGFBI, STRA6, TMEM100, HHIP, PI16, SYK, PIK3CG, TMEM204, C5AR1, PDPN, MMP13, THY1, TNNT2, CD36, CCR5, SERPINF1, PLXDC1, CX3CR1, TFAP2B, PDGFRA, XDH, WNT5A, C3AR1, CYSLTR1, ENPP2, ITGB2, PF4, BICC1, DCN, GREM1, EPHB2, MSX2, CCL24, TCF21, ECE2, HAND2, PTN, THBS4, FLRT3, TBX3, IGF1, NPY1R, CCL11, CYBB, BMPER, MEOX2, SFRP2, HPGD	331	1062	18082	2.88059	9.41971e-09	2.54587e-10	3.64001e-09
GOTERM_BP_ALL	GO:0072359~circulatory system development	56	15.3425	1.91611e-12	LMO4, TBX20, PRRX2, EDNRA, ARHGAP22, GPC3, ROBO1, GATA4, TGFBI, STRA6, TMEM100, HHIP, PI16, SYK, PIK3CG, TMEM204, C5AR1, PDPN, MMP13, THY1, TNNT2, CD36, CCR5, SERPINF1, PLXDC1, CX3CR1, TFAP2B, PDGFRA, XDH, WNT5A, C3AR1, CYSLTR1, ENPP2, ITGB2, PF4, BICC1, DCN, GREM1, EPHB2, MSX2, CCL24, TCF21, ECE2, HAND2, PTN, THBS4, FLRT3, TBX3, IGF1, NPY1R, CCL11, CYBB, BMPER, MEOX2, SFRP2, HPGD	331	1062	18082	2.88059	9.41971e-09	2.54587e-10	3.64001e-09
GOTERM_BP_ALL	GO:0048646~anatomical structure formation involved in morphogenesis	58	15.8904	1.63764e-10	LMO4, TBX20, CD53, EDNRA, ARHGAP22, ROBO1, GATA4, TGFBI, GRID2, STRA6, TMEM100, HHIP, SYK, PIK3CG, RET, C5AR1, PDPN, SDK2, SIX2, THY1, TNNT2, PTHLH, CD36, SERPINF1, CCR5, PLXDC1, CX3CR1, TFAP2B, PDGFRA, CASQ2, WNT5A, C3AR1, CYSLTR1, ITGB2, PF4, DCN, GREM1, SOX8, EPHB2, MSX2, CCL24, ALDH1A1, TCF21, HAND2, ALDH1A3, PTN, LAMB1, THBS4, PTPN6, TBX3, CCL11, CYBB, BMPER, MEOX2, DLX6, SFRP2, MEOX1, DLX5	331	1263	18082	2.50867	8.05062e-07	1.31977e-08	3.11096e-07
GOTERM_BP_ALL	GO:0022603~regulation of anatomical structure morphogenesis	51	13.9726	2.44771e-10	ASPN, TBX20, CD53, LPAR1, EDNRA, OSR2, GPC3, TIAM1, ROBO1, GATA4, TMEM100, HHIP, RET, C5AR1, PDPN, SIX2, THY1, CD36, SERPINF1, CCR5, CX3CR1, SH3KBP1, PDGFRA, WNT5A, XDH, C3AR1, CYSLTR1, ENPP2, DCDC2A, ITGB2, PF4, DCN, GREM1, SOX8, EPHB2, CCL24, VDR, HAND2, PTN, CSF1R, SPP1, THBS4, GAS7, CCL11, FBLN1, CORO1A, CYBB, EPS8, S100B, MEOX2, SFRP2	331	1033	18082	2.69705	1.20329e-06	1.88014e-08	4.64982e-07
GOTERM_BP_ALL	GO:2000026~regulation of multicellular organismal development	74	20.274	3.49593e-10	ASPN, GDF6, FST, TBX20, LPAR1, C1QC, EDNRA, ASPA, GPC3, OSR2, ROBO1, TIAM1, GATA4, GRID2, TMEM100, HHIP, PI16, NEGR1, AGAP2, SYK, RET, C5AR1, SIX2, THY1, PTHLH, CD83, CD86, CD36, CCR5, SERPINF1, CX3CR1, PDGFRA, H2-AA, XDH, WNT5A, C3AR1, CYSLTR1, CXCL5, ENPP2, CCR1, GPM6B, ITGB2, PF4, DCN, GREM1, SOX8, CD74, AHSG, EPHB2, MSX2, CCL24, VDR, TRIM67, LRRTM3, HAND2, RASGRP1, PTN, CSF1R, TYROBP, SPP1, T…	331	1888	18082	2.14116	1.7186e-06	2.56507e-08	6.64109e-07
GOTERM_BP_ALL	GO:1901342~regulation of vasculature development	24	6.57534	4.07171e-10	XDH, WNT5A, C3AR1, C5AR1, CYSLTR1, ENPP2, ITGB2, PF4, DCN, GREM1, CCL24, CCL11, CYBB, CD36, MEOX2, CCR5, SERPINF1, SFRP2, CX3CR1, GATA4, PTN, TMEM100, HHIP, THBS4	331	258	18082	5.08171	2.00165e-06	2.90094e-08	7.73487e-07
GOTERM_BP_ALL	GO:0045765~regulation of angiogenesis	22	6.0274	2.12461e-09	WNT5A, C3AR1, C5AR1, CYSLTR1, ENPP2, ITGB2, PF4, DCN, GREM1, CCL24, CCL11, CYBB, CD36, MEOX2, CCR5, SERPINF1, SFRP2, GATA4, CX3CR1, PTN, HHIP, THBS4	331	234	18082	5.136	1.04445e-05	1.41143e-07	4.03604e-06
GOTERM_BP_ALL	GO:0009653~anatomical structure morphogenesis	92	25.2055	3.96617e-09	ASPN, LMO4, FST, TBX20, LPAR1, PRRX2, CD53, EDNRA, ARHGAP22, GPC3, OSR2, ROBO1, TIAM1, TGFBI, GATA4, GRID2, STRA6, HHIP, TMEM100, SYK, PIK3CG, RET, C5AR1, TBX15, PDPN, SDK2, SIX2, PTPRO, MMP13, MMP12, THY1, TNNT2, PTHLH, CD36, CCR5, SERPINF1, LAMC3, PLXDC1, CX3CR1, SH3KBP1, TFAP2B, PDGFRA, EPYC, CASQ2, XDH, WNT5A, C3AR1, CYSLTR1, ENPP2, CTNND2, DCDC2A, PF4, ITGB2, DCN, GREM1, SOX8, EPHB2, MSX2, C…	331	2744	18082	1.83156	1.94975e-05	2.34912e-07	7.53438e-06
GOTERM_BP_ALL	GO:1904018~positive regulation of vasculature development	14	3.83562	4.42832e-06	WNT5A, C3AR1, C5AR1, CYSLTR1, ITGB2, GREM1, CCL24, CCL11, CYBB, CCR5, SFRP2, GATA4, CX3CR1, TMEM100	331	152	18082	5.03156	0.0215344	0.00011279	0.00841198
GOTERM_BP_ALL	GO:0045766~positive regulation of angiogenesis	13	3.56164	6.9523e-06	CCL24, CCL11, WNT5A, C3AR1, CYBB, C5AR1, CCR5, CYSLTR1, SFRP2, GATA4, CX3CR1, ITGB2, GREM1	331	135	18082	5.26051	0.0336002	0.000169182	0.0132062
Annotation Cluster 5	Enrichment Score: 9.554599722433311
Category	Term	Count	%	PValue	Genes	List Total	Pop Hits	Pop Total	Fold Enrichment	Bonferroni	Benjamini	FDR
GOTERM_BP_ALL	GO:0016477~cell migration	67	18.3562	3.83494e-16	AIF1, TBX20, LPAR1, EDNRA, APOD, ROBO1, TIAM1, CYGB, LBP, DPEP1, SYK, RET, C5AR1, PDPN, SIX2, PTPRO, MMP12, THY1, CCR5, SERPINF1, CX3CR1, SH3KBP1, PLA2G7, PDGFRA, LCP1, WNT5A, C3AR1, CXCL5, ENPP2, CCR1, CCL9, DCDC2A, ITGB2, PF4, IL33, DCN, GREM1, MDK, SOX8, CD74, CCL6, MSX2, CCL24, HAND2, P2RY1, PTN, FCER1G, GPNMB, LAMB1, CSF1R, SPP1, THBS4, FLRT3, PTPRC, EFEMP1, MYO1F, NCKAP1L, IGF1, FCGR3, CCL1…	331	1199	18082	3.05263	1.63736e-12	1.48881e-13	6.32827e-13
GOTERM_BP_ALL	GO:0060326~cell chemotaxis	30	8.21918	6.7152e-15	WNT5A, C3AR1, CXCL5, AIF1, ENPP2, CCR1, CCL9, ITGB2, PF4, LPAR1, GREM1, CD74, CCL6, CCL24, EDNRA, TIAM1, FCER1G, LBP, THBS4, SYK, SPP1, C5AR1, NCKAP1L, PTPRO, FCGR3, CCL11, CORO1A, CX3CR1, PDGFRA, PLA2G7	331	261	18082	6.27913	3.27471e-11	2.33913e-12	1.26565e-11
GOTERM_BP_ALL	GO:0048870~cell motility	69	18.9041	9.52845e-15	AIF1, LMO4, TBX20, LPAR1, EDNRA, APOD, ROBO1, TIAM1, CYGB, LBP, DPEP1, SYK, RET, C5AR1, PDPN, SIX2, PTPRO, MMP12, THY1, CCR5, SERPINF1, CX3CR1, SH3KBP1, PLA2G7, PDGFRA, LCP1, WNT5A, C3AR1, CXCL5, ENPP2, CCR1, CCL9, DCDC2A, ITGB2, PF4, IL33, DCN, GREM1, MDK, SOX8, CD74, CCL6, MSX2, CCL24, HAND2, P2RY1, PTN, FCER1G, GPNMB, LAMB1, CSF1R, SPP1, THBS4, FLRT3, PTPRC, EFEMP1, MYO1F, NCKAP1L, IGF1, FCGR3…	331	1348	18082	2.79626	4.69376e-11	2.93365e-12	1.8141e-11
GOTERM_BP_ALL	GO:0051674~localization of cell	69	18.9041	9.52845e-15	AIF1, LMO4, TBX20, LPAR1, EDNRA, APOD, ROBO1, TIAM1, CYGB, LBP, DPEP1, SYK, RET, C5AR1, PDPN, SIX2, PTPRO, MMP12, THY1, CCR5, SERPINF1, CX3CR1, SH3KBP1, PLA2G7, PDGFRA, LCP1, WNT5A, C3AR1, CXCL5, ENPP2, CCR1, CCL9, DCDC2A, ITGB2, PF4, IL33, DCN, GREM1, MDK, SOX8, CD74, CCL6, MSX2, CCL24, HAND2, P2RY1, PTN, FCER1G, GPNMB, LAMB1, CSF1R, SPP1, THBS4, FLRT3, PTPRC, EFEMP1, MYO1F, NCKAP1L, IGF1, FCGR3…	331	1348	18082	2.79626	4.69376e-11	2.93365e-12	1.8141e-11
GOTERM_BP_ALL	GO:0040011~locomotion	74	20.274	1.33264e-14	AIF1, LMO4, TBX20, LPAR1, EDNRA, APOD, ROBO1, TIAM1, CYGB, LBP, DPEP1, SYK, PIK3CG, RET, C5AR1, PDPN, SIX2, PTPRO, MMP12, THY1, CCR5, SERPINF1, CX3CR1, PLA2G7, SH3KBP1, PDGFRA, LCP1, WNT5A, C3AR1, CYSLTR1, CXCL5, ENPP2, CCR1, CCL9, DCDC2A, PF4, ITGB2, IL33, DCN, GREM1, MDK, SOX8, CD74, EPHB2, CCL6, MSX2, CCL24, DOCK2, HAND2, P2RY1, PTN, FCER1G, GPNMB, LAMB1, CSF1R, SPP1, THBS4, FLRT3, PTPRC, EFEM…	331	1529	18082	2.64389	6.54943e-11	3.63853e-12	2.53131e-11
GOTERM_BP_ALL	GO:0030595~leukocyte chemotaxis	26	7.12329	2.16835e-14	WNT5A, C3AR1, CXCL5, AIF1, CCR1, CCL9, PF4, ITGB2, GREM1, CD74, CCL6, EDNRA, CCL24, FCER1G, LBP, THBS4, SPP1, SYK, C5AR1, NCKAP1L, PTPRO, FCGR3, CCL11, CORO1A, CX3CR1, PLA2G7	331	196	18082	7.24662	1.06428e-10	5.60152e-12	4.11227e-11
GOTERM_BP_ALL	GO:0032879~regulation of localization	99	27.1233	7.93965e-14	LYPD1, ATP1B1, AIF1, LMO4, NELL2, FGF12, LPAR1, TLR7, APOD, TIAM1, ROBO1, GATA4, CYGB, SYK, PIK3CG, RET, C5AR1, STC2, PDPN, CLEC4N, THY1, TNNT2, CD36, SERPINF1, CCR5, CX3CR1, TFAP2B, PDGFRA, CLEC5A, WNT5A, C3AR1, FXYD3, ENPP2, KCNA1, NKAIN4, IL33, GREM1, PEX5L, CD74, AHSG, VDR, DOCK2, ITGAX, HNMT, P2RY1, FCER1G, LAMB1, CSF1R, PTPN6, LPL, EFEMP1, MYO1F, NCKAP1L, CACNA2D3, FCGR1, FCGR3, CORO1A, UCP…	331	2530	18082	2.13763	3.90237e-10	1.7738e-11	1.50802e-10
GOTERM_BP_ALL	GO:0006935~chemotaxis	40	10.9589	1.75667e-13	WNT5A, C3AR1, CXCL5, CYSLTR1, ENPP2, AIF1, CCR1, CCL9, PF4, ITGB2, LPAR1, GREM1, CD74, CCL6, EPHB2, EDNRA, CCL24, DOCK2, TIAM1, ROBO1, FCER1G, LBP, LAMB1, THBS4, CSF1R, SPP1, SYK, PIK3CG, FLRT3, C5AR1, NCKAP1L, PTPRO, FCGR3, CCL11, CORO1A, CCR5, DLX5, CX3CR1, PDGFRA, PLA2G7	331	536	18082	4.07675	8.63433e-10	3.3209e-11	3.33655e-10
GOTERM_BP_ALL	GO:0042330~taxis	40	10.9589	1.987e-13	WNT5A, C3AR1, CXCL5, CYSLTR1, ENPP2, AIF1, CCR1, CCL9, PF4, ITGB2, LPAR1, GREM1, CD74, CCL6, EPHB2, EDNRA, CCL24, DOCK2, TIAM1, ROBO1, FCER1G, LBP, LAMB1, THBS4, CSF1R, SPP1, SYK, PIK3CG, FLRT3, C5AR1, NCKAP1L, PTPRO, FCGR3, CCL11, CORO1A, CCR5, DLX5, CX3CR1, PDGFRA, PLA2G7	331	538	18082	4.06159	9.76956e-10	3.61836e-11	3.7752e-10
GOTERM_BP_ALL	GO:0050900~leukocyte migration	30	8.21918	3.22029e-13	WNT5A, C3AR1, CXCL5, AIF1, CCR1, CCL9, ITGB2, PF4, IL33, GREM1, CD74, CCL6, EDNRA, CCL24, APOD, FCER1G, LBP, THBS4, SYK, SPP1, C5AR1, NCKAP1L, PTPRO, FCGR3, CCL11, CORO1A, EPS8, CX3CR1, PLA2G7, NLRP10	331	303	18082	5.40875	1.58332e-09	5.45974e-11	6.11833e-10
GOTERM_BP_ALL	GO:0006928~movement of cell or subcellular component	76	20.8219	6.305e-13	AIF1, LMO4, TBX20, LPAR1, EDNRA, APOD, ROBO1, TIAM1, GATA4, CYGB, LBP, DPEP1, SYK, RET, C5AR1, PDPN, SIX2, PTPRO, MMP12, THY1, TNNT2, KIF1A, CCR5, SERPINF1, CX3CR1, PLA2G7, SH3KBP1, PDGFRA, LCP1, CASQ2, WNT5A, C3AR1, CXCL5, ENPP2, CCR1, CCL9, DCDC2A, PF4, ITGB2, IL33, DCN, GREM1, MDK, SOX8, CD74, EPHB2, CCL6, MSX2, CCL24, HAND2, RASGRP1, P2RY1, PTN, FCER1G, GPNMB, LAMB1, CSF1R, SPP1, THBS4, FLRT3…	331	1724	18082	2.40821	3.09952e-09	9.68599e-11	1.19773e-09
GOTERM_BP_ALL	GO:0051270~regulation of cellular component movement	50	13.6986	6.45494e-13	AIF1, LMO4, LPAR1, EDNRA, APOD, TIAM1, ROBO1, GATA4, CYGB, LBP, DPEP1, RET, C5AR1, PDPN, THY1, TNNT2, SERPINF1, CCR5, CX3CR1, PLA2G7, PDGFRA, CASQ2, WNT5A, C3AR1, CXCL5, ENPP2, CCR1, PF4, DCN, IL33, GREM1, CD74, CCL24, PTN, LAMB1, GPNMB, CSF1R, THBS4, PTPRC, EFEMP1, MYO1F, NCKAP1L, IGF1, CCL11, FBLN1, CORO1A, BMPER, MEOX2, SFRP2, IGFBP3	331	846	18082	3.22863	3.1732e-09	9.33293e-11	1.2262e-09
GOTERM_BP_ALL	GO:0030334~regulation of cell migration	46	12.6027	1.32411e-12	WNT5A, C3AR1, CXCL5, ENPP2, AIF1, LMO4, CCR1, PF4, LPAR1, DCN, IL33, GREM1, CD74, EDNRA, CCL24, APOD, TIAM1, ROBO1, PTN, CYGB, LBP, GPNMB, LAMB1, DPEP1, THBS4, CSF1R, PTPRC, RET, C5AR1, PDPN, EFEMP1, MYO1F, NCKAP1L, IGF1, THY1, CCL11, CORO1A, BMPER, MEOX2, SERPINF1, CCR5, SFRP2, CX3CR1, PDGFRA, PLA2G7, IGFBP3	331	742	18082	3.38667	6.50959e-09	1.80822e-10	2.51547e-09
GOTERM_BP_ALL	GO:2000145~regulation of cell motility	47	12.8767	2.08735e-12	WNT5A, C3AR1, CXCL5, ENPP2, AIF1, LMO4, CCR1, PF4, LPAR1, DCN, IL33, GREM1, CD74, EDNRA, CCL24, APOD, TIAM1, ROBO1, PTN, CYGB, LBP, GPNMB, LAMB1, DPEP1, THBS4, CSF1R, PTPRC, RET, C5AR1, PDPN, EFEMP1, MYO1F, NCKAP1L, IGF1, THY1, CCL11, FBLN1, CORO1A, BMPER, MEOX2, SERPINF1, CCR5, SFRP2, CX3CR1, PDGFRA, PLA2G7, IGFBP3	331	782	18082	3.28329	1.02613e-08	2.70035e-10	3.96523e-09
GOTERM_BP_ALL	GO:0097529~myeloid leukocyte migration	22	6.0274	2.26886e-12	C3AR1, C5AR1, AIF1, CCR1, CCL9, NCKAP1L, ITGB2, GREM1, PTPRO, CD74, CCL6, FCGR3, CCL24, CCL11, EDNRA, CX3CR1, PLA2G7, FCER1G, LBP, THBS4, SYK, SPP1	331	163	18082	7.37316	1.11537e-08	2.78842e-10	4.31005e-09
GOTERM_BP_ALL	GO:0032103~positive regulation of response to external stimulus	27	7.39726	4.93237e-12	WNT5A, C3AR1, CXCL5, AIF1, CCR1, LY86, CCL9, PF4, IL33, LPAR1, CD74, CCL6, EDNRA, CCL24, TIAM1, FCER1G, LBP, THBS4, PIK3CG, C5AR1, NCKAP1L, CTSS, FCGR1, FCGR3, CCL11, CCR5, PLA2G7	331	270	18082	5.46284	2.42476e-08	5.38836e-10	9.36988e-09
GOTERM_BP_ALL	GO:0040012~regulation of locomotion	47	12.8767	1.03422e-11	WNT5A, C3AR1, CXCL5, ENPP2, AIF1, LMO4, CCR1, PF4, LPAR1, DCN, IL33, GREM1, CD74, EDNRA, CCL24, APOD, TIAM1, ROBO1, PTN, CYGB, LBP, GPNMB, LAMB1, DPEP1, THBS4, CSF1R, PTPRC, RET, C5AR1, PDPN, EFEMP1, MYO1F, NCKAP1L, IGF1, THY1, CCL11, FBLN1, CORO1A, BMPER, MEOX2, SERPINF1, CCR5, SFRP2, CX3CR1, PDGFRA, PLA2G7, IGFBP3	331	819	18082	3.13496	5.08421e-08	1.03759e-09	1.96467e-08
GOTERM_BP_ALL	GO:0030593~neutrophil chemotaxis	16	4.38356	4.8593e-11	C3AR1, C5AR1, CCL9, NCKAP1L, ITGB2, CD74, CCL6, FCGR3, CCL24, CCL11, EDNRA, FCER1G, LBP, THBS4, SPP1, SYK	331	87	18082	10.0466	2.38883e-07	4.19093e-09	9.23104e-08
GOTERM_BP_ALL	GO:0032101~regulation of response to external stimulus	44	12.0548	6.02483e-11	WNT5A, C3AR1, ATP1B1, CXCL5, AIF1, LY86, CCR1, CCL9, PF4, LPAR1, IL33, GREM1, CD74, CCL6, AHSG, EDNRA, CCL24, APOD, TIAM1, ROBO1, GRID2, FCER1G, LBP, THBS4, SPP1, SYK, PIK3CG, C5AR1, PDPN, NCKAP1L, CTSS, FCGR1, FCGR3, CCL11, CD55, CD36, SERPINF1, CCR5, FCGR2B, CX3CR1, PDGFRA, PLA2G7, SUSD4, SCARA5	331	769	18082	3.12568	2.9618e-07	5.10656e-09	1.14451e-07
GOTERM_BP_ALL	GO:1990266~neutrophil migration	16	4.38356	4.36229e-10	C3AR1, C5AR1, CCL9, NCKAP1L, ITGB2, CD74, CCL6, FCGR3, CCL24, CCL11, EDNRA, FCER1G, LBP, THBS4, SPP1, SYK	331	101	18082	8.654	2.1445e-06	3.06358e-08	8.28689e-07
GOTERM_BP_ALL	GO:0071621~granulocyte chemotaxis	16	4.38356	8.75545e-10	C3AR1, C5AR1, CCL9, NCKAP1L, ITGB2, CD74, CCL6, FCGR3, CCL24, CCL11, EDNRA, FCER1G, LBP, THBS4, SPP1, SYK	331	106	18082	8.2458	4.30417e-06	5.97803e-08	1.66324e-06
GOTERM_BP_ALL	GO:0097530~granulocyte migration	16	4.38356	4.51352e-09	C3AR1, C5AR1, CCL9, NCKAP1L, ITGB2, CD74, CCL6, FCGR3, CCL24, CCL11, EDNRA, FCER1G, LBP, THBS4, SPP1, SYK	331	119	18082	7.34499	2.21882e-05	2.6104e-07	8.57416e-06
GOTERM_BP_ALL	GO:0030335~positive regulation of cell migration	29	7.94521	1.4522e-08	WNT5A, C3AR1, CXCL5, AIF1, ENPP2, CCR1, PF4, LPAR1, CD74, EDNRA, CCL24, TIAM1, LBP, LAMB1, GPNMB, THBS4, CSF1R, PTPRC, RET, C5AR1, PDPN, IGF1, NCKAP1L, MYO1F, CCL11, CORO1A, CCR5, PDGFRA, PLA2G7	331	446	18082	3.55207	7.13875e-05	7.28469e-07	2.75869e-05
GOTERM_BP_ALL	GO:2000147~positive regulation of cell motility	29	7.94521	2.90002e-08	WNT5A, C3AR1, CXCL5, AIF1, ENPP2, CCR1, PF4, LPAR1, CD74, EDNRA, CCL24, TIAM1, LBP, LAMB1, GPNMB, THBS4, CSF1R, PTPRC, RET, C5AR1, PDPN, IGF1, NCKAP1L, MYO1F, CCL11, CORO1A, CCR5, PDGFRA, PLA2G7	331	461	18082	3.43649	0.000142555	1.28437e-06	5.50907e-05
GOTERM_BP_ALL	GO:0051272~positive regulation of cellular component movement	29	7.94521	4.82013e-08	WNT5A, C3AR1, CXCL5, AIF1, ENPP2, CCR1, PF4, LPAR1, CD74, EDNRA, CCL24, TIAM1, LBP, LAMB1, GPNMB, THBS4, CSF1R, PTPRC, RET, C5AR1, PDPN, IGF1, NCKAP1L, MYO1F, CCL11, CORO1A, CCR5, PDGFRA, PLA2G7	331	472	18082	3.35641	0.000236929	2.0605e-06	9.15662e-05
GOTERM_BP_ALL	GO:0040017~positive regulation of locomotion	29	7.94521	5.27842e-08	WNT5A, C3AR1, CXCL5, AIF1, ENPP2, CCR1, PF4, LPAR1, CD74, EDNRA, CCL24, TIAM1, LBP, LAMB1, GPNMB, THBS4, CSF1R, PTPRC, RET, C5AR1, PDPN, IGF1, NCKAP1L, MYO1F, CCL11, CORO1A, CCR5, PDGFRA, PLA2G7	331	474	18082	3.34224	0.000259453	2.19904e-06	0.000100272
GOTERM_BP_ALL	GO:0002690~positive regulation of leukocyte chemotaxis	13	3.56164	6.6367e-08	EDNRA, WNT5A, C3AR1, C5AR1, CXCL5, AIF1, CCR1, PLA2G7, NCKAP1L, PF4, LBP, CD74, THBS4	331	88	18082	8.0701	0.000326207	2.71883e-06	0.000126075
GOTERM_BP_ALL	GO:0002688~regulation of leukocyte chemotaxis	14	3.83562	9.54452e-08	EDNRA, WNT5A, C3AR1, C5AR1, CXCL5, AIF1, CCR1, PLA2G7, NCKAP1L, PF4, LBP, GREM1, CD74, THBS4	331	109	18082	7.01649	0.000469099	3.78393e-06	0.000181314
GOTERM_BP_ALL	GO:0002685~regulation of leukocyte migration	17	4.65753	1.10028e-07	WNT5A, C3AR1, C5AR1, CXCL5, AIF1, CCR1, NCKAP1L, PF4, IL33, GREM1, CD74, CCL24, EDNRA, APOD, PLA2G7, LBP, THBS4	331	172	18082	5.39932	0.000540753	4.29284e-06	0.000209017
GOTERM_BP_ALL	GO:0050921~positive regulation of chemotaxis	15	4.10959	1.36131e-07	WNT5A, C3AR1, C5AR1, CXCL5, AIF1, CCR1, NCKAP1L, PF4, LPAR1, CD74, EDNRA, TIAM1, PLA2G7, LBP, THBS4	331	132	18082	6.20777	0.000668998	5.10855e-06	0.000258603
GOTERM_BP_ALL	GO:0050920~regulation of chemotaxis	18	4.93151	1.52497e-07	WNT5A, C3AR1, C5AR1, CXCL5, AIF1, CCR1, NCKAP1L, PF4, LPAR1, GREM1, CD74, EDNRA, ROBO1, TIAM1, PDGFRA, PLA2G7, LBP, THBS4	331	199	18082	4.94126	0.000749394	5.59457e-06	0.000289692
GOTERM_BP_ALL	GO:0002687~positive regulation of leukocyte migration	14	3.83562	7.57554e-07	WNT5A, C3AR1, C5AR1, CXCL5, AIF1, CCR1, NCKAP1L, PF4, CD74, CCL24, EDNRA, PLA2G7, LBP, THBS4	331	130	18082	5.88306	0.00371721	2.3422e-05	0.00143909
GOTERM_BP_ALL	GO:0090023~positive regulation of neutrophil chemotaxis	7	1.91781	9.47694e-06	EDNRA, C3AR1, C5AR1, NCKAP1L, LBP, CD74, THBS4	331	28	18082	13.6571	0.0455203	0.000216669	0.0180015
GOTERM_BP_ALL	GO:0071624~positive regulation of granulocyte chemotaxis	7	1.91781	1.4484e-05	EDNRA, C3AR1, C5AR1, NCKAP1L, LBP, CD74, THBS4	331	30	18082	12.7466	0.0687279	0.000317823	0.0275111
GOTERM_BP_ALL	GO:0090022~regulation of neutrophil chemotaxis	7	1.91781	2.57995e-05	EDNRA, C3AR1, C5AR1, NCKAP1L, LBP, CD74, THBS4	331	33	18082	11.5878	0.119118	0.000517547	0.0489989
GOTERM_BP_ALL	GO:1902624~positive regulation of neutrophil migration	7	1.91781	3.08504e-05	EDNRA, C3AR1, C5AR1, NCKAP1L, LBP, CD74, THBS4	331	34	18082	11.247	0.140722	0.000606468	0.0585891
GOTERM_BP_ALL	GO:1902622~regulation of neutrophil migration	7	1.91781	9.26391e-05	EDNRA, C3AR1, C5AR1, NCKAP1L, LBP, CD74, THBS4	331	41	18082	9.3268	0.365828	0.00155318	0.175836
GOTERM_BP_ALL	GO:0071622~regulation of granulocyte chemotaxis	7	1.91781	0.000178761	EDNRA, C3AR1, C5AR1, NCKAP1L, LBP, CD74, THBS4	331	46	18082	8.31302	0.584747	0.00275992	0.33904
Annotation Cluster 6	Enrichment Score: 9.5172404985033
Category	Term	Count	%	PValue	Genes	List Total	Pop Hits	Pop Total	Fold Enrichment	Bonferroni	Benjamini	FDR
GOTERM_BP_ALL	GO:0070887~cellular response to chemical stimulus	102	27.9452	2.72135e-14	ASPN, LYPD1, AIF1, GDF6, FST, LPAR1, FGF12, TIAM1, ROBO1, GATA4, SYK, PIK3CG, RET, C5AR1, TMEM204, STC2, PTPRO, UGT1A10, CD36, SERPINF1, CX3CR1, TFAP2B, PDGFRA, XDH, WNT5A, C3AR1, ADAMTSL2, ENPP2, KCNA1, CCL9, CNTFR, ITGB2, GREM1, CD74, CCL6, AHSG, TCF21, VDR, CD68, P2RY1, FCER1G, ENTPD2, CSF1R, SPP1, MRC1, BMP3, PTPN6, ESRRG, BRIP1, NCKAP1L, FCGR3, CORO1A, S100B, UCP2, SFRP2, DLX5, GPR39, MSR1, …	331	2607	18082	2.13736	1.33717e-10	6.68587e-12	5.16698e-11
GOTERM_BP_ALL	GO:0042221~response to chemical	135	36.9863	1.43978e-13	ASPN, LYPD1, AIF1, SLC6A2, GDF6, FST, ARNT2, FGF12, LPAR1, APOD, ROBO1, TIAM1, PPP1R1B, GATA4, SYK, PIK3CG, RET, C5AR1, TMEM204, STC2, PTPRO, C1QA, TNNT2, UGT1A10, CD36, ABCB1A, SERPINF1, CCR5, CX3CR1, PDGFRA, TFAP2B, WNT5A, XDH, C3AR1, ADAMTSL2, CYSLTR1, ENPP2, KCNA1, CCL9, CNTFR, ITGB2, GREM1, MDK, CD74, AHSG, CCL6, EPHB2, TCF21, VDR, DOCK2, CD68, HNMT, SERPINA1B, P2RY1, FCER1G, LAMB1, ENTPD2, …	331	4096	18082	1.8005	7.07884e-10	2.83154e-11	2.73548e-10
GOTERM_BP_ALL	GO:0010033~response to organic substance	106	29.0411	2.70411e-12	ASPN, LYPD1, AIF1, GDF6, FST, ARNT2, FGF12, LPAR1, PPP1R1B, TIAM1, ROBO1, GATA4, SYK, PIK3CG, RET, C5AR1, TMEM204, STC2, CD36, SERPINF1, CCR5, CX3CR1, TFAP2B, PDGFRA, WNT5A, XDH, ADAMTSL2, CCL9, CNTFR, ITGB2, GREM1, MDK, CD74, AHSG, CCL6, TCF21, VDR, CD68, HNMT, SERPINA1B, P2RY1, FCER1G, ENTPD2, CSF1R, SPP1, MRC1, BMP3, PTPN6, LPL, ESRRG, FCGR1, CORO1A, EPS8, S100B, UCP2, SFRP2, DLX5, GPR39, H2-E…	331	2972	18082	1.94839	1.32932e-08	3.16504e-10	5.1368e-09
GOTERM_BP_ALL	GO:0071310~cellular response to organic substance	77	21.0959	3.00358e-09	ASPN, MSR1, AIF1, GDF6, LY86, FST, LPAR1, FGF12, GPC3, BOK, ROBO1, GATA4, TMEM100, LBP, HHIP, SYK, PIK3CG, RET, TMEM204, STC2, CTSS, UGT1A1, CD86, CD36, SERPINF1, CX3CR1, TFAP2B, PDGFRA, TREM2, CASQ2, XDH, WNT5A, ADAMTSL2, CXCL5, CCR1, CCL9, PF4, CNTFR, ITGB2, DCN, GREM1, CD74, AHSG, CCL6, MSX2, CCL24, VDR, TCF21, CD68, LRRTM3, P2RY1, PTN, FCER1G, ENTPD2, CSF1R, FLRT3, MRC1, PTPRC, BMP3, PTPN6, E…	331	2103	18082	2.00018	1.47655e-05	1.8457e-07	5.70579e-06
GOTERM_BP_ALL	GO:0009719~response to endogenous stimulus	57	15.6164	1.8155e-06	ASPN, LYPD1, AIF1, GDF6, FST, FGF12, EDNRA, GPC3, TIAM1, PPP1R1B, GATA4, TMEM100, SYK, PIK3CG, C5AR1, STC2, CTSS, UGT1A1, SERPINA3N, CD36, SERPINF1, CX3CR1, PDGFRA, TREM2, CASQ2, WNT5A, ADAMTSL2, ITGB2, GREM1, MDK, AHSG, MSX2, VDR, TCF21, SERPINA1B, HNMT, FCER1G, PTN, SPP1, FLRT3, PTPN6, BMP3, ESRRG, IGF1, PTGFR, FCGR1, CORO1A, CYBB, BMPER, S100B, SFRP2, UCP2, CLEC3B, DLX5, GDF10, IGFBP2, HPGD	331	1608	18082	1.93645	0.00888531	5.07091e-05	0.00344879
GOTERM_BP_ALL	GO:0071495~cellular response to endogenous stimulus	44	12.0548	1.364e-05	WNT5A, ASPN, ADAMTSL2, AIF1, GDF6, FST, ITGB2, FGF12, GREM1, AHSG, MSX2, TCF21, VDR, GPC3, GATA4, FCER1G, PTN, TMEM100, SYK, PIK3CG, FLRT3, PTPN6, BMP3, ESRRG, IGF1, CTSS, PTGFR, UGT1A1, CORO1A, CYBB, BMPER, CD36, SERPINF1, SFRP2, CLEC3B, UCP2, DLX5, CX3CR1, PDGFRA, GDF10, TREM2, IGFBP2, HPGD, CASQ2	331	1189	18082	2.02157	0.0648562	0.000302004	0.0259083
Annotation Cluster 7	Enrichment Score: 9.484540918604921
Category	Term	Count	%	PValue	Genes	List Total	Pop Hits	Pop Total	Fold Enrichment	Bonferroni	Benjamini	FDR
GOTERM_BP_ALL	GO:0044707~single-multicellular organism process	192	52.6027	2.56494e-19	ASPN, LYPD1, ATP1B1, AIF1, SLC6A2, GDF6, F13A1, LMO4, FST, ARNT2, LPAR1, FGF12, C1QC, TLR7, OLFML3, ASPA, APOD, ROBO1, TIAM1, PPP1R1B, TGFBI, GATA4, GRID2, LGI4, CYGB, PI16, NEGR1, SYK, PIK3CG, RET, TMEM204, C5AR1, STC2, PDPN, MDGA2, PLD4, SIX2, BASP1, COLEC11, PTPRO, CLEC4N, THY1, PTHLH, TNNT2, C1QB, CD36, ABCB1A, CCR5, SERPINF1, LAMC3, CX3CR1, HSD11B1, PDGFRA, TFAP2B, CLEC5A, CD300LD, XDH, WNT5…	331	6161	18082	1.70243	1.26092e-15	6.30462e-16	4.87252e-16
GOTERM_BP_ALL	GO:0051239~regulation of multicellular organismal process	113	30.9589	3.36027e-17	ASPN, ATP1B1, AIF1, GDF6, FST, LPAR1, TLR7, C1QC, ASPA, APOD, ROBO1, TIAM1, GATA4, GRID2, CYGB, PI16, NEGR1, SYK, RET, C5AR1, STC2, PDPN, SIX2, PTPRO, CLEC4N, THY1, TNNT2, PTHLH, CD36, SERPINF1, CCR5, CX3CR1, PDGFRA, CLEC5A, CD300LD, WNT5A, XDH, C3AR1, CYSLTR1, ENPP2, KCNA1, ITGB2, IL33, GREM1, SOX8, PEX5L, CD74, AHSG, EPHB2, VDR, TRIM67, P2RY1, FCER1G, CSF1R, TYROBP, SPP1, PTPN6, LPL, EFEMP1, NC…	331	2804	18082	2.2015	1.65191e-13	1.83546e-14	6.38339e-14
GOTERM_BP_ALL	GO:0051240~positive regulation of multicellular organismal process	74	20.274	1.17259e-13	AIF1, GDF6, FST, TBX20, LPAR1, TLR7, EDNRA, ASPA, OSR2, ROBO1, TIAM1, GATA4, TMEM100, LBP, NEGR1, AGAP2, SYK, RET, C5AR1, PDPN, MMP13, CLEC4N, CD83, CD36, CCR5, SERPINF1, CX3CR1, PDGFRA, H2-AA, CLEC5A, WNT5A, C3AR1, CYSLTR1, CXCL5, ENPP2, LUM, CCR1, ITGB2, PF4, GPM6B, IL33, GREM1, PEX5L, SOX8, CD74, AHSG, EPHB2, MSX2, CCL24, VDR, TRIM67, LRRTM3, HAND2, RASGRP1, P2RY1, PTN, FCER1G, CSF1R, SPP1, FL…	331	1596	18082	2.5329	5.7635e-10	2.40146e-11	2.22711e-10
GOTERM_BP_ALL	GO:0006928~movement of cell or subcellular component	76	20.8219	6.305e-13	AIF1, LMO4, TBX20, LPAR1, EDNRA, APOD, ROBO1, TIAM1, GATA4, CYGB, LBP, DPEP1, SYK, RET, C5AR1, PDPN, SIX2, PTPRO, MMP12, THY1, TNNT2, KIF1A, CCR5, SERPINF1, CX3CR1, PLA2G7, SH3KBP1, PDGFRA, LCP1, CASQ2, WNT5A, C3AR1, CXCL5, ENPP2, CCR1, CCL9, DCDC2A, PF4, ITGB2, IL33, DCN, GREM1, MDK, SOX8, CD74, EPHB2, CCL6, MSX2, CCL24, HAND2, RASGRP1, P2RY1, PTN, FCER1G, GPNMB, LAMB1, CSF1R, SPP1, THBS4, FLRT3…	331	1724	18082	2.40821	3.09952e-09	9.68599e-11	1.19773e-09
GOTERM_BP_ALL	GO:0048731~system development	144	39.4521	9.08358e-13	ASPN, GDF6, LMO4, FST, ARNT2, LPAR1, C1QC, ASPA, APOD, ROBO1, TIAM1, TGFBI, GATA4, GRID2, LGI4, PI16, NEGR1, SYK, PIK3CG, RET, C5AR1, TMEM204, STC2, PDPN, PLD4, SIX2, BASP1, PTPRO, THY1, PTHLH, TNNT2, C1QB, CD36, SERPINF1, CCR5, LAMC3, CX3CR1, HSD11B1, PDGFRA, TFAP2B, CLEC5A, WNT5A, XDH, C3AR1, ADAMTSL2, CYSLTR1, ENPP2, KCNA1, DCDC2A, CNTFR, ITGB2, IL33, BICC1, GREM1, MDK, SOX8, CD74, AHSG, EPHB2…	331	4610	18082	1.7064	4.46562e-09	1.27589e-10	1.72562e-09
GOTERM_BP_ALL	GO:0048513~animal organ development	118	32.3288	4.97508e-12	ASPN, GDF6, LMO4, FST, ARNT2, LPAR1, C1QC, APOD, ROBO1, GATA4, TGFBI, GRID2, PI16, SYK, RET, C5AR1, STC2, PDPN, PLD4, SIX2, BASP1, PTPRO, THY1, PTHLH, TNNT2, C1QB, SERPINF1, LAMC3, CX3CR1, TFAP2B, PDGFRA, HSD11B1, CLEC5A, WNT5A, XDH, C3AR1, ADAMTSL2, KCNA1, CNTFR, BICC1, GREM1, MDK, SOX8, CD74, AHSG, EPHB2, TCF21, VDR, DOCK2, ECE2, HNMT, FCER1G, LAMB1, CSF1R, TYROBP, SPP1, BMP3, PTPN6, EFEMP1, BR…	331	3520	18082	1.83129	2.44577e-08	5.3169e-10	9.45107e-09
GOTERM_BP_ALL	GO:0048856~anatomical structure development	166	45.4795	7.13259e-12	ASPN, ATP1B1, GDF6, LMO4, FST, ARNT2, CD53, LPAR1, DNASE1L3, C1QC, ASPA, OLFML3, APOD, ROBO1, TIAM1, TGFBI, GATA4, GRID2, LGI4, PI16, NEGR1, SYK, PIK3CG, RET, TMEM204, C5AR1, STC2, PDPN, MDGA2, PLD4, SIX2, BASP1, COLEC11, PTPRO, THY1, PTHLH, TNNT2, C1QB, CD36, ABCB1A, CCR5, SERPINF1, LAMC3, CX3CR1, HSD11B1, PDGFRA, TFAP2B, CLEC5A, WNT5A, XDH, C3AR1, TSHZ2, ADAMTSL2, CYSLTR1, ENPP2, KCNA1, CCL9, D…	331	5799	18082	1.56377	3.5064e-08	7.46043e-10	1.35496e-08
GOTERM_BP_ALL	GO:0044767~single-organism developmental process	167	45.7534	1.1336e-11	ASPN, ATP1B1, GDF6, LMO4, FST, ARNT2, CD53, LPAR1, DNASE1L3, C1QC, ASPA, OLFML3, APOD, ROBO1, TIAM1, TGFBI, GATA4, GRID2, LGI4, PI16, NEGR1, SYK, PIK3CG, RET, TMEM204, C5AR1, STC2, PDPN, MDGA2, PLD4, SIX2, BASP1, COLEC11, PTPRO, THY1, PTHLH, TNNT2, C1QB, CD36, ABCB1A, CCR5, SERPINF1, LAMC3, CX3CR1, HSD11B1, PDGFRA, TFAP2B, CLEC5A, WNT5A, XDH, C3AR1, TSHZ2, ADAMTSL2, CYSLTR1, ENPP2, KCNA1, CCL9, D…	331	5879	18082	1.55178	5.5728e-08	1.11456e-09	2.15347e-08
GOTERM_BP_ALL	GO:0032502~developmental process	169	46.3014	1.19713e-11	ASPN, ATP1B1, GDF6, LMO4, FST, ARNT2, NELL2, CD53, LPAR1, DNASE1L3, C1QC, ASPA, OLFML3, APOD, ROBO1, TIAM1, TGFBI, GATA4, GRID2, LGI4, PI16, NEGR1, SYK, PIK3CG, RET, TMEM204, C5AR1, STC2, PDPN, MDGA2, PLD4, SIX2, BASP1, COLEC11, PTPRO, THY1, PTHLH, TNNT2, C1QB, CD36, ABCB1A, CCR5, SERPINF1, LAMC3, CX3CR1, HSD11B1, PDGFRA, TFAP2B, CLEC5A, WNT5A, XDH, C3AR1, TSHZ2, ADAMTSL2, CYSLTR1, ENPP2, KCNA1, …	331	5983	18082	1.54307	5.8851e-08	1.15394e-09	2.27415e-08
GOTERM_BP_ALL	GO:0007275~multicellular organism development	153	41.9178	1.25259e-11	ASPN, ATP1B1, GDF6, LMO4, FST, ARNT2, LPAR1, C1QC, ASPA, OLFML3, APOD, ROBO1, TIAM1, TGFBI, GATA4, GRID2, LGI4, PI16, NEGR1, SYK, PIK3CG, RET, C5AR1, TMEM204, STC2, PDPN, MDGA2, PLD4, SIX2, BASP1, COLEC11, PTPRO, THY1, PTHLH, TNNT2, C1QB, CD36, SERPINF1, CCR5, LAMC3, CX3CR1, HSD11B1, PDGFRA, TFAP2B, CLEC5A, WNT5A, XDH, C3AR1, TSHZ2, ADAMTSL2, CYSLTR1, ENPP2, KCNA1, DCDC2A, CNTFR, ITGB2, IL33, BIC…	331	5195	18082	1.60888	6.15772e-08	1.16183e-09	2.37949e-08
GOTERM_BP_ALL	GO:0050793~regulation of developmental process	86	23.5616	7.67254e-11	ASPN, GDF6, FST, TBX20, LPAR1, CD53, C1QC, EDNRA, ASPA, GPC3, OSR2, ROBO1, TIAM1, GATA4, GRID2, HHIP, TMEM100, PI16, NEGR1, AGAP2, SYK, RET, C5AR1, STC2, PDPN, SIX2, THY1, PTHLH, CD83, CD86, CD36, CCR5, SERPINF1, CX3CR1, SH3KBP1, PDGFRA, H2-AA, XDH, WNT5A, C3AR1, CYSLTR1, CXCL5, ENPP2, CCR1, CCL9, DCDC2A, GPM6B, PF4, ITGB2, DCN, GREM1, SOX8, CD74, AHSG, EPHB2, MSX2, CCL24, VDR, TRIM67, HAND2, LRR…	331	2299	18082	2.04352	3.77182e-07	6.39292e-09	1.45752e-07
GOTERM_BP_ALL	GO:2000026~regulation of multicellular organismal development	74	20.274	3.49593e-10	ASPN, GDF6, FST, TBX20, LPAR1, C1QC, EDNRA, ASPA, GPC3, OSR2, ROBO1, TIAM1, GATA4, GRID2, TMEM100, HHIP, PI16, NEGR1, AGAP2, SYK, RET, C5AR1, SIX2, THY1, PTHLH, CD83, CD86, CD36, CCR5, SERPINF1, CX3CR1, PDGFRA, H2-AA, XDH, WNT5A, C3AR1, CYSLTR1, CXCL5, ENPP2, CCR1, GPM6B, ITGB2, PF4, DCN, GREM1, SOX8, CD74, AHSG, EPHB2, MSX2, CCL24, VDR, TRIM67, LRRTM3, HAND2, RASGRP1, PTN, CSF1R, TYROBP, SPP1, T…	331	1888	18082	2.14116	1.7186e-06	2.56507e-08	6.64109e-07
GOTERM_BP_ALL	GO:0051094~positive regulation of developmental process	55	15.0685	2.72273e-09	GDF6, FST, TBX20, LPAR1, CD53, EDNRA, ASPA, OSR2, TIAM1, ROBO1, GATA4, TMEM100, AGAP2, NEGR1, SYK, RET, C5AR1, CD83, CD36, CCR5, SERPINF1, CX3CR1, PDGFRA, H2-AA, WNT5A, C3AR1, CYSLTR1, CXCL5, ENPP2, CCR1, ITGB2, PF4, GPM6B, DCN, GREM1, SOX8, CD74, EPHB2, MSX2, CCL24, VDR, TRIM67, LRRTM3, HAND2, RASGRP1, PTN, CSF1R, FLRT3, PTPRC, NCKAP1L, IGF1, CCL11, CYBB, SFRP2, IGFBP3	331	1252	18082	2.39981	1.33848e-05	1.71602e-07	5.17227e-06
GOTERM_BP_ALL	GO:0009653~anatomical structure morphogenesis	92	25.2055	3.96617e-09	ASPN, LMO4, FST, TBX20, LPAR1, PRRX2, CD53, EDNRA, ARHGAP22, GPC3, OSR2, ROBO1, TIAM1, TGFBI, GATA4, GRID2, STRA6, HHIP, TMEM100, SYK, PIK3CG, RET, C5AR1, TBX15, PDPN, SDK2, SIX2, PTPRO, MMP13, MMP12, THY1, TNNT2, PTHLH, CD36, CCR5, SERPINF1, LAMC3, PLXDC1, CX3CR1, SH3KBP1, TFAP2B, PDGFRA, EPYC, CASQ2, XDH, WNT5A, C3AR1, CYSLTR1, ENPP2, CTNND2, DCDC2A, PF4, ITGB2, DCN, GREM1, SOX8, EPHB2, MSX2, C…	331	2744	18082	1.83156	1.94975e-05	2.34912e-07	7.53438e-06
GOTERM_BP_ALL	GO:0032501~multicellular organismal process	199	54.5205	1.29484e-08	LYPD1, ATP1B1, AIF1, GDF6, FST, LPAR1, C1QC, APOD, PPP1R1B, GRID2, OLFR224, PI16, SYK, PIK3CG, C5AR1, STC2, PDPN, MDGA2, PLD4, COLEC11, PTPRO, CLEC4N, THY1, C1QB, CD36, ABCB1A, CCR5, SERPINF1, LAMC3, CX3CR1, PDGFRA, HSD11B1, CLEC5A, ENPP2, PEX5L, CD74, EPHB2, AHSG, TCF21, HNMT, SERPINA1B, FCER1G, LAMB1, SPP1, TYROBP, BMP3, ESRRG, NCKAP1L, GAS7, FCGR3, DLX1, EPS8, SFRP2, DLX6, DLX5, MAB21L1, MAB21…	331	8084	18082	1.34476	6.36522e-05	6.63065e-07	2.45976e-05
GOTERM_BP_ALL	GO:0051241~negative regulation of multicellular organismal process	50	13.6986	2.97869e-08	ASPN, LPAR1, C1QC, APOD, ROBO1, GATA4, CYGB, LBP, HHIP, PI16, STC2, PRG4, PTPRO, THY1, PTHLH, CD83, CD86, CD36, SERPINF1, CCR5, CX3CR1, PDGFRA, XDH, WNT5A, CCR1, PF4, DCN, IL33, GREM1, SOX8, CD74, EPHB2, AHSG, MSX2, HAND2, PTN, GPNMB, HPGDS, SPP1, THBS4, EFEMP1, NCKAP1L, IGF1, DLX1, FCGR2B, S100B, MEOX2, SFRP2, GPR39, GDF10	331	1157	18082	2.36078	0.000146422	1.30743e-06	5.6585e-05
GOTERM_BP_ALL	GO:0045595~regulation of cell differentiation	65	17.8082	1.38729e-07	MSR1, GDF6, LMO4, FST, TBX20, LPAR1, CD53, C1QC, ASPA, ROBO1, TIAM1, GATA4, GRID2, TMEM100, PI16, NEGR1, SYK, RET, SIX2, THY1, PTHLH, CD83, CD36, CCR5, SERPINF1, CX3CR1, TFAP2B, PDGFRA, H2-AA, XDH, WNT5A, CXCL5, ENPP2, CCR1, CCL9, PF4, GREM1, SOX8, CD74, EPHB2, MSX2, VDR, TRIM67, HAND2, RASGRP1, PTN, CSF1R, TYROBP, SPP1, PTPRC, LPL, PTPN6, TBX3, EFEMP1, NCKAP1L, IGF1, GDPD2, DLX1, FBLN1, S100B, S…	331	1802	18082	1.9705	0.000681761	5.16661e-06	0.000263539
GOTERM_BP_ALL	GO:0030154~cell differentiation	115	31.5068	8.40172e-07	GDF6, LMO4, FST, LPAR1, CD53, C1QC, DNASE1L3, ASPA, APOD, ROBO1, TIAM1, GATA4, TGFBI, GRID2, LGI4, PI16, NEGR1, SYK, RET, TMEM204, PLD4, SIX2, BASP1, PTPRO, THY1, TNNT2, PTHLH, CD36, ABCB1A, SERPINF1, CCR5, LAMC3, CX3CR1, TFAP2B, PDGFRA, CLEC5A, WNT5A, XDH, ENPP2, KCNA1, CCL9, DCDC2A, IL33, GREM1, MDK, SOX8, CD74, EPHB2, TCF21, VDR, DOCK2, ECE2, TRIM67, P2RY1, FCER1G, LAMB1, CSF1R, TYROBP, SPP1, …	331	4143	18082	1.51636	0.00412177	2.56536e-05	0.00159603
GOTERM_BP_ALL	GO:0048869~cellular developmental process	121	33.1507	1.26796e-06	GDF6, LMO4, FST, LPAR1, CD53, C1QC, DNASE1L3, ASPA, APOD, ROBO1, TIAM1, TGFBI, GATA4, GRID2, LGI4, PI16, NEGR1, SYK, RET, TMEM204, PDPN, PLD4, SIX2, BASP1, PTPRO, THY1, PTHLH, TNNT2, CD36, ABCB1A, SERPINF1, CCR5, LAMC3, CX3CR1, TFAP2B, PDGFRA, CLEC5A, WNT5A, XDH, ENPP2, KCNA1, CCL9, DCDC2A, IL33, GREM1, MDK, SOX8, CD74, EPHB2, TCF21, VDR, DOCK2, ECE2, TRIM67, P2RY1, FCER1G, LAMB1, CSF1R, TYROBP, …	331	4465	18082	1.48041	0.00621389	3.73243e-05	0.00240866
GOTERM_BP_ALL	GO:0051093~negative regulation of developmental process	37	10.137	2.10974e-06	XDH, ASPN, WNT5A, CCR1, CCL9, PF4, DCN, LPAR1, GREM1, C1QC, SOX8, CD74, EPHB2, AHSG, MSX2, ROBO1, PTN, HHIP, PI16, THBS4, SPP1, TBX3, STC2, EFEMP1, IGF1, THY1, PTHLH, FBLN1, CD86, DLX1, CD36, MEOX2, SERPINF1, CCR5, S100B, SFRP2, CX3CR1	331	845	18082	2.39201	0.0103179	5.79396e-05	0.00400772
GOTERM_BP_ALL	GO:0045596~negative regulation of cell differentiation	28	7.67123	0.00114736	WNT5A, XDH, FST, CCL9, PF4, LPAR1, GREM1, C1QC, SOX8, CD74, EPHB2, MSX2, HAND2, PTN, PI16, SPP1, TBX3, EFEMP1, SIX2, IGF1, THY1, PTHLH, FBLN1, DLX1, CCR5, S100B, SFRP2, GDF10	331	781	18082	1.95851	0.99646	0.0135395	2.15724
GOTERM_BP_ALL	GO:0010721~negative regulation of cell development	14	3.83562	0.0156826	WNT5A, EFEMP1, IGF1, LPAR1, SOX8, EPHB2, THY1, FBLN1, DLX1, CCR5, SFRP2, PTN, PI16, SPP1	331	361	18082	2.11855	1	0.118695	25.9387
Annotation Cluster 8	Enrichment Score: 9.132499308794959
Category	Term	Count	%	PValue	Genes	List Total	Pop Hits	Pop Total	Fold Enrichment	Bonferroni	Benjamini	FDR
GOTERM_BP_ALL	GO:0006954~inflammatory response	50	13.6986	1.72776e-18	AIF1, LY86, TLR7, EDNRA, APOD, PTGES, LBP, SYK, PIK3CG, C5AR1, C4A, C4B, CTSS, UGT1A1, CD163, SERPINA3N, SERPINF1, CCR5, CX3CR1, PLA2G7, SUSD4, WNT5A, C3AR1, CYSLTR1, CXCL5, CCR1, CCL9, ITGB2, PF4, IL33, CLEC10A, CCL6, AHSG, CCL24, SERPINA1B, RASGRP1, FCER1G, CSF1R, SPP1, TLR13, PTGFR, FCGR1, FCGR3, CCL11, CD55, CYBB, FCGR2B, ALOX5, CLEC7A, IGFBP4	331	613	18082	4.45582	8.49366e-15	2.12341e-15	3.28216e-15
GOTERM_BP_ALL	GO:0032103~positive regulation of response to external stimulus	27	7.39726	4.93237e-12	WNT5A, C3AR1, CXCL5, AIF1, CCR1, LY86, CCL9, PF4, IL33, LPAR1, CD74, CCL6, EDNRA, CCL24, TIAM1, FCER1G, LBP, THBS4, PIK3CG, C5AR1, NCKAP1L, CTSS, FCGR1, FCGR3, CCL11, CCR5, PLA2G7	331	270	18082	5.46284	2.42476e-08	5.38836e-10	9.36988e-09
GOTERM_BP_ALL	GO:0032101~regulation of response to external stimulus	44	12.0548	6.02483e-11	WNT5A, C3AR1, ATP1B1, CXCL5, AIF1, LY86, CCR1, CCL9, PF4, LPAR1, IL33, GREM1, CD74, CCL6, AHSG, EDNRA, CCL24, APOD, TIAM1, ROBO1, GRID2, FCER1G, LBP, THBS4, SPP1, SYK, PIK3CG, C5AR1, PDPN, NCKAP1L, CTSS, FCGR1, FCGR3, CCL11, CD55, CD36, SERPINF1, CCR5, FCGR2B, CX3CR1, PDGFRA, PLA2G7, SUSD4, SCARA5	331	769	18082	3.12568	2.9618e-07	5.10656e-09	1.14451e-07
GOTERM_BP_ALL	GO:0031347~regulation of defense response	35	9.58904	5.88752e-09	WNT5A, ATP1B1, CXCL5, CCR1, CCL9, IL33, TLR7, CD74, CCL6, AHSG, EDNRA, CCL24, APOD, RASGRP1, FCER1G, LBP, SYK, PIK3CG, PTPN6, TLR13, MYO1F, CTSS, RFTN1, FCGR1, CLEC4N, FCGR3, CCL11, CD55, CD86, SERPINF1, CCR5, FCGR2B, CX3CR1, SUSD4, CLEC7A	331	603	18082	3.1708	2.89426e-05	3.36547e-07	1.11843e-05
GOTERM_BP_ALL	GO:0031349~positive regulation of defense response	23	6.30137	9.68099e-09	WNT5A, PIK3CG, TLR13, CCL9, CTSS, IL33, RFTN1, TLR7, FCGR1, CD74, CLEC4N, CCL6, FCGR3, CCL24, CCL11, EDNRA, CD86, CCR5, RASGRP1, FCER1G, LBP, CLEC7A, SYK	331	279	18082	4.50342	4.75906e-05	5.22986e-07	1.83906e-05
GOTERM_BP_ALL	GO:0080134~regulation of response to stress	49	13.4247	1.84235e-07	FGD2, XDH, WNT5A, ATP1B1, CXCL5, GDF6, CCR1, CCL9, IL33, GREM1, TLR7, CD74, CCL6, AHSG, EDNRA, CCL24, APOD, TIAM1, HAND2, BOK, RASGRP1, GATA4, FCER1G, LBP, SPP1, SYK, PIK3CG, PTPN6, PDPN, TLR13, MYO1F, CTSS, RFTN1, FCGR1, CLEC4N, FCGR3, CCL11, CD55, CD86, CD36, SERPINF1, FCGR2B, CCR5, SFRP2, CX3CR1, PDGFRA, SUSD4, CLEC7A, SCARA5	331	1191	18082	2.24752	0.000905289	6.65953e-06	0.000349984
GOTERM_BP_ALL	GO:0050727~regulation of inflammatory response	21	5.75342	3.2463e-07	PIK3CG, WNT5A, CCL9, CTSS, IL33, FCGR1, CCL6, AHSG, FCGR3, CCL24, CCL11, EDNRA, CD55, APOD, CCR5, FCGR2B, SERPINF1, CX3CR1, FCER1G, SUSD4, LBP	331	286	18082	4.01118	0.00159461	1.10824e-05	0.000616686
GOTERM_BP_ALL	GO:0045088~regulation of innate immune response	15	4.10959	4.97633e-05	WNT5A, PTPN6, CCR1, TLR13, MYO1F, RFTN1, TLR7, CLEC4N, CD74, CD86, RASGRP1, FCER1G, LBP, CLEC7A, SYK	331	218	18082	3.75883	0.217016	0.000892458	0.0944913
Annotation Cluster 9	Enrichment Score: 7.763395026242235
Category	Term	Count	%	PValue	Genes	List Total	Pop Hits	Pop Total	Fold Enrichment	Bonferroni	Benjamini	FDR
GOTERM_BP_ALL	GO:0030334~regulation of cell migration	46	12.6027	1.32411e-12	WNT5A, C3AR1, CXCL5, ENPP2, AIF1, LMO4, CCR1, PF4, LPAR1, DCN, IL33, GREM1, CD74, EDNRA, CCL24, APOD, TIAM1, ROBO1, PTN, CYGB, LBP, GPNMB, LAMB1, DPEP1, THBS4, CSF1R, PTPRC, RET, C5AR1, PDPN, EFEMP1, MYO1F, NCKAP1L, IGF1, THY1, CCL11, CORO1A, BMPER, MEOX2, SERPINF1, CCR5, SFRP2, CX3CR1, PDGFRA, PLA2G7, IGFBP3	331	742	18082	3.38667	6.50959e-09	1.80822e-10	2.51547e-09
GOTERM_BP_ALL	GO:2000145~regulation of cell motility	47	12.8767	2.08735e-12	WNT5A, C3AR1, CXCL5, ENPP2, AIF1, LMO4, CCR1, PF4, LPAR1, DCN, IL33, GREM1, CD74, EDNRA, CCL24, APOD, TIAM1, ROBO1, PTN, CYGB, LBP, GPNMB, LAMB1, DPEP1, THBS4, CSF1R, PTPRC, RET, C5AR1, PDPN, EFEMP1, MYO1F, NCKAP1L, IGF1, THY1, CCL11, FBLN1, CORO1A, BMPER, MEOX2, SERPINF1, CCR5, SFRP2, CX3CR1, PDGFRA, PLA2G7, IGFBP3	331	782	18082	3.28329	1.02613e-08	2.70035e-10	3.96523e-09
GOTERM_BP_ALL	GO:0040012~regulation of locomotion	47	12.8767	1.03422e-11	WNT5A, C3AR1, CXCL5, ENPP2, AIF1, LMO4, CCR1, PF4, LPAR1, DCN, IL33, GREM1, CD74, EDNRA, CCL24, APOD, TIAM1, ROBO1, PTN, CYGB, LBP, GPNMB, LAMB1, DPEP1, THBS4, CSF1R, PTPRC, RET, C5AR1, PDPN, EFEMP1, MYO1F, NCKAP1L, IGF1, THY1, CCL11, FBLN1, CORO1A, BMPER, MEOX2, SERPINF1, CCR5, SFRP2, CX3CR1, PDGFRA, PLA2G7, IGFBP3	331	819	18082	3.13496	5.08421e-08	1.03759e-09	1.96467e-08
GOTERM_BP_ALL	GO:2000146~negative regulation of cell motility	17	4.65753	8.23625e-06	AIF1, DCN, IL33, GREM1, THY1, FBLN1, MEOX2, APOD, SERPINF1, CCR5, ROBO1, SFRP2, CX3CR1, PTN, CYGB, IGFBP3, DPEP1	331	238	18082	3.90203	0.0396808	0.000194642	0.0156449
GOTERM_BP_ALL	GO:0051271~negative regulation of cellular component movement	18	4.93151	9.76427e-06	WNT5A, AIF1, DCN, IL33, GREM1, THY1, FBLN1, MEOX2, APOD, CCR5, SERPINF1, ROBO1, SFRP2, CX3CR1, PTN, CYGB, IGFBP3, DPEP1	331	269	18082	3.65543	0.0468675	0.00022118	0.0185472
GOTERM_BP_ALL	GO:0040013~negative regulation of locomotion	18	4.93151	1.07498e-05	WNT5A, AIF1, DCN, IL33, GREM1, THY1, FBLN1, MEOX2, APOD, CCR5, SERPINF1, ROBO1, SFRP2, CX3CR1, PTN, CYGB, IGFBP3, DPEP1	331	271	18082	3.62845	0.0514741	0.000240181	0.020419
GOTERM_BP_ALL	GO:0030336~negative regulation of cell migration	16	4.38356	1.83373e-05	AIF1, DCN, IL33, GREM1, THY1, MEOX2, APOD, SERPINF1, CCR5, ROBO1, SFRP2, CX3CR1, PTN, CYGB, IGFBP3, DPEP1	331	226	18082	3.8675	0.0862033	0.000383531	0.034829
Annotation Cluster 10	Enrichment Score: 7.602528448648266
Category	Term	Count	%	PValue	Genes	List Total	Pop Hits	Pop Total	Fold Enrichment	Bonferroni	Benjamini	FDR
GOTERM_BP_ALL	GO:0052697~xenobiotic glucuronidation	9	2.46575	1.00249e-13	UGT1A10, UGT1A9, UGT1A8, UGT1A7C, UGT1A2, UGT1A6B, UGT1A6A, UGT1A5, UGT1A1	331	9	18082	54.6284	4.92844e-10	2.1428e-11	1.90448e-10
GOTERM_BP_ALL	GO:0052696~flavonoid glucuronidation	9	2.46575	1.87147e-09	UGT1A10, UGT1A9, UGT1A8, UGT1A7C, UGT1A2, UGT1A6B, UGT1A6A, UGT1A5, UGT1A1	331	21	18082	23.4122	9.20013e-06	1.2603e-07	3.55517e-06
GOTERM_BP_ALL	GO:0009813~flavonoid biosynthetic process	9	2.46575	1.87147e-09	UGT1A10, UGT1A9, UGT1A8, UGT1A7C, UGT1A2, UGT1A6B, UGT1A6A, UGT1A5, UGT1A1	331	21	18082	23.4122	9.20013e-06	1.2603e-07	3.55517e-06
GOTERM_BP_ALL	GO:0052695~cellular glucuronidation	9	2.46575	4.36797e-09	UGT1A10, UGT1A9, UGT1A8, UGT1A7C, UGT1A2, UGT1A6B, UGT1A6A, UGT1A5, UGT1A1	331	23	18082	21.3763	2.14727e-05	2.5563e-07	8.29767e-06
GOTERM_BP_ALL	GO:0006063~uronic acid metabolic process	9	2.46575	6.44843e-09	UGT1A10, UGT1A9, UGT1A8, UGT1A7C, UGT1A2, UGT1A6B, UGT1A6A, UGT1A5, UGT1A1	331	24	18082	20.4856	3.17e-05	3.64374e-07	1.22499e-05
GOTERM_BP_ALL	GO:0019585~glucuronate metabolic process	9	2.46575	6.44843e-09	UGT1A10, UGT1A9, UGT1A8, UGT1A7C, UGT1A2, UGT1A6B, UGT1A6A, UGT1A5, UGT1A1	331	24	18082	20.4856	3.17e-05	3.64374e-07	1.22499e-05
GOTERM_BP_ALL	GO:0009812~flavonoid metabolic process	9	2.46575	1.32684e-08	UGT1A10, UGT1A9, UGT1A8, UGT1A7C, UGT1A2, UGT1A6B, UGT1A6A, UGT1A5, UGT1A1	331	26	18082	18.9098	6.52251e-05	6.72445e-07	2.52054e-05
GOTERM_BP_ALL	GO:0009410~response to xenobiotic stimulus	10	2.73973	1.31348e-06	UGT1A10, UGT1A9, UGT1A8, UGT1A7C, UGT1A2, UGT1A6B, UGT1A6A, UGT1A5, ARNT2, UGT1A1	331	60	18082	9.10473	0.00643627	3.84342e-05	0.00249514
GOTERM_BP_ALL	GO:0006805~xenobiotic metabolic process	9	2.46575	2.25936e-06	UGT1A10, UGT1A9, UGT1A8, UGT1A7C, UGT1A2, UGT1A6B, UGT1A6A, UGT1A5, UGT1A1	331	48	18082	10.2428	0.0110456	6.17039e-05	0.00429194
GOTERM_BP_ALL	GO:0071466~cellular response to xenobiotic stimulus	9	2.46575	4.22893e-06	UGT1A10, UGT1A9, UGT1A8, UGT1A7C, UGT1A2, UGT1A6B, UGT1A6A, UGT1A5, UGT1A1	331	52	18082	9.45492	0.0205749	0.000109412	0.00803324
GOTERM_BP_ALL	GO:0032787~monocarboxylic acid metabolic process	24	6.57534	0.000221868	LPL, PDPN, IGF1, UGT1A1, CD74, ALDH1A1, UGT1A10, UGT1A9, ASPA, UGT1A8, CD36, UGT1A7C, UGT1A2, UGT1A6B, PTGES, ALDH1A3, UGT1A6A, UGT1A5, CYGB, BDH2, ALOX5, HPGD, HPGDS, SYK	331	553	18082	2.37085	0.66406	0.00334049	0.420634
Annotation Cluster 11	Enrichment Score: 6.791257515881211
Category	Term	Count	%	PValue	Genes	List Total	Pop Hits	Pop Total	Fold Enrichment	Bonferroni	Benjamini	FDR
GOTERM_BP_ALL	GO:0010646~regulation of cell communication	101	27.6712	4.4063e-12	ASPN, GDF6, FST, NELL2, LPAR1, TLR7, APOD, TIAM1, ROBO1, GATA4, SYK, PIK3CG, RET, C5AR1, TMEM204, PTPRO, CLEC4N, THY1, CD36, CX3CR1, TFAP2B, PDGFRA, WNT5A, XDH, FGD2, ADAMTSL2, CCL9, DCDC2A, BICC1, GREM1, PEX5L, CD74, CCL6, EPHB2, AHSG, TCF21, DOCK2, TRIM67, P2RY1, CSF1R, BMP3, PTPN6, TLR13, DLX1, S100B, UCP2, SFRP2, DLX5, GPR39, WIF1, LY86, TBX20, PRRX2, EDNRA, GPC3, SRPX, RSPO1, BOK, STRA6, HHI…	331	2785	18082	1.98114	2.16611e-08	4.92299e-10	8.3704e-09
GOTERM_BP_ALL	GO:0023051~regulation of signaling	101	27.6712	7.23134e-12	ASPN, GDF6, FST, NELL2, LPAR1, TLR7, APOD, TIAM1, ROBO1, GATA4, SYK, PIK3CG, RET, C5AR1, TMEM204, PTPRO, CLEC4N, THY1, CD36, CX3CR1, TFAP2B, PDGFRA, WNT5A, XDH, FGD2, ADAMTSL2, CCL9, DCDC2A, BICC1, GREM1, PEX5L, CD74, CCL6, EPHB2, AHSG, TCF21, DOCK2, TRIM67, P2RY1, CSF1R, BMP3, PTPN6, TLR13, DLX1, S100B, UCP2, SFRP2, DLX5, GPR39, WIF1, LY86, TBX20, PRRX2, EDNRA, GPC3, SRPX, RSPO1, BOK, STRA6, HHI…	331	2808	18082	1.96491	3.55492e-08	7.40608e-10	1.37371e-08
GOTERM_BP_ALL	GO:0048585~negative regulation of response to stimulus	48	13.1507	1.41406e-05	XDH, WNT5A, ASPN, ADAMTSL2, AIF1, CCR1, FST, TBX20, PF4, BICC1, DCN, IL33, GREM1, CD74, AHSG, PLCL2, TCF21, RGS10, GPC3, TRIM67, APOD, BOK, LRRTM3, ROBO1, GATA4, GRID2, HHIP, AGAP2, SPP1, FLRT3, PTPRC, PTPN6, CILP, IGF1, PTPRO, THY1, FBLN1, DLX1, BMPER, SERPINF1, FCGR2B, SFRP2, UCP2, CX3CR1, PDGFRA, WIF1, CASQ2, DNM1	331	1350	18082	1.94234	0.0671545	0.000311681	0.026859
GOTERM_BP_ALL	GO:0009968~negative regulation of signal transduction	39	10.6849	2.6392e-05	XDH, WNT5A, ASPN, ADAMTSL2, FST, TBX20, PF4, BICC1, DCN, GREM1, CD74, AHSG, PLCL2, TCF21, RGS10, TRIM67, GPC3, APOD, LRRTM3, ROBO1, BOK, GATA4, HHIP, AGAP2, FLRT3, PTPN6, PTPRC, CILP, IGF1, PTPRO, THY1, FBLN1, DLX1, BMPER, SFRP2, CX3CR1, WIF1, CASQ2, DNM1	331	1025	18082	2.07854	0.121681	0.000527279	0.0501241
GOTERM_BP_ALL	GO:0010648~negative regulation of cell communication	42	11.5068	3.73575e-05	XDH, WNT5A, ASPN, ADAMTSL2, FST, TBX20, PF4, BICC1, DCN, GREM1, CD74, AHSG, PLCL2, TCF21, RGS10, GPC3, TRIM67, APOD, BOK, LRRTM3, PDE1C, ROBO1, GATA4, HHIP, AGAP2, FLRT3, PTPRC, PTPN6, CILP, IGF1, NPY1R, PTPRO, THY1, FBLN1, DLX1, BMPER, SFRP2, UCP2, CX3CR1, WIF1, CASQ2, DNM1	331	1160	18082	1.97792	0.167775	0.000711579	0.0709428
GOTERM_BP_ALL	GO:0023057~negative regulation of signaling	42	11.5068	4.02572e-05	XDH, WNT5A, ASPN, ADAMTSL2, FST, TBX20, PF4, BICC1, DCN, GREM1, CD74, AHSG, PLCL2, TCF21, RGS10, GPC3, TRIM67, APOD, BOK, LRRTM3, PDE1C, ROBO1, GATA4, HHIP, AGAP2, FLRT3, PTPRC, PTPN6, CILP, IGF1, NPY1R, PTPRO, THY1, FBLN1, DLX1, BMPER, SFRP2, UCP2, CX3CR1, WIF1, CASQ2, DNM1	331	1164	18082	1.97113	0.179555	0.00075509	0.0764474
Annotation Cluster 12	Enrichment Score: 6.128645051137304
Category	Term	Count	%	PValue	Genes	List Total	Pop Hits	Pop Total	Fold Enrichment	Bonferroni	Benjamini	FDR
GOTERM_BP_ALL	GO:1901342~regulation of vasculature development	24	6.57534	4.07171e-10	XDH, WNT5A, C3AR1, C5AR1, CYSLTR1, ENPP2, ITGB2, PF4, DCN, GREM1, CCL24, CCL11, CYBB, CD36, MEOX2, CCR5, SERPINF1, SFRP2, CX3CR1, GATA4, PTN, TMEM100, HHIP, THBS4	331	258	18082	5.08171	2.00165e-06	2.90094e-08	7.73487e-07
GOTERM_BP_ALL	GO:0045765~regulation of angiogenesis	22	6.0274	2.12461e-09	WNT5A, C3AR1, C5AR1, CYSLTR1, ENPP2, ITGB2, PF4, DCN, GREM1, CCL24, CCL11, CYBB, CD36, MEOX2, CCR5, SERPINF1, SFRP2, GATA4, CX3CR1, PTN, HHIP, THBS4	331	234	18082	5.136	1.04445e-05	1.41143e-07	4.03604e-06
GOTERM_BP_ALL	GO:2000181~negative regulation of blood vessel morphogenesis	10	2.73973	3.24524e-05	XDH, CD36, MEOX2, SERPINF1, CX3CR1, PTN, PF4, DCN, HHIP, THBS4	331	88	18082	6.20777	0.147463	0.000630389	0.0616307
GOTERM_BP_ALL	GO:1901343~negative regulation of vasculature development	10	2.73973	5.04467e-05	XDH, CD36, MEOX2, SERPINF1, CX3CR1, PTN, PF4, DCN, HHIP, THBS4	331	93	18082	5.87402	0.219642	0.00090142	0.0957883
GOTERM_BP_ALL	GO:0016525~negative regulation of angiogenesis	9	2.46575	0.000160561	CD36, MEOX2, SERPINF1, CX3CR1, PTN, PF4, DCN, HHIP, THBS4	331	85	18082	5.78418	0.545874	0.00251079	0.304571
Annotation Cluster 13	Enrichment Score: 6.091277480331775
Category	Term	Count	%	PValue	Genes	List Total	Pop Hits	Pop Total	Fold Enrichment	Bonferroni	Benjamini	FDR
GOTERM_BP_ALL	GO:0002526~acute inflammatory response	16	4.38356	1.5385e-08	PIK3CG, UGT1A1, FCGR1, CD163, AHSG, FCGR3, CD55, SERPINA3N, CCR5, SERPINA1B, FCGR2B, PTGES, FCER1G, SUSD4, LBP, ALOX5	331	130	18082	6.7235	7.563e-05	7.63968e-07	2.92264e-05
GOTERM_BP_ALL	GO:0050727~regulation of inflammatory response	21	5.75342	3.2463e-07	PIK3CG, WNT5A, CCL9, CTSS, IL33, FCGR1, CCL6, AHSG, FCGR3, CCL24, CCL11, EDNRA, CD55, APOD, CCR5, FCGR2B, SERPINF1, CX3CR1, FCER1G, SUSD4, LBP	331	286	18082	4.01118	0.00159461	1.10824e-05	0.000616686
GOTERM_BP_ALL	GO:0002673~regulation of acute inflammatory response	8	2.19178	0.000106581	PIK3CG, CD55, FCGR2B, CCR5, FCER1G, SUSD4, FCGR1, FCGR3	331	60	18082	7.28379	0.407841	0.00174508	0.202274
Annotation Cluster 14	Enrichment Score: 6.076633438649447
Category	Term	Count	%	PValue	Genes	List Total	Pop Hits	Pop Total	Fold Enrichment	Bonferroni	Benjamini	FDR
GOTERM_BP_ALL	GO:0048583~regulation of response to stimulus	132	36.1644	4.43119e-20	ASPN, ATP1B1, AIF1, GDF6, FST, LPAR1, TLR7, C1QC, CD48, APOD, ROBO1, TIAM1, GATA4, GRID2, PI16, SYK, PIK3CG, RET, C5AR1, TMEM204, C4A, C4B, PDPN, PTPRO, CLEC4N, THY1, C1QA, C1QB, CD36, ABCB1A, SERPINF1, CLEC12A, CCR5, CX3CR1, PDGFRA, TFAP2B, FGD2, WNT5A, XDH, C3AR1, ADAMTSL2, CCL9, DCDC2A, IL33, BICC1, GREM1, PEX5L, CD74, AHSG, CCL6, TCF21, DOCK2, TRIM67, P2RY1, FCER1G, CSF1R, SPP1, BMP3, PTPN6, …	331	3327	18082	2.1674	2.17838e-16	2.17838e-16	8.41778e-17
GOTERM_BP_ALL	GO:0050896~response to stimulus	242	66.3014	7.55474e-19	LYPD1, ATP1B1, AIF1, GDF6, FST, CD53, LPAR1, C1QC, CD48, HMHA1, DIRAS2, APOD, PPP1R1B, GRID2, GNG2, PI16, OLFR224, SYK, PIK3CG, C5AR1, C4A, STC2, PDPN, C4B, PTPRO, CLEC4N, THY1, C1QA, C1QB, CD36, CCR5, ABCB1A, SERPINF1, CX3CR1, PDGFRA, CLEC5A, ADAMTS4, ENPP2, ENPP3, PEX5L, CD74, AHSG, EPHB2, TCF21, CD68, HNMT, SERPINA1B, FCER1G, LAMB1, SPP1, BLNK, TYROBP, BMP3, ESRRG, NCKAP1L, FCGR1, FCGR3, GPR15…	331	8942	18082	1.47842	3.71391e-15	1.23797e-15	1.43515e-15
GOTERM_BP_ALL	GO:0048584~positive regulation of response to stimulus	88	24.1096	1.72525e-17	AIF1, GDF6, LY86, LPAR1, PRRX2, TLR7, C1QC, EDNRA, SRPX, GPC3, RSPO1, BOK, ROBO1, TIAM1, GATA4, STRA6, LBP, AGAP2, SHC2, SYK, PIK3CG, C5AR1, C4A, PDPN, C4B, CTSS, RFTN1, CLEC4N, THY1, C1QA, C1QB, CD86, CD36, ABCB1A, CCR5, PLA2G7, PDGFRA, TREM2, LCP2, XDH, WNT5A, FGD2, C3AR1, CXCL5, CCR1, GPR65, CCL9, DCDC2A, PF4, IL33, DCN, GREM1, CD74, CCL6, MSX2, PLCL2, CCL24, DOCK2, HAND2, RASGRP1, ALDH1A3, P2…	331	1834	18082	2.62121	8.48135e-14	1.41356e-14	3.2774e-14
GOTERM_BP_ALL	GO:0007166~cell surface receptor signaling pathway	98	26.8493	2.89073e-16	ASPN, GDF6, FST, CD53, FGF12, APOD, TIAM1, ROBO1, GATA4, GRID2, SYK, RET, C5AR1, PTPRO, CLEC4N, THY1, CD36, CX3CR1, PDGFRA, TFAP2B, WNT5A, XDH, C3AR1, ADAMTSL2, CYSLTR1, CCL9, ITGB2, CNTFR, DCDC2A, BICC1, IL33, GREM1, CD74, CCL6, EPHB2, AHSG, ITGAX, P2RY1, FCER1G, ANGPTL1, CSF1R, TYROBP, PTPN6, BMP3, EFEMP1, NCKAP1L, FCGR1, FCGR3, CORO1A, DLX1, GPR34, SFRP2, DLX5, WIF1, CLEC7A, LY86, TBX20, PRRX2…	331	2278	18082	2.35012	1.63736e-12	1.63758e-13	6.32827e-13
GOTERM_BP_ALL	GO:0009966~regulation of signal transduction	94	25.7534	2.25087e-12	ASPN, GDF6, LY86, FST, TBX20, LPAR1, PRRX2, TLR7, EDNRA, SRPX, GPC3, RSPO1, APOD, BOK, ROBO1, TIAM1, GATA4, STRA6, HHIP, TMEM100, LBP, AGAP2, SHC2, SYK, PIK3CG, RET, C5AR1, TMEM204, CILP, PTPRO, CLEC4N, THY1, CD36, PSD, CX3CR1, TFAP2B, PDGFRA, TREM2, CASQ2, XDH, WNT5A, FGD2, ADAMTSL2, CXCL5, CCR1, CYTH4, GPR65, CTNND2, CCL9, DCDC2A, PF4, DCN, BICC1, GREM1, PEX5L, CD74, AHSG, CCL6, MSX2, PLCL2, CC…	331	2468	18082	2.08066	1.10653e-08	2.83725e-10	4.27589e-09
GOTERM_BP_ALL	GO:0010646~regulation of cell communication	101	27.6712	4.4063e-12	ASPN, GDF6, FST, NELL2, LPAR1, TLR7, APOD, TIAM1, ROBO1, GATA4, SYK, PIK3CG, RET, C5AR1, TMEM204, PTPRO, CLEC4N, THY1, CD36, CX3CR1, TFAP2B, PDGFRA, WNT5A, XDH, FGD2, ADAMTSL2, CCL9, DCDC2A, BICC1, GREM1, PEX5L, CD74, CCL6, EPHB2, AHSG, TCF21, DOCK2, TRIM67, P2RY1, CSF1R, BMP3, PTPN6, TLR13, DLX1, S100B, UCP2, SFRP2, DLX5, GPR39, WIF1, LY86, TBX20, PRRX2, EDNRA, GPC3, SRPX, RSPO1, BOK, STRA6, HHI…	331	2785	18082	1.98114	2.16611e-08	4.92299e-10	8.3704e-09
GOTERM_BP_ALL	GO:0023051~regulation of signaling	101	27.6712	7.23134e-12	ASPN, GDF6, FST, NELL2, LPAR1, TLR7, APOD, TIAM1, ROBO1, GATA4, SYK, PIK3CG, RET, C5AR1, TMEM204, PTPRO, CLEC4N, THY1, CD36, CX3CR1, TFAP2B, PDGFRA, WNT5A, XDH, FGD2, ADAMTSL2, CCL9, DCDC2A, BICC1, GREM1, PEX5L, CD74, CCL6, EPHB2, AHSG, TCF21, DOCK2, TRIM67, P2RY1, CSF1R, BMP3, PTPN6, TLR13, DLX1, S100B, UCP2, SFRP2, DLX5, GPR39, WIF1, LY86, TBX20, PRRX2, EDNRA, GPC3, SRPX, RSPO1, BOK, STRA6, HHI…	331	2808	18082	1.96491	3.55492e-08	7.40608e-10	1.37371e-08
GOTERM_BP_ALL	GO:0044700~single organism signaling	172	47.1233	1.24294e-11	ASPN, LYPD1, ATP1B1, AIF1, GDF6, FST, ARNT2, NELL2, RASGEF1B, IQGAP2, CD53, FGF12, LPAR1, TLR7, CD48, HMHA1, DIRAS2, APOD, ROBO1, TIAM1, PPP1R1B, GATA4, GRID2, GNG2, OLFR224, SYK, PIK3CG, RET, TMEM204, C5AR1, STC2, PDPN, PTPRO, CLEC4N, THY1, PTHLH, CD36, CCR5, CX3CR1, PDGFRA, REM1, TFAP2B, FGD2, WNT5A, XDH, C3AR1, ADAMTSL2, CYSLTR1, KCNA1, CCL9, DCDC2A, ITGB2, CNTFR, IL33, BICC1, GREM1, SOX8, PEX…	331	6137	18082	1.53106	6.11029e-08	1.17506e-09	2.36117e-08
GOTERM_BP_ALL	GO:0023052~signaling	172	47.1233	2.06802e-11	ASPN, LYPD1, ATP1B1, AIF1, GDF6, FST, ARNT2, NELL2, RASGEF1B, IQGAP2, CD53, FGF12, LPAR1, TLR7, CD48, HMHA1, DIRAS2, APOD, ROBO1, TIAM1, PPP1R1B, GATA4, GRID2, GNG2, OLFR224, SYK, PIK3CG, RET, TMEM204, C5AR1, STC2, PDPN, PTPRO, CLEC4N, THY1, PTHLH, CD36, CCR5, CX3CR1, PDGFRA, REM1, TFAP2B, FGD2, WNT5A, XDH, C3AR1, ADAMTSL2, CYSLTR1, KCNA1, CCL9, DCDC2A, ITGB2, CNTFR, IL33, BICC1, GREM1, SOX8, PEX…	331	6171	18082	1.52262	1.01663e-07	1.88266e-09	3.92853e-08
GOTERM_BP_ALL	GO:0007154~cell communication	173	47.3973	2.36881e-11	ASPN, LYPD1, ATP1B1, AIF1, GDF6, FST, ARNT2, NELL2, RASGEF1B, IQGAP2, CD53, FGF12, LPAR1, TLR7, CD48, HMHA1, DIRAS2, APOD, ROBO1, TIAM1, PPP1R1B, GATA4, GRID2, GNG2, OLFR224, SYK, PIK3CG, RET, TMEM204, C5AR1, STC2, PDPN, PTPRO, CLEC4N, THY1, PTHLH, CD36, CCR5, CX3CR1, PDGFRA, REM1, TFAP2B, FGD2, WNT5A, XDH, C3AR1, ADAMTSL2, CYSLTR1, KCNA1, CCL9, DCDC2A, ITGB2, CNTFR, IL33, BICC1, GREM1, SOX8, PEX…	331	6231	18082	1.51672	1.16451e-07	2.11729e-09	4.49995e-08
GOTERM_BP_ALL	GO:0007165~signal transduction	163	44.6575	4.05271e-11	ASPN, LYPD1, ATP1B1, AIF1, GDF6, FST, ARNT2, RASGEF1B, IQGAP2, CD53, FGF12, LPAR1, TLR7, CD48, HMHA1, DIRAS2, APOD, ROBO1, TIAM1, PPP1R1B, GATA4, GRID2, GNG2, OLFR224, SYK, PIK3CG, RET, TMEM204, C5AR1, STC2, PDPN, PTPRO, CLEC4N, THY1, PTHLH, CD36, CCR5, CX3CR1, PDGFRA, REM1, TFAP2B, FGD2, WNT5A, XDH, C3AR1, ADAMTSL2, CYSLTR1, KCNA1, CCL9, DCDC2A, ITGB2, CNTFR, IL33, BICC1, GREM1, SOX8, PEX5L, CD7…	331	5763	18082	1.5451	1.99231e-07	3.5577e-09	7.69879e-08
GOTERM_BP_ALL	GO:0051716~cellular response to stimulus	190	52.0548	1.65216e-10	ASPN, LYPD1, ATP1B1, AIF1, GDF6, FST, ARNT2, RASGEF1B, IQGAP2, CD53, FGF12, LPAR1, TLR7, CD48, HMHA1, DIRAS2, APOD, ROBO1, TIAM1, PPP1R1B, GATA4, GRID2, GNG2, OLFR224, SYK, PIK3CG, RET, TMEM204, C5AR1, STC2, PDPN, PTPRO, CLEC4N, THY1, PTHLH, UGT1A10, CD36, CCR5, SERPINF1, CX3CR1, PDGFRA, REM1, TFAP2B, FGD2, WNT5A, XDH, C3AR1, ADAMTSL2, CYSLTR1, ENPP2, KCNA1, CCL9, DCDC2A, ITGB2, CNTFR, IL33, BICC…	331	7253	18082	1.43105	8.12202e-07	1.31e-08	3.13855e-07
GOTERM_BP_ALL	GO:0010647~positive regulation of cell communication	64	17.5342	2.22258e-10	GDF6, LY86, NELL2, LPAR1, PRRX2, TLR7, EDNRA, SRPX, GPC3, RSPO1, BOK, TIAM1, ROBO1, GATA4, STRA6, LBP, AGAP2, SHC2, SYK, PIK3CG, C5AR1, CLEC4N, CD36, CX3CR1, PDGFRA, TREM2, XDH, FGD2, WNT5A, CXCL5, CCR1, GPR65, CCL9, DCDC2A, PF4, DCN, GREM1, PEX5L, CD74, CCL6, MSX2, CCL24, DOCK2, HAND2, RASGRP1, ALDH1A3, P2RY1, PTN, GPNMB, CSF1R, PTPRC, PTPN6, BMP3, IGF1, TSPAN15, CCL11, BMPER, S100B, SFRP2, DLX5…	331	1490	18082	2.34645	1.09262e-06	1.73432e-08	4.22215e-07
GOTERM_BP_ALL	GO:0023056~positive regulation of signaling	64	17.5342	2.66638e-10	GDF6, LY86, NELL2, LPAR1, PRRX2, TLR7, EDNRA, SRPX, GPC3, RSPO1, BOK, TIAM1, ROBO1, GATA4, STRA6, LBP, AGAP2, SHC2, SYK, PIK3CG, C5AR1, CLEC4N, CD36, CX3CR1, PDGFRA, TREM2, XDH, FGD2, WNT5A, CXCL5, CCR1, GPR65, CCL9, DCDC2A, PF4, DCN, GREM1, PEX5L, CD74, CCL6, MSX2, CCL24, DOCK2, HAND2, RASGRP1, ALDH1A3, P2RY1, PTN, GPNMB, CSF1R, PTPRC, PTPN6, BMP3, IGF1, TSPAN15, CCL11, BMPER, S100B, SFRP2, DLX5…	331	1497	18082	2.33548	1.31079e-06	1.98605e-08	5.06522e-07
GOTERM_BP_ALL	GO:0009967~positive regulation of signal transduction	59	16.1644	3.9432e-10	GDF6, LY86, LPAR1, PRRX2, TLR7, EDNRA, SRPX, GPC3, RSPO1, TIAM1, ROBO1, BOK, GATA4, STRA6, LBP, AGAP2, SHC2, SYK, PIK3CG, C5AR1, CLEC4N, CD36, PDGFRA, TREM2, XDH, FGD2, WNT5A, CXCL5, CCR1, GPR65, CCL9, DCDC2A, PF4, DCN, GREM1, CD74, CCL6, MSX2, CCL24, DOCK2, HAND2, RASGRP1, ALDH1A3, P2RY1, GPNMB, CSF1R, PTPN6, BMP3, PTPRC, IGF1, TSPAN15, CCL11, BMPER, S100B, SFRP2, DLX5, GDF10, IGFBP3, IGFBP4	331	1328	18082	2.42701	1.93848e-06	2.8507e-08	7.49076e-07
GOTERM_BP_ALL	GO:0043410~positive regulation of MAPK cascade	31	8.49315	2.5111e-09	FGD2, WNT5A, XDH, GDF6, CCR1, CCL9, LPAR1, CD74, CCL6, EDNRA, CCL24, HAND2, TIAM1, RASGRP1, P2RY1, GATA4, GPNMB, SHC2, CSF1R, SYK, PIK3CG, PTPRC, C5AR1, IGF1, CCL11, BMPER, CD36, PDGFRA, TREM2, IGFBP3, IGFBP4	331	467	18082	3.6263	1.23445e-05	1.62429e-07	4.77025e-06
GOTERM_BP_ALL	GO:0043408~regulation of MAPK cascade	38	10.411	2.55631e-09	FGD2, XDH, WNT5A, GDF6, CCR1, CCL9, LPAR1, GREM1, CD74, CCL6, EDNRA, CCL24, TIAM1, HAND2, RASGRP1, GATA4, P2RY1, GPNMB, SHC2, CSF1R, SYK, PIK3CG, PTPN6, BMP3, PTPRC, C5AR1, TLR13, IGF1, CCL11, FBLN1, BMPER, CD36, SFRP2, PDGFRA, GDF10, TREM2, IGFBP3, IGFBP4	331	675	18082	3.07538	1.25667e-05	1.63205e-07	4.85613e-06
GOTERM_BP_ALL	GO:1902533~positive regulation of intracellular signal transduction	45	12.3288	2.91576e-09	FGD2, XDH, WNT5A, CXCL5, GDF6, CCR1, CCL9, GPR65, PF4, LPAR1, DCN, GREM1, TLR7, CD74, CCL6, EDNRA, CCL24, DOCK2, TIAM1, BOK, HAND2, ROBO1, RASGRP1, GATA4, P2RY1, STRA6, GPNMB, SHC2, AGAP2, CSF1R, SYK, PIK3CG, PTPRC, PTPN6, C5AR1, IGF1, CLEC4N, CCL11, CD36, BMPER, S100B, PDGFRA, TREM2, IGFBP3, IGFBP4	331	905	18082	2.71633	1.43338e-05	1.81441e-07	5.53896e-06
GOTERM_BP_ALL	GO:0070372~regulation of ERK1 and ERK2 cascade	23	6.30137	6.95008e-09	PTPN6, C5AR1, CCR1, CCL9, IGF1, CD74, CCL6, CCL24, CCL11, EDNRA, FBLN1, BMPER, CD36, HAND2, TIAM1, RASGRP1, P2RY1, GATA4, PDGFRA, TREM2, GPNMB, CSF1R, SYK	331	274	18082	4.5856	3.4166e-05	3.88257e-07	1.32028e-05
GOTERM_BP_ALL	GO:0042327~positive regulation of phosphorylation	45	12.3288	7.53416e-09	FGD2, XDH, WNT5A, ENPP2, AIF1, GDF6, LMO4, CCR1, CCL9, LPAR1, GREM1, CD74, CCL6, EDNRA, CCL24, RSPO1, TIAM1, HAND2, RASGRP1, GATA4, P2RY1, GPNMB, SHC2, AGAP2, THBS4, CSF1R, SYK, PIK3CG, PTPRC, BMP3, RET, C5AR1, IGF1, NCKAP1L, CCL11, BMPER, CD36, SFRP2, PDGFRA, GDF10, TREM2, IGFBP3, GFRA2, IGFBP4, LCP2	331	934	18082	2.63199	3.70372e-05	4.16156e-07	1.43124e-05
GOTERM_BP_ALL	GO:1902531~regulation of intracellular signal transduction	62	16.9863	7.68416e-09	ASPN, GDF6, LPAR1, TLR7, EDNRA, BOK, ROBO1, TIAM1, GATA4, STRA6, TMEM100, AGAP2, SHC2, SYK, PIK3CG, RET, C5AR1, CLEC4N, CD36, PSD, PDGFRA, TREM2, CASQ2, XDH, FGD2, WNT5A, CXCL5, CCR1, CYTH4, GPR65, CCL9, PF4, DCN, GREM1, PEX5L, CD74, CCL6, CCL24, SPHKAP, DOCK2, TRIM67, LRRTM3, HAND2, RASGRP1, P2RY1, GPNMB, CSF1R, FLRT3, PTPRC, BMP3, PTPN6, TLR13, IGF1, CCL11, FBLN1, BMPER, S100B, SFRP2, GDF10, IG…	331	1552	18082	2.18232	3.77746e-05	4.19726e-07	1.45973e-05
GOTERM_BP_ALL	GO:0010562~positive regulation of phosphorus metabolic process	48	13.1507	1.18882e-08	FGD2, XDH, WNT5A, ENPP2, AIF1, GDF6, LMO4, CCR1, CCL9, GPR65, PF4, LPAR1, GREM1, CD74, CCL6, EDNRA, CCL24, RSPO1, TIAM1, HAND2, RASGRP1, GATA4, P2RY1, GPNMB, SHC2, AGAP2, THBS4, CSF1R, SYK, PIK3CG, PTPRC, BMP3, RET, C5AR1, NCKAP1L, IGF1, PTHLH, CCL11, CD36, BMPER, SFRP2, PDGFRA, GDF10, TREM2, IGFBP3, GFRA2, IGFBP4, LCP2	331	1053	18082	2.49018	5.84408e-05	6.35245e-07	2.25836e-05
GOTERM_BP_ALL	GO:0045937~positive regulation of phosphate metabolic process	48	13.1507	1.18882e-08	FGD2, XDH, WNT5A, ENPP2, AIF1, GDF6, LMO4, CCR1, CCL9, GPR65, PF4, LPAR1, GREM1, CD74, CCL6, EDNRA, CCL24, RSPO1, TIAM1, HAND2, RASGRP1, GATA4, P2RY1, GPNMB, SHC2, AGAP2, THBS4, CSF1R, SYK, PIK3CG, PTPRC, BMP3, RET, C5AR1, NCKAP1L, IGF1, PTHLH, CCL11, CD36, BMPER, SFRP2, PDGFRA, GDF10, TREM2, IGFBP3, GFRA2, IGFBP4, LCP2	331	1053	18082	2.49018	5.84408e-05	6.35245e-07	2.25836e-05
GOTERM_BP_ALL	GO:0035556~intracellular signal transduction	82	22.4658	1.23581e-08	ASPN, ATP1B1, AIF1, GDF6, RASGEF1B, LPAR1, FGF12, TLR7, EDNRA, HMHA1, DIRAS2, BOK, ROBO1, PPP1R1B, TIAM1, GATA4, STRA6, TMEM100, AGAP2, SHC2, SYK, PIK3CG, RET, C5AR1, CLEC4N, ARHGAP30, CD36, PSD, CCR5, REM1, PDGFRA, TREM2, LCP1, CASQ2, LCP2, XDH, FGD2, WNT5A, CXCL5, CCR1, CYTH4, GPR65, CCL9, DCDC2A, PF4, DCN, GREM1, PEX5L, CD74, CCL6, PLCL2, CCL24, SPHKAP, DOCK2, TRIM67, STK32A, HAND2, LRRTM3, RA…	331	2380	18082	1.88215	6.07506e-05	6.53252e-07	2.34763e-05
GOTERM_BP_ALL	GO:0001932~regulation of protein phosphorylation	55	15.0685	1.28484e-08	ASPN, AIF1, GDF6, LPAR1, TLR7, EDNRA, RSPO1, TIAM1, PPP1R1B, GATA4, AGAP2, SHC2, SYK, PIK3CG, RET, C5AR1, THY1, CD36, PDGFRA, TREM2, LCP2, XDH, FGD2, WNT5A, ENPP2, CCR1, CCL9, ITGB2, DCN, GREM1, CD74, CCL6, CCL24, PLCL2, LRRTM3, HAND2, RASGRP1, P2RY1, GPNMB, CSF1R, THBS4, FLRT3, PTPRC, PTPN6, BMP3, TLR13, IGF1, CCL11, FBLN1, BMPER, SFRP2, GDF10, IGFBP3, GFRA2, IGFBP4	331	1309	18082	2.29531	6.31608e-05	6.71944e-07	2.44077e-05
GOTERM_BP_ALL	GO:0000165~MAPK cascade	37	10.137	1.60271e-08	FGD2, XDH, WNT5A, GDF6, CCR1, CCL9, LPAR1, FGF12, GREM1, CD74, CCL6, EDNRA, CCL24, HAND2, TIAM1, RASGRP1, GATA4, P2RY1, GPNMB, SHC2, CSF1R, SYK, PIK3CG, PTPN6, PTPRC, RET, C5AR1, IGF1, CCL11, FBLN1, BMPER, CD36, SFRP2, PDGFRA, TREM2, IGFBP3, IGFBP4	331	691	18082	2.92511	7.87859e-05	7.8789e-07	3.0446e-05
GOTERM_BP_ALL	GO:0001934~positive regulation of protein phosphorylation	43	11.7808	1.79664e-08	FGD2, XDH, WNT5A, ENPP2, AIF1, GDF6, CCR1, CCL9, LPAR1, GREM1, CD74, CCL6, EDNRA, CCL24, RSPO1, TIAM1, HAND2, RASGRP1, GATA4, P2RY1, GPNMB, SHC2, AGAP2, THBS4, CSF1R, SYK, PIK3CG, BMP3, PTPRC, RET, C5AR1, IGF1, CCL11, BMPER, CD36, SFRP2, PDGFRA, GDF10, TREM2, IGFBP3, GFRA2, IGFBP4, LCP2	331	893	18082	2.63048	8.8319e-05	8.49258e-07	3.41301e-05
GOTERM_BP_ALL	GO:0023014~signal transduction by protein phosphorylation	37	10.137	1.85399e-08	FGD2, XDH, WNT5A, GDF6, CCR1, CCL9, LPAR1, FGF12, GREM1, CD74, CCL6, EDNRA, CCL24, HAND2, TIAM1, RASGRP1, GATA4, P2RY1, GPNMB, SHC2, CSF1R, SYK, PIK3CG, PTPN6, PTPRC, RET, C5AR1, IGF1, CCL11, FBLN1, BMPER, CD36, SFRP2, PDGFRA, TREM2, IGFBP3, IGFBP4	331	695	18082	2.90827	9.11379e-05	8.68019e-07	3.52195e-05
GOTERM_BP_ALL	GO:0019220~regulation of phosphate metabolic process	63	17.2603	1.98298e-08	ASPN, AIF1, GDF6, LMO4, LPAR1, TLR7, EDNRA, RSPO1, PPP1R1B, TIAM1, GATA4, AGAP2, SHC2, DLG2, SYK, PIK3CG, RET, C5AR1, THY1, PTHLH, CD36, PDGFRA, HSD11B1, TREM2, LCP2, XDH, FGD2, WNT5A, ENPP2, CCR1, GPR65, CCL9, ITGB2, PF4, DCN, GREM1, CD74, CCL6, CCL24, PLCL2, LRRTM3, HAND2, RASGRP1, P2RY1, GPNMB, CSF1R, THBS4, FLRT3, PTPRC, BMP3, PTPN6, TLR13, NCKAP1L, IGF1, CCL11, P2RY13, FBLN1, BMPER, SFRP2, G…	331	1632	18082	2.10882	9.74787e-05	9.19654e-07	3.767e-05
GOTERM_BP_ALL	GO:0051174~regulation of phosphorus metabolic process	63	17.2603	2.05027e-08	ASPN, AIF1, GDF6, LMO4, LPAR1, TLR7, EDNRA, RSPO1, PPP1R1B, TIAM1, GATA4, AGAP2, SHC2, DLG2, SYK, PIK3CG, RET, C5AR1, THY1, PTHLH, CD36, PDGFRA, HSD11B1, TREM2, LCP2, XDH, FGD2, WNT5A, ENPP2, CCR1, GPR65, CCL9, ITGB2, PF4, DCN, GREM1, CD74, CCL6, CCL24, PLCL2, LRRTM3, HAND2, RASGRP1, P2RY1, GPNMB, CSF1R, THBS4, FLRT3, PTPRC, BMP3, PTPN6, TLR13, NCKAP1L, IGF1, CCL11, P2RY13, FBLN1, BMPER, SFRP2, G…	331	1633	18082	2.10753	0.000100786	9.41972e-07	3.89481e-05
GOTERM_BP_ALL	GO:0042325~regulation of phosphorylation	57	15.6164	2.28549e-08	ASPN, AIF1, GDF6, LMO4, LPAR1, TLR7, EDNRA, RSPO1, TIAM1, PPP1R1B, GATA4, AGAP2, SHC2, SYK, PIK3CG, RET, C5AR1, THY1, CD36, PDGFRA, TREM2, LCP2, XDH, FGD2, WNT5A, ENPP2, CCR1, CCL9, ITGB2, DCN, GREM1, CD74, CCL6, CCL24, PLCL2, LRRTM3, HAND2, RASGRP1, P2RY1, GPNMB, CSF1R, THBS4, FLRT3, PTPRC, BMP3, PTPN6, TLR13, NCKAP1L, IGF1, CCL11, FBLN1, BMPER, SFRP2, GDF10, IGFBP3, GFRA2, IGFBP4	331	1407	18082	2.21309	0.000112348	1.03078e-06	4.34166e-05
GOTERM_BP_ALL	GO:0044699~single-organism process	295	80.8219	3.8432e-08	SLC9A9, LYPD1, ATP1B1, AIF1, GBGT1, GDF6, NELL2, FST, CD53, LPAR1, C1QC, DNASE1L3, CD48, HMHA1, DIRAS2, APOD, PPP1R1B, GRID2, GNG2, PI16, OLFR224, SYK, PIK3CG, C5AR1, STC2, PDPN, PLD4, MDGA2, COLEC11, PTPRO, CLEC4N, THY1, C1QB, CD36, EGFLAM, CCR5, ABCB1A, SERPINF1, LAMC3, CX3CR1, HSD11B1, PDGFRA, CLEC5A, ENPP2, ENPP3, PEX5L, CD74, AHSG, EPHB2, TCF21, SERPINA1B, HNMT, FCER1G, LAMB1, TYROBP, BLNK, …	331	14030	18082	1.14864	0.000188914	1.67196e-06	7.30079e-05
GOTERM_BP_ALL	GO:0070374~positive regulation of ERK1 and ERK2 cascade	18	4.93151	7.78135e-08	C5AR1, CCR1, CCL9, CD74, CCL6, CCL24, CCL11, EDNRA, BMPER, CD36, HAND2, RASGRP1, P2RY1, GATA4, PDGFRA, TREM2, GPNMB, CSF1R	331	190	18082	5.17532	0.000382458	3.1355e-06	0.000147819
GOTERM_BP_ALL	GO:0051247~positive regulation of protein metabolic process	55	15.0685	2.25851e-07	AIF1, GDF6, LPAR1, TLR7, EDNRA, GPC3, RSPO1, TIAM1, ROBO1, BOK, GATA4, LBP, AGAP2, SHC2, SYK, PIK3CG, RET, C5AR1, CD36, PDGFRA, TREM2, LCP2, XDH, FGD2, WNT5A, ENPP2, CCR1, CCL9, EGLN3, IL33, GREM1, CD74, CCL6, CCL24, TRIM67, LRRTM3, HAND2, RASGRP1, P2RY1, GPNMB, CSF1R, THBS4, PTPRC, BMP3, IGF1, FCGR3, CCL11, CYBB, BMPER, SFRP2, CLEC3B, GDF10, IGFBP3, GFRA2, IGFBP4	331	1428	18082	2.10403	0.00110967	8.0455e-06	0.00042904
GOTERM_BP_ALL	GO:0070371~ERK1 and ERK2 cascade	20	5.47945	4.16253e-07	C5AR1, CCR1, CCL9, IGF1, CD74, CCL6, CCL24, CCL11, EDNRA, FBLN1, BMPER, CD36, HAND2, RASGRP1, P2RY1, GATA4, PDGFRA, TREM2, GPNMB, CSF1R	331	264	18082	4.13852	0.00204421	1.39203e-05	0.000790737
GOTERM_BP_ALL	GO:0044763~single-organism cellular process	269	73.6986	5.66313e-07	SLC9A9, LYPD1, ATP1B1, AIF1, GBGT1, GDF6, NELL2, FST, CD53, LPAR1, DNASE1L3, C1QC, CD48, HMHA1, DIRAS2, APOD, PPP1R1B, GRID2, GNG2, PI16, OLFR224, SYK, PIK3CG, C5AR1, STC2, PDPN, PLD4, PTPRO, CLEC4N, THY1, CD36, EGFLAM, CCR5, ABCB1A, SERPINF1, LAMC3, CX3CR1, HSD11B1, PDGFRA, CLEC5A, ENPP2, ENPP3, PEX5L, CD74, AHSG, EPHB2, TCF21, SERPINA1B, FCER1G, LAMB1, TYROBP, BLNK, SPP1, BMP3, NDUFA4L2, ESRRG,…	331	12536	18082	1.17223	0.00278012	1.83156e-05	0.0010758
GOTERM_BP_ALL	GO:0065007~biological regulation	259	70.9589	6.00327e-07	SLC9A9, LYPD1, ATP1B1, AIF1, GDF6, NELL2, FST, CD53, LPAR1, C1QC, CD48, HMHA1, DIRAS2, APOD, PPP1R1B, GRID2, GNG2, PI16, OLFR224, SYK, PIK3CG, C5AR1, C4A, STC2, PDPN, PCBD1, C4B, PTPRO, CLEC4N, THY1, C1QA, C1QB, CD36, EGFLAM, CCR5, ABCB1A, SERPINF1, CX3CR1, HSD11B1, PDGFRA, CLEC5A, ENPP2, PEX5L, CD74, AHSG, EPHB2, TCF21, SERPINA1B, HNMT, FCER1G, LAMB1, BLNK, SPP1, TYROBP, BMP3, ESRRG, NCKAP1L, GA…	331	11917	18082	1.18727	0.00294686	1.92888e-05	0.00114041
GOTERM_BP_ALL	GO:0051246~regulation of protein metabolic process	79	21.6438	7.13471e-07	ASPN, AIF1, GDF6, LPAR1, TLR7, EDNRA, GPC3, RSPO1, BOK, ROBO1, PPP1R1B, TIAM1, GATA4, ITIH5, LBP, PI16, AGAP2, SHC2, DPEP1, SYK, PIK3CG, RET, C5AR1, PRG4, MCPT4, THY1, SERPINA3N, CD36, PDGFRA, SUSD4, TREM2, LCP2, XDH, FGD2, WNT5A, ENPP2, CCR1, EGLN3, CCL9, ITGB2, IL33, DCN, GREM1, CD74, CCL6, PLCL2, CCL24, TCF21, TRIM67, SERPINA1B, LRRTM3, HAND2, RASGRP1, P2RY1, GPNMB, CSF1R, THBS4, FLRT3, PTPRC,…	331	2483	18082	1.73808	0.00350128	2.234e-05	0.00135535
GOTERM_BP_ALL	GO:0031399~regulation of protein modification process	58	15.8904	1.00215e-06	ASPN, AIF1, GDF6, LPAR1, TLR7, EDNRA, RSPO1, TIAM1, PPP1R1B, GATA4, AGAP2, SHC2, SYK, PIK3CG, RET, C5AR1, THY1, CD36, PDGFRA, TREM2, LCP2, XDH, FGD2, WNT5A, ENPP2, CCR1, CCL9, ITGB2, DCN, GREM1, CD74, CCL6, CCL24, PLCL2, TCF21, TRIM67, LRRTM3, HAND2, RASGRP1, P2RY1, GPNMB, CSF1R, THBS4, FLRT3, PTPRC, BMP3, PTPN6, TLR13, NCKAP1L, IGF1, CCL11, FBLN1, BMPER, SFRP2, GDF10, IGFBP3, GFRA2, IGFBP4	331	1618	18082	1.95825	0.00491448	3.02241e-05	0.00190374
GOTERM_BP_ALL	GO:0031401~positive regulation of protein modification process	44	12.0548	1.26535e-06	FGD2, XDH, WNT5A, ENPP2, AIF1, GDF6, CCR1, CCL9, LPAR1, GREM1, CD74, CCL6, EDNRA, CCL24, TRIM67, RSPO1, TIAM1, HAND2, RASGRP1, GATA4, P2RY1, GPNMB, SHC2, AGAP2, THBS4, CSF1R, SYK, PIK3CG, PTPRC, BMP3, RET, C5AR1, IGF1, CCL11, BMPER, CD36, SFRP2, PDGFRA, GDF10, TREM2, IGFBP3, GFRA2, IGFBP4, LCP2	331	1082	18082	2.22149	0.00620117	3.76991e-05	0.00240372
GOTERM_BP_ALL	GO:0050789~regulation of biological process	247	67.6712	3.74817e-06	LYPD1, ATP1B1, AIF1, GDF6, NELL2, FST, CD53, LPAR1, C1QC, CD48, HMHA1, DIRAS2, APOD, PPP1R1B, GRID2, GNG2, PI16, OLFR224, SYK, PIK3CG, C5AR1, C4A, STC2, PDPN, PCBD1, C4B, PTPRO, CLEC4N, THY1, C1QA, C1QB, CD36, EGFLAM, CCR5, ABCB1A, SERPINF1, CX3CR1, HSD11B1, PDGFRA, CLEC5A, ENPP2, PEX5L, CD74, AHSG, EPHB2, TCF21, SERPINA1B, HNMT, FCER1G, LAMB1, BLNK, SPP1, TYROBP, BMP3, ESRRG, NCKAP1L, GAS7, FCGR…	331	11372	18082	1.18653	0.0182573	9.90599e-05	0.00712003
GOTERM_BP_ALL	GO:0006468~protein phosphorylation	59	16.1644	4.30684e-06	ASPN, AIF1, GDF6, LPAR1, FGF12, TLR7, EDNRA, RSPO1, PPP1R1B, TIAM1, GATA4, AGAP2, SHC2, SYK, PIK3CG, RET, C5AR1, THY1, CD36, PDGFRA, TREM2, LCP2, XDH, FGD2, WNT5A, ENPP2, CCR1, CCL9, ITGB2, DCN, GREM1, CD74, EPHB2, CCL6, CCL24, PLCL2, STK32A, LRRTM3, HAND2, RASGRP1, P2RY1, GPNMB, CSF1R, THBS4, FLRT3, PTPRC, BMP3, PTPN6, EFEMP1, TLR13, IGF1, CCL11, FBLN1, BMPER, SFRP2, GDF10, IGFBP3, IGFBP4, GFRA2	331	1737	18082	1.85554	0.0209499	0.000110845	0.00818123
GOTERM_BP_ALL	GO:0032270~positive regulation of cellular protein metabolic process	49	13.4247	4.6636e-06	AIF1, GDF6, LPAR1, EDNRA, RSPO1, TIAM1, ROBO1, BOK, GATA4, AGAP2, SHC2, SYK, PIK3CG, RET, C5AR1, CD36, PDGFRA, TREM2, LCP2, FGD2, WNT5A, XDH, ENPP2, CCR1, CCL9, EGLN3, IL33, GREM1, CD74, CCL6, CCL24, TRIM67, HAND2, RASGRP1, P2RY1, GPNMB, CSF1R, THBS4, BMP3, PTPRC, IGF1, CCL11, BMPER, SFRP2, CLEC3B, GDF10, IGFBP3, GFRA2, IGFBP4	331	1334	18082	2.00659	0.0226655	0.00011817	0.00885891
GOTERM_BP_ALL	GO:0032268~regulation of cellular protein metabolic process	71	19.4521	9.18665e-06	ASPN, AIF1, GDF6, LPAR1, TLR7, EDNRA, GPC3, RSPO1, BOK, ROBO1, PPP1R1B, TIAM1, GATA4, ITIH5, PI16, AGAP2, SHC2, DPEP1, SYK, PIK3CG, RET, C5AR1, THY1, SERPINA3N, CD36, PDGFRA, TREM2, LCP2, XDH, FGD2, WNT5A, ENPP2, CCR1, EGLN3, CCL9, ITGB2, IL33, DCN, GREM1, CD74, CCL6, CCL24, PLCL2, TCF21, TRIM67, SERPINA1B, LRRTM3, HAND2, RASGRP1, P2RY1, GPNMB, CSF1R, THBS4, FLRT3, PTPRC, BMP3, PTPN6, DLGAP1, FET…	331	2298	18082	1.68782	0.0441572	0.000212005	0.0174501
GOTERM_BP_ALL	GO:0050794~regulation of cellular process	234	64.1096	4.07875e-05	LYPD1, ATP1B1, AIF1, GDF6, NELL2, FST, CD53, LPAR1, C1QC, CD48, HMHA1, DIRAS2, APOD, PPP1R1B, GRID2, GNG2, PI16, OLFR224, SYK, PIK3CG, C5AR1, STC2, PDPN, PCBD1, PTPRO, CLEC4N, THY1, CD36, CCR5, ABCB1A, SERPINF1, CX3CR1, HSD11B1, PDGFRA, CLEC5A, ENPP2, PEX5L, CD74, AHSG, EPHB2, TCF21, HNMT, SERPINA1B, FCER1G, LAMB1, SPP1, BLNK, TYROBP, BMP3, ESRRG, NCKAP1L, GAS7, FCGR1, FCGR3, GPR153, DLX1, EPS8, …	331	10870	18082	1.17599	0.181691	0.000759239	0.077454
GOTERM_BP_ALL	GO:0031325~positive regulation of cellular metabolic process	79	21.6438	4.17685e-05	AIF1, GDF6, LMO4, ARNT2, TBX20, LPAR1, TLR7, EDNRA, OSR2, RSPO1, BOK, ROBO1, TIAM1, GATA4, LBP, AGAP2, SHC2, SYK, PIK3CG, RET, C5AR1, PCBD1, SIX2, PTHLH, CD36, TFAP2B, PDGFRA, TREM2, LCP2, XDH, FGD2, WNT5A, C3AR1, ENPP2, LUM, CCR1, GPR65, EGLN3, CCL9, PF4, ITGB2, IL33, DCN, GREM1, MDK, SOX8, CD74, CCL6, CCL24, VDR, TCF21, TRIM67, HAND2, LRRTM3, RASGRP1, P2RY1, GPNMB, CSF1R, THBS4, PTPRC, BMP3, TB…	331	2769	18082	1.55856	0.185628	0.00077165	0.0793163
GOTERM_BP_ALL	GO:0010604~positive regulation of macromolecule metabolic process	78	21.3699	9.91871e-05	AIF1, GDF6, LMO4, ARNT2, TBX20, LPAR1, TLR7, EDNRA, GPC3, OSR2, RSPO1, BOK, ROBO1, TIAM1, GATA4, LBP, AGAP2, SHC2, SYK, PIK3CG, RET, C5AR1, PCBD1, SIX2, CD36, CCR5, TFAP2B, PDGFRA, TREM2, LCP2, XDH, FGD2, WNT5A, C3AR1, ENPP2, LUM, CCR1, EGLN3, CCL9, PF4, IL33, DCN, GREM1, MDK, SOX8, CD74, CCL6, CCL24, VDR, TCF21, TRIM67, LRRTM3, HAND2, RASGRP1, P2RY1, GPNMB, CSF1R, THBS4, PTPRC, BMP3, TBX3, ESRRG…	331	2794	18082	1.52506	0.385919	0.0016405	0.188254
GOTERM_BP_ALL	GO:0009893~positive regulation of metabolic process	82	22.4658	0.000129868	AIF1, GDF6, LMO4, ARNT2, TBX20, LPAR1, TLR7, EDNRA, GPC3, OSR2, RSPO1, BOK, ROBO1, TIAM1, GATA4, LBP, AGAP2, SHC2, SYK, PIK3CG, RET, C5AR1, PCBD1, SIX2, PTHLH, CD36, CCR5, TFAP2B, PDGFRA, TREM2, LCP2, XDH, WNT5A, FGD2, C3AR1, ENPP2, LUM, CCR1, GPR65, EGLN3, CCL9, PF4, ITGB2, IL33, DCN, GREM1, MDK, SOX8, CD74, CCL6, CCL24, VDR, TCF21, TRIM67, HAND2, LRRTM3, RASGRP1, P2RY1, GPNMB, CSF1R, THBS4, PTP…	331	3004	18082	1.49119	0.471902	0.00210495	0.246418
GOTERM_BP_ALL	GO:0016310~phosphorylation	61	16.7123	0.000168269	ASPN, AIF1, GDF6, LMO4, LPAR1, FGF12, TLR7, EDNRA, RSPO1, PPP1R1B, TIAM1, GATA4, AGAP2, SHC2, SYK, PIK3CG, RET, C5AR1, THY1, CD36, PDGFRA, TREM2, LCP2, XDH, FGD2, WNT5A, ENPP2, CCR1, CCL9, ITGB2, DCN, GREM1, CD74, EPHB2, CCL6, CCL24, PLCL2, STK32A, LRRTM3, HAND2, RASGRP1, P2RY1, GPNMB, CSF1R, THBS4, FLRT3, PTPRC, BMP3, PTPN6, EFEMP1, TLR13, NCKAP1L, IGF1, CCL11, FBLN1, BMPER, SFRP2, GDF10, IGFBP3…	331	2063	18082	1.61528	0.562763	0.00261455	0.319171
GOTERM_BP_ALL	GO:0006796~phosphate-containing compound metabolic process	78	21.3699	0.000233425	ASPN, ATP1B1, AIF1, GDF6, LMO4, LPAR1, FGF12, TLR7, EDNRA, RSPO1, PPP1R1B, TIAM1, GATA4, AGAP2, SHC2, DLG2, SYK, PIK3CG, RET, C5AR1, PIGZ, PLD4, PTPRO, THY1, PTHLH, CD36, HSD11B1, PLA2G7, PDGFRA, TREM2, LCP2, XDH, WNT5A, FGD2, ENPP2, ENPP3, CCR1, GPR65, CCL9, PF4, ITGB2, DCN, GREM1, CD74, EPHB2, CCL6, PLCL2, CCL24, STK32A, HAND2, FMO1, PDE1C, LRRTM3, RASGRP1, P2RY1, GPNMB, ENTPD2, CSF1R, THBS4, F…	331	2869	18082	1.48519	0.682618	0.00348222	0.442498
GOTERM_BP_ALL	GO:0006793~phosphorus metabolic process	78	21.3699	0.000243921	ASPN, ATP1B1, AIF1, GDF6, LMO4, LPAR1, FGF12, TLR7, EDNRA, RSPO1, PPP1R1B, TIAM1, GATA4, AGAP2, SHC2, DLG2, SYK, PIK3CG, RET, C5AR1, PIGZ, PLD4, PTPRO, THY1, PTHLH, CD36, HSD11B1, PLA2G7, PDGFRA, TREM2, LCP2, XDH, WNT5A, FGD2, ENPP2, ENPP3, CCR1, GPR65, CCL9, PF4, ITGB2, DCN, GREM1, CD74, EPHB2, CCL6, PLCL2, CCL24, STK32A, HAND2, FMO1, PDE1C, LRRTM3, RASGRP1, P2RY1, GPNMB, ENTPD2, CSF1R, THBS4, F…	331	2873	18082	1.48312	0.698583	0.00360571	0.462352
GOTERM_BP_ALL	GO:0050790~regulation of catalytic activity	51	13.9726	0.000295688	ASPN, ATP1B1, LMO4, RASGEF1B, IQGAP2, LPAR1, GPC3, TIAM1, PPP1R1B, ROBO1, BOK, ITIH5, PI16, AGAP2, SHC2, DPEP1, DLG2, SYK, PIK3CG, THY1, TNNT2, SERPINA3N, PDGFRA, LCP2, FGD2, WNT5A, XDH, FXYD3, EGLN3, CCL9, GPR65, DCN, GREM1, CD74, CCL6, CCL24, RGS10, VDR, SERPINA1B, LRRTM3, RASGRP1, CSF1R, FLRT3, PTPN6, PTPRC, FETUB, NCKAP1L, IGF1, CCL11, P2RY13, SFRP2	331	1662	18082	1.67632	0.766323	0.00427936	0.560215
GOTERM_BP_ALL	GO:0065009~regulation of molecular function	62	16.9863	0.000537254	ASPN, ATP1B1, LMO4, RASGEF1B, IQGAP2, LPAR1, FGF12, GPC3, BOK, ROBO1, TIAM1, PPP1R1B, ITIH5, PI16, AGAP2, SHC2, DLG2, DPEP1, SYK, PIK3CG, PCBD1, CTSS, THY1, TNNT2, PTHLH, SERPINA3N, PDGFRA, CASQ2, LCP2, XDH, FGD2, WNT5A, FXYD3, GPR65, EGLN3, CCL9, ITGB2, DCN, GREM1, CD74, CCL6, MSX2, CCL24, PLCL2, VDR, RGS10, SERPINA1B, LRRTM3, HAND2, RASGRP1, P2RY1, CSF1R, FLRT3, PTPRC, PTPN6, FETUB, NCKAP1L, IG…	331	2201	18082	1.53883	0.928771	0.00698306	1.01568
GOTERM_BP_ALL	GO:0043085~positive regulation of catalytic activity	33	9.0411	0.000831255	FGD2, WNT5A, XDH, ATP1B1, LMO4, CCL9, RASGEF1B, EGLN3, GPR65, LPAR1, GREM1, CD74, CCL6, CCL24, VDR, RGS10, ROBO1, BOK, TIAM1, RASGRP1, SHC2, AGAP2, CSF1R, SYK, PIK3CG, PTPRC, IGF1, THY1, TNNT2, CCL11, SFRP2, PDGFRA, LCP2	331	965	18082	1.86812	0.98323	0.0102705	1.56735
GOTERM_BP_ALL	GO:0043549~regulation of kinase activity	25	6.84932	0.0014693	ASPN, WNT5A, FGD2, LMO4, DCN, LPAR1, GREM1, CD74, PPP1R1B, LRRTM3, TIAM1, RASGRP1, AGAP2, SHC2, CSF1R, SYK, PIK3CG, FLRT3, PTPRC, PTPN6, IGF1, THY1, SFRP2, PDGFRA, LCP2	331	674	18082	2.02628	0.999274	0.0167469	2.75458
GOTERM_BP_ALL	GO:0044093~positive regulation of molecular function	38	10.411	0.00332324	FGD2, XDH, WNT5A, ATP1B1, LMO4, CCL9, GPR65, RASGEF1B, EGLN3, ITGB2, LPAR1, GREM1, CD74, CCL6, PLCL2, CCL24, RGS10, VDR, HAND2, ROBO1, BOK, TIAM1, RASGRP1, SHC2, AGAP2, CSF1R, SYK, PIK3CG, PTPRC, IGF1, CTSS, THY1, TNNT2, CCL11, SFRP2, EBF2, PDGFRA, LCP2	331	1270	18082	1.63455	1	0.0342184	6.12777
GOTERM_BP_ALL	GO:0051338~regulation of transferase activity	25	6.84932	0.0078619	ASPN, WNT5A, FGD2, LMO4, DCN, LPAR1, GREM1, CD74, PPP1R1B, LRRTM3, TIAM1, RASGRP1, AGAP2, SHC2, CSF1R, SYK, PIK3CG, FLRT3, PTPRC, PTPN6, IGF1, THY1, SFRP2, PDGFRA, LCP2	331	771	18082	1.77135	1	0.0685992	13.924
GOTERM_BP_ALL	GO:0019538~protein metabolic process	114	31.2329	0.0152062	ASPN, AIF1, GBGT1, GDF6, F13A1, FGF12, LPAR1, TLR7, C1QC, ROBO1, PPP1R1B, TIAM1, GATA4, PI16, SYK, PIK3CG, RET, C5AR1, C4A, C4B, PTPRO, THY1, C1QA, PTHLH, C1QB, EGFLAM, CD36, PDGFRA, ADAMTS4, WNT5A, XDH, FGD2, ENPP2, CCL9, ITGB2, IL33, ST8SIA2, GREM1, CD74, CCL6, EPHB2, TCF21, ECE2, TRIM67, SERPINA1B, P2RY1, CSF1R, BMP3, PTPN6, EFEMP1, TLR13, NCKAP1L, FCGR3, SLC4A10, CD55, S100B, UCP2, SFRP2, ST8…	331	5186	18082	1.20086	1	0.116527	25.2548
GOTERM_BP_ALL	GO:0060255~regulation of macromolecule metabolic process	121	33.1507	0.0401727	ASPN, ATP1B1, AIF1, GDF6, LMO4, FST, ARNT2, LPAR1, TLR7, APOD, ROBO1, PPP1R1B, TIAM1, GATA4, CYGB, PI16, SYK, PIK3CG, RET, C5AR1, STC2, PCBD1, SIX2, BASP1, THY1, PTHLH, CD36, SERPINF1, CCR5, HSD11B1, TFAP2B, PDGFRA, WNT5A, XDH, FGD2, C3AR1, TSHZ2, ENPP2, CCL9, ITGB2, IL33, GREM1, MDK, SOX8, CD74, CCL6, TCF21, VDR, TRIM67, SERPINA1B, P2RY1, CSF1R, BMP3, PTPN6, EFEMP1, TLR13, ESRRG, BRIP1, NCKAP1L,…	331	5739	18082	1.15177	1	0.239283	54.1088
GOTERM_BP_ALL	GO:0036211~protein modification process	76	20.8219	0.0609441	ASPN, AIF1, GBGT1, GDF6, F13A1, LPAR1, FGF12, TLR7, EDNRA, RSPO1, PPP1R1B, TIAM1, GATA4, AGAP2, SHC2, SYK, PIK3CG, RET, C5AR1, PIGZ, WBSCR17, PTPRO, THY1, EGFLAM, CD36, PDGFRA, TREM2, LCP2, XDH, FGD2, WNT5A, SPOCK2, ENPP2, CCR1, EGLN3, CCL9, ITGB2, ST8SIA2, DCN, GREM1, CD74, EPHB2, CCL6, PLCL2, CCL24, TCF21, TRIM67, STK32A, SERPINA1B, HAND2, LRRTM3, RASGRP1, P2RY1, GPNMB, CSF1R, THBS4, FLRT3, PTP…	331	3474	18082	1.19509	1	0.31822	69.7149
GOTERM_BP_ALL	GO:0006464~cellular protein modification process	76	20.8219	0.0609441	ASPN, AIF1, GBGT1, GDF6, F13A1, LPAR1, FGF12, TLR7, EDNRA, RSPO1, PPP1R1B, TIAM1, GATA4, AGAP2, SHC2, SYK, PIK3CG, RET, C5AR1, PIGZ, WBSCR17, PTPRO, THY1, EGFLAM, CD36, PDGFRA, TREM2, LCP2, XDH, FGD2, WNT5A, SPOCK2, ENPP2, CCR1, EGLN3, CCL9, ITGB2, ST8SIA2, DCN, GREM1, CD74, EPHB2, CCL6, PLCL2, CCL24, TCF21, TRIM67, STK32A, SERPINA1B, HAND2, LRRTM3, RASGRP1, P2RY1, GPNMB, CSF1R, THBS4, FLRT3, PTP…	331	3474	18082	1.19509	1	0.31822	69.7149
GOTERM_BP_ALL	GO:0080090~regulation of primary metabolic process	117	32.0548	0.0638474	ASPN, AIF1, GDF6, LMO4, FST, ARNT2, LPAR1, TLR7, APOD, ROBO1, PPP1R1B, TIAM1, GATA4, PI16, SYK, PIK3CG, RET, C5AR1, PCBD1, SIX2, BASP1, THY1, PTHLH, CD36, TFAP2B, PDGFRA, HSD11B1, WNT5A, XDH, FGD2, C3AR1, TSHZ2, ENPP2, CCL9, ITGB2, IL33, GREM1, MDK, SOX8, CD74, CCL6, TCF21, VDR, TRIM67, SERPINA1B, P2RY1, CSF1R, BMP3, PTPN6, EFEMP1, TLR13, ESRRG, BRIP1, NCKAP1L, FCGR3, CD55, DLX1, S100B, SFRP2, DL…	331	5629	18082	1.13546	1	0.328972	71.445
GOTERM_BP_ALL	GO:0019222~regulation of metabolic process	125	34.2466	0.0765071	ASPN, ATP1B1, AIF1, GDF6, LMO4, FST, ARNT2, LPAR1, TLR7, APOD, ROBO1, PPP1R1B, TIAM1, GATA4, CYGB, PI16, SYK, PIK3CG, RET, C5AR1, STC2, PCBD1, SIX2, BASP1, THY1, PTHLH, CD36, SERPINF1, CCR5, HSD11B1, PDGFRA, TFAP2B, WNT5A, XDH, FGD2, C3AR1, TSHZ2, ENPP2, CCL9, ITGB2, IL33, GREM1, MDK, SOX8, CD74, CCL6, TCF21, VDR, TRIM67, SERPINA1B, P2RY1, CSF1R, BMP3, PTPN6, EFEMP1, TLR13, ESRRG, BRIP1, NCKAP1L,…	331	6098	18082	1.1198	1	0.372718	77.9528
GOTERM_BP_ALL	GO:0031323~regulation of cellular metabolic process	115	31.5068	0.11691	ASPN, AIF1, GDF6, LMO4, FST, ARNT2, LPAR1, TLR7, APOD, ROBO1, PPP1R1B, TIAM1, GATA4, PI16, SYK, PIK3CG, RET, C5AR1, STC2, PCBD1, SIX2, BASP1, THY1, PTHLH, CD36, TFAP2B, PDGFRA, HSD11B1, WNT5A, XDH, FGD2, C3AR1, TSHZ2, ENPP2, CCL9, ITGB2, IL33, GREM1, MDK, SOX8, CD74, CCL6, TCF21, VDR, TRIM67, SERPINA1B, P2RY1, CSF1R, BMP3, PTPN6, EFEMP1, TLR13, ESRRG, BRIP1, NCKAP1L, FCGR3, DLX1, S100B, SFRP2, DL…	331	5673	18082	1.1074	1	0.485763	90.5752
GOTERM_BP_ALL	GO:0071704~organic substance metabolic process	202	55.3425	0.133141	ATP1B1, GBGT1, AIF1, GDF6, FST, LPAR1, DNASE1L3, C1QC, APOD, PPP1R1B, PI16, SYK, PIK3CG, C5AR1, STC2, C4A, PCBD1, PDPN, C4B, PLD4, PTPRO, THY1, C1QA, C1QB, EGFLAM, CD36, CCR5, SERPINF1, PDGFRA, HSD11B1, ADAMTS4, ENPP2, ENPP3, CD74, EPHB2, TCF21, HNMT, SERPINA1B, FCER1G, BMP3, ESRRG, NCKAP1L, FCGR3, CD55, DLX1, SFRP2, DLX6, DLX5, DPP10, TBX20, EDNRA, UGT1A7C, PTGES, GPX3, HHIP, TMEM100, AGAP2, DPE…	331	10445	18082	1.05648	1	0.527075	93.3743
GOTERM_BP_ALL	GO:0043412~macromolecule modification	76	20.8219	0.180537	ASPN, AIF1, GBGT1, GDF6, F13A1, LPAR1, FGF12, TLR7, EDNRA, RSPO1, PPP1R1B, TIAM1, GATA4, AGAP2, SHC2, SYK, PIK3CG, RET, C5AR1, PIGZ, WBSCR17, PTPRO, THY1, EGFLAM, CD36, PDGFRA, TREM2, LCP2, XDH, FGD2, WNT5A, SPOCK2, ENPP2, CCR1, EGLN3, CCL9, ITGB2, ST8SIA2, DCN, GREM1, CD74, EPHB2, CCL6, PLCL2, CCL24, TCF21, TRIM67, STK32A, SERPINA1B, HAND2, LRRTM3, RASGRP1, P2RY1, GPNMB, CSF1R, THBS4, FLRT3, PTP…	331	3719	18082	1.11636	1	0.621675	97.7231
GOTERM_BP_ALL	GO:0044267~cellular protein metabolic process	91	24.9315	0.243819	ASPN, AIF1, GBGT1, GDF6, F13A1, LPAR1, FGF12, TLR7, EDNRA, GPC3, RSPO1, BOK, ROBO1, PPP1R1B, TIAM1, GATA4, ITIH5, PI16, SHC2, AGAP2, DPEP1, SYK, PIK3CG, RET, C5AR1, PIGZ, WBSCR17, MRPS6, CTSS, PTPRO, MMP13, THY1, SERPINA3N, EGFLAM, CD36, PDGFRA, TREM2, LCP2, XDH, WNT5A, FGD2, SPOCK2, ENPP2, CCR1, EGLN3, CCL9, ITGB2, IL33, ST8SIA2, DCN, GREM1, CD74, EPHB2, CCL6, PLCL2, CCL24, TCF21, TRIM67, STK32A…	331	4608	18082	1.07882	1	0.721088	99.5054
GOTERM_BP_ALL	GO:0008152~metabolic process	205	56.1644	0.288509	ATP1B1, AIF1, GBGT1, GDF6, FST, LPAR1, DNASE1L3, C1QC, APOD, PPP1R1B, PI16, SYK, PIK3CG, C5AR1, STC2, C4A, PCBD1, PDPN, C4B, PLD4, PTPRO, THY1, C1QA, C1QB, EGFLAM, CD36, CCR5, SERPINF1, PDGFRA, HSD11B1, ADAMTS4, ENPP2, ENPP3, CD74, EPHB2, TCF21, HNMT, SERPINA1B, FCER1G, BMP3, ESRRG, NCKAP1L, FCGR3, CD55, DLX1, SFRP2, DLX6, DLX5, STEAP4, DPP10, TBX20, EDNRA, UGT1A7C, PTGES, GPX3, HHIP, TMEM100, AG…	331	10880	18082	1.0293	1	0.774947	99.8445
GOTERM_BP_ALL	GO:0043170~macromolecule metabolic process	163	44.6575	0.529603	ASPN, ATP1B1, AIF1, GBGT1, GDF6, F13A1, LMO4, FST, ARNT2, FGF12, LPAR1, DNASE1L3, C1QC, TLR7, GLT8D2, APOD, ROBO1, TIAM1, PPP1R1B, GATA4, CYGB, PI16, SYK, PIK3CG, RET, C5AR1, STC2, C4A, PCBD1, C4B, SIX2, BASP1, PTPRO, THY1, PTHLH, C1QA, C1QB, CD36, EGFLAM, CCR5, SERPINF1, HSD11B1, PDGFRA, TFAP2B, ADAMTS4, FGD2, WNT5A, GAL3ST2, XDH, C3AR1, TSHZ2, ENPP2, CCL9, ITGB2, IL33, ST8SIA2, GREM1, MDK, SOX8…	331	8886	18082	1.00207	1	0.944159	99.9999
GOTERM_BP_ALL	GO:0044237~cellular metabolic process	177	48.4932	0.641606	ASPN, ATP1B1, AIF1, GBGT1, GDF6, F13A1, LMO4, FST, ARNT2, FGF12, LPAR1, DNASE1L3, TLR7, ASPA, APOD, ROBO1, TIAM1, PPP1R1B, GATA4, CYGB, PI16, SYK, PIK3CG, RET, C5AR1, STC2, PCBD1, PDPN, PLD4, CMAH, SIX2, BASP1, PTPRO, THY1, PTHLH, UGT1A10, CD36, EGFLAM, HSD11B1, PDGFRA, TFAP2B, FGD2, WNT5A, GAL3ST2, XDH, C3AR1, TSHZ2, ENPP2, ENPP3, CCL9, ITGB2, IL33, ST8SIA2, GREM1, MDK, SOX8, CD74, EPHB2, CCL6, …	331	9794	18082	0.98726	1	0.976821	100
GOTERM_BP_ALL	GO:0044238~primary metabolic process	178	48.7671	0.644911	ASPN, ATP1B1, AIF1, GBGT1, GDF6, F13A1, LMO4, FST, ARNT2, FGF12, LPAR1, DNASE1L3, C1QC, TLR7, GLT8D2, APOD, ROBO1, TIAM1, PPP1R1B, GATA4, CYGB, PI16, SYK, PIK3CG, RET, C5AR1, C4A, PCBD1, C4B, PDPN, PLD4, CMAH, SIX2, BASP1, PTPRO, THY1, PTHLH, C1QA, C1QB, CD36, EGFLAM, HSD11B1, PDGFRA, TFAP2B, ADAMTS4, FGD2, WNT5A, GAL3ST2, XDH, C3AR1, TSHZ2, ENPP2, ENPP3, CCL9, ITGB2, IL33, ST8SIA2, GREM1, MDK, S…	331	9853	18082	0.986893	1	0.97734	100
GOTERM_BP_ALL	GO:0009987~cellular process	291	79.726	0.760248	SLC9A9, LYPD1, ATP1B1, AIF1, GBGT1, GDF6, NELL2, FST, CD53, LPAR1, C1QC, DNASE1L3, CD48, HMHA1, DIRAS2, APOD, PPP1R1B, GRID2, GNG2, PI16, OLFR224, SYK, PIK3CG, C5AR1, STC2, PDPN, PCBD1, PLD4, PTPRO, CLEC4N, THY1, CD36, EGFLAM, CCR5, ABCB1A, SERPINF1, LAMC3, CX3CR1, HSD11B1, PDGFRA, CLEC5A, ENPP2, ENPP3, PEX5L, CD74, AHSG, EPHB2, TCF21, CD68, SERPINA1B, HNMT, FCER1G, LAMB1, TYROBP, BLNK, SPP1, BMP…	331	16073	18082	0.989042	1	0.993781	100
GOTERM_BP_ALL	GO:0044249~cellular biosynthetic process	90	24.6575	0.974095	AIF1, GBGT1, GDF6, F13A1, LMO4, FST, ARNT2, TBX20, LPAR1, PRRX2, TLR7, EDNRA, ARHGAP22, GPC3, OSR2, PTGES, PPP1R1B, GATA4, TMEM100, LBP, AGAP2, SYK, RET, C5AR1, TBX15, PIGZ, STC2, PCBD1, PRG4, WBSCR17, PLD4, SIX2, MRPS6, BASP1, PTHLH, CD36, TFAP2B, PDGFRA, GAL3ST2, WNT5A, C3AR1, TSHZ2, LUM, GPR65, CTNND2, PF4, ITGB2, IL33, ST8SIA2, DCN, GREM1, MDK, SOX8, CD74, MSX2, ALDH1A1, VDR, TCF21, SERPINA1B…	331	5732	18082	0.857738	1	0.999995	100
GOTERM_BP_ALL	GO:0044260~cellular macromolecule metabolic process	129	35.3425	0.984432	ASPN, AIF1, GBGT1, GDF6, F13A1, LMO4, FST, ARNT2, FGF12, LPAR1, TLR7, DNASE1L3, ROBO1, PPP1R1B, TIAM1, GATA4, PI16, SYK, PIK3CG, RET, C5AR1, PCBD1, SIX2, BASP1, PTPRO, THY1, PTHLH, EGFLAM, CD36, PDGFRA, TFAP2B, FGD2, WNT5A, XDH, GAL3ST2, C3AR1, TSHZ2, ENPP2, CCL9, ITGB2, IL33, ST8SIA2, GREM1, MDK, SOX8, CD74, CCL6, EPHB2, TCF21, VDR, TRIM67, SERPINA1B, P2RY1, FCER1G, CSF1R, BMP3, PTPN6, EFEMP1, T…	331	8038	18082	0.876719	1	0.999999	100
Annotation Cluster 15	Enrichment Score: 5.743115197167888
Category	Term	Count	%	PValue	Genes	List Total	Pop Hits	Pop Total	Fold Enrichment	Bonferroni	Benjamini	FDR
GOTERM_BP_ALL	GO:0001503~ossification	27	7.39726	2.28006e-08	ASPN, WNT5A, CCR1, GPM6B, GREM1, SOX8, AHSG, MSX2, IGSF10, OSR2, GPC3, HAND2, PTN, GPNMB, SPP1, BMP3, IGF1, MMP13, GDPD2, PTHLH, CLEC3B, SFRP2, DLX5, GDF10, ATP6V0A4, CLEC5A, IGFBP3	331	399	18082	3.69666	0.000112081	1.03785e-06	4.33135e-05
GOTERM_BP_ALL	GO:0030282~bone mineralization	13	3.56164	1.09846e-07	PTHLH, ASPN, OSR2, GPC3, CLEC3B, CCR1, IGF1, PTN, GPM6B, GREM1, GPNMB, MMP13, AHSG	331	92	18082	7.71923	0.000539858	4.32002e-06	0.000208671
GOTERM_BP_ALL	GO:0031214~biomineral tissue development	15	4.10959	2.37393e-07	ASPN, CCR1, IGF1, GPM6B, GREM1, MMP13, AHSG, MSX2, PTHLH, GPC3, OSR2, CLEC3B, PTN, GPNMB, SPP1	331	138	18082	5.93787	0.00116634	8.33586e-06	0.000450966
GOTERM_BP_ALL	GO:0070167~regulation of biomineral tissue development	6	1.64384	0.0179201	ASPN, OSR2, CCR1, GPM6B, GREM1, AHSG	331	83	18082	3.94904	1	0.131794	29.0722
Annotation Cluster 16	Enrichment Score: 5.597802062351772
Category	Term	Count	%	PValue	Genes	List Total	Pop Hits	Pop Total	Fold Enrichment	Bonferroni	Benjamini	FDR
GOTERM_BP_ALL	GO:0034097~response to cytokine	33	9.0411	8.32553e-07	ASPN, WNT5A, CXCL5, AIF1, CCR1, CCL9, PF4, CNTFR, DCN, CD74, CCL6, CCL24, SERPINA1B, HNMT, PTGES, LRRTM3, ROBO1, ENTPD2, CSF1R, SYK, MRC1, FLRT3, PTPN6, PTPRC, H2-AB1, CCL11, CORO1A, SERPINA3N, CD86, CX3CR1, H2-EB1, H2-AA, TREM2	331	674	18082	2.67468	0.00408447	2.55799e-05	0.00158156
GOTERM_BP_ALL	GO:0019221~cytokine-mediated signaling pathway	21	5.75342	2.49797e-06	ASPN, WNT5A, FLRT3, PTPN6, PTPRC, CXCL5, CCR1, CCL9, CNTFR, PF4, DCN, CD74, CCL6, CCL24, CCL11, ROBO1, LRRTM3, CX3CR1, TREM2, CSF1R, SYK	331	326	18082	3.51901	0.012205	6.74705e-05	0.0047452
GOTERM_BP_ALL	GO:0071345~cellular response to cytokine stimulus	27	7.39726	7.73738e-06	ASPN, WNT5A, CXCL5, AIF1, CCR1, CCL9, PF4, CNTFR, DCN, CD74, CCL6, CCL24, LRRTM3, ROBO1, ENTPD2, CSF1R, SYK, FLRT3, MRC1, PTPN6, PTPRC, H2-AB1, CCL11, CORO1A, CD86, CX3CR1, TREM2	331	542	18082	2.72134	0.0373228	0.000183737	0.0146974
Annotation Cluster 17	Enrichment Score: 5.523768275075906
Category	Term	Count	%	PValue	Genes	List Total	Pop Hits	Pop Total	Fold Enrichment	Bonferroni	Benjamini	FDR
GOTERM_BP_ALL	GO:0002495~antigen processing and presentation of peptide antigen via MHC class II	8	2.19178	2.64146e-08	MARCH1, FCGR2B, H2-EB1, FCER1G, H2-AA, H2-AB1, TREM2, CD74	331	19	18082	23.0014	0.000129846	1.18049e-06	5.01789e-05
GOTERM_BP_ALL	GO:0002504~antigen processing and presentation of peptide or polysaccharide antigen via MHC class II	8	2.19178	1.20687e-07	MARCH1, FCGR2B, H2-EB1, FCER1G, H2-AA, H2-AB1, TREM2, CD74	331	23	18082	19.0012	0.000593123	4.63514e-06	0.000229265
GOTERM_BP_ALL	GO:0002478~antigen processing and presentation of exogenous peptide antigen	10	2.73973	6.12048e-07	FCGR2B, ABCB1A, H2-EB1, FCER1G, H2-AA, H2-AB1, CTSS, FCGR1, CD74, FCGR3	331	55	18082	9.93244	0.00300431	1.95377e-05	0.00116268
GOTERM_BP_ALL	GO:0048002~antigen processing and presentation of peptide antigen	12	3.28767	7.29621e-07	MARCH1, FCGR2B, ABCB1A, H2-EB1, FCER1G, H2-AA, H2-AB1, CTSS, TREM2, FCGR1, CD74, FCGR3	331	90	18082	7.28379	0.00358039	2.27011e-05	0.00138603
GOTERM_BP_ALL	GO:0019884~antigen processing and presentation of exogenous antigen	10	2.73973	1.74566e-06	FCGR2B, ABCB1A, H2-EB1, FCER1G, H2-AA, H2-AB1, CTSS, FCGR1, CD74, FCGR3	331	62	18082	8.81103	0.00854497	4.9037e-05	0.00331612
GOTERM_BP_ALL	GO:0019886~antigen processing and presentation of exogenous peptide antigen via MHC class II	6	1.64384	3.43487e-06	FCGR2B, H2-EB1, FCER1G, H2-AA, H2-AB1, CD74	331	14	18082	23.4122	0.0167441	9.22682e-05	0.0065249
GOTERM_BP_ALL	GO:0019882~antigen processing and presentation	13	3.56164	1.77535e-05	MARCH1, ABCB1A, FCGR2B, H2-EB1, FCER1G, H2-AA, H2-AB1, CTSS, RFTN1, TREM2, FCGR1, CD74, FCGR3	331	148	18082	4.79844	0.0835766	0.000374509	0.0337202
GOTERM_BP_ALL	GO:0002474~antigen processing and presentation of peptide antigen via MHC class I	5	1.36986	0.0425903	ABCB1A, FCER1G, CTSS, FCGR1, FCGR3	331	72	18082	3.79364	1	0.247914	56.2556
Annotation Cluster 18	Enrichment Score: 5.442040330602548
Category	Term	Count	%	PValue	Genes	List Total	Pop Hits	Pop Total	Fold Enrichment	Bonferroni	Benjamini	FDR
GOTERM_BP_ALL	GO:0032879~regulation of localization	99	27.1233	7.93965e-14	LYPD1, ATP1B1, AIF1, LMO4, NELL2, FGF12, LPAR1, TLR7, APOD, TIAM1, ROBO1, GATA4, CYGB, SYK, PIK3CG, RET, C5AR1, STC2, PDPN, CLEC4N, THY1, TNNT2, CD36, SERPINF1, CCR5, CX3CR1, TFAP2B, PDGFRA, CLEC5A, WNT5A, C3AR1, FXYD3, ENPP2, KCNA1, NKAIN4, IL33, GREM1, PEX5L, CD74, AHSG, VDR, DOCK2, ITGAX, HNMT, P2RY1, FCER1G, LAMB1, CSF1R, PTPN6, LPL, EFEMP1, MYO1F, NCKAP1L, CACNA2D3, FCGR1, FCGR3, CORO1A, UCP…	331	2530	18082	2.13763	3.90237e-10	1.7738e-11	1.50802e-10
GOTERM_BP_ALL	GO:0051179~localization	154	42.1918	3.34387e-09	SLC9A9, LYPD1, ATP1B1, AIF1, SLC6A2, LMO4, NELL2, FGF12, LPAR1, TLR7, APOD, ROBO1, TIAM1, GATA4, GRID2, CYGB, SYK, PIK3CG, RET, C5AR1, STC2, PDPN, PLD4, CMAH, SIX2, PTPRO, CLEC4N, THY1, TNNT2, CD36, ABCB1A, CCR5, SERPINF1, CX3CR1, PDGFRA, TFAP2B, CLEC5A, WNT5A, XDH, SLC38A4, C3AR1, FXYD3, ABCA9, CYSLTR1, ENPP2, KCNA1, CCL9, DCDC2A, ITGB2, NKAIN4, IL33, GREM1, MDK, SOX8, PEX5L, FXYD6, CD74, SORCS2…	331	5623	18082	1.49614	1.64383e-05	2.02944e-07	6.35224e-06
GOTERM_BP_ALL	GO:0044765~single-organism transport	94	25.7534	5.08705e-07	SLC9A9, STEAP4, KCNJ15, ATP1B1, MSR1, AIF1, SLC6A2, DPP10, NELL2, FGF12, TLR7, EDNRA, SRPX, GPC3, APOD, TIAM1, GRID2, ANO2, CYGB, STRA6, LBP, SYK, PIK3CG, STC2, PDPN, PLD4, SIX2, CTSS, RFTN1, MMP13, CLEC4N, THY1, CD36, ABCB1A, CCR5, TFAP2B, TREM2, CLEC5A, CASQ2, LCP2, XDH, WNT5A, SLC38A4, FXYD3, ABCA9, CYSLTR1, CCR1, KCNA1, GPM6B, ITGB2, NKAIN4, IL33, GREM1, FXYD6, PEX5L, CD74, AHSG, VDR, DOCK2, …	331	3128	18082	1.64165	0.00249767	1.67837e-05	0.000966365
GOTERM_BP_ALL	GO:0051049~regulation of transport	64	17.5342	5.10711e-07	KCNJ15, ATP1B1, DPP10, NELL2, FGF12, TLR7, EDNRA, GPC3, RSPO1, APOD, BOK, TIAM1, LBP, SYK, PIK3CG, STC2, CTSS, MMP13, CLEC4N, THY1, TNNT2, CD36, CCR5, TFAP2B, CLEC5A, LCP1, CASQ2, WNT5A, FXYD3, CCR1, KCNA1, NKAIN4, GPM6B, IL33, GREM1, PEX5L, CD74, AHSG, VDR, DOCK2, HNMT, ITGAX, PDE1C, RASGRP1, P2RY1, FCER1G, CSF1R, LPL, PTPN6, NCKAP1L, IGF1, NPY1R, CACNA2D3, FCGR1, FCGR3, CORO1A, CYBB, FCGR2B, UC…	331	1828	18082	1.91259	0.00250751	1.67376e-05	0.000970175
GOTERM_BP_ALL	GO:1902578~single-organism localization	98	26.8493	6.27543e-07	SLC9A9, STEAP4, KCNJ15, LYPD1, ATP1B1, MSR1, AIF1, SLC6A2, DPP10, NELL2, FGF12, TLR7, EDNRA, SRPX, GPC3, APOD, TIAM1, GRID2, ANO2, STRA6, CYGB, LBP, DLG2, SYK, PIK3CG, STC2, PDPN, PLD4, SIX2, CTSS, RFTN1, MMP13, CLEC4N, THY1, CD36, ABCB1A, CCR5, TFAP2B, TREM2, CLEC5A, CASQ2, LCP2, XDH, WNT5A, SLC38A4, FXYD3, ABCA9, CYSLTR1, CCR1, KCNA1, ITGB2, NKAIN4, GPM6B, IL33, GREM1, FXYD6, PEX5L, CD74, AHSG,…	331	3325	18082	1.6101	0.00308025	1.99031e-05	0.00119211
GOTERM_BP_ALL	GO:0006810~transport	110	30.137	9.76484e-05	SLC9A9, ATP1B1, AIF1, SLC6A2, NELL2, FGF12, TLR7, APOD, TIAM1, GRID2, CYGB, SYK, PIK3CG, STC2, PDPN, PLD4, CMAH, SIX2, CLEC4N, THY1, TNNT2, CD36, ABCB1A, CCR5, TFAP2B, CLEC5A, WNT5A, XDH, SLC38A4, FXYD3, ABCA9, CYSLTR1, KCNA1, NKAIN4, ITGB2, IL33, GREM1, PEX5L, FXYD6, SORCS2, CD74, AHSG, VDR, DOCK2, LAPTM5, HNMT, ITGAX, FOLR2, P2RY1, SLC35F2, FCER1G, CSF1R, MRC1, PTPN6, LPL, NDUFA4L2, MYO1F, NCKA…	331	4325	18082	1.38939	0.381256	0.00162601	0.185336
GOTERM_BP_ALL	GO:0051234~establishment of localization	111	30.411	0.000234272	SLC9A9, ATP1B1, AIF1, SLC6A2, NELL2, FGF12, TLR7, APOD, TIAM1, GRID2, CYGB, SYK, PIK3CG, STC2, PDPN, PLD4, CMAH, SIX2, CLEC4N, THY1, TNNT2, CD36, ABCB1A, CCR5, TFAP2B, CLEC5A, WNT5A, XDH, SLC38A4, FXYD3, ABCA9, CYSLTR1, KCNA1, NKAIN4, ITGB2, IL33, GREM1, PEX5L, FXYD6, SORCS2, CD74, AHSG, VDR, DOCK2, LAPTM5, HNMT, ITGAX, FOLR2, P2RY1, SLC35F2, FCER1G, CSF1R, MRC1, PTPN6, LPL, NDUFA4L2, MYO1F, NCKA…	331	4467	18082	1.35746	0.683938	0.00348427	0.444102
GOTERM_BP_ALL	GO:0071702~organic substance transport	50	13.6986	0.291613	MSR1, SLC6A2, TLR7, EDNRA, GPC3, APOD, TIAM1, STRA6, LBP, SYK, PDPN, RAB3IL1, SIX2, RFTN1, MMP13, CLEC4N, CD36, CCR5, ABCB1A, TFAP2B, CLEC5A, LCP1, LCP2, WNT5A, SLC38A4, ABCA9, GPM6B, IL33, GREM1, PEX5L, CD74, ITGAX, FOLR2, HNMT, PDE1C, RASGRP1, P2RY1, FCER1G, CSF1R, LPL, ABCA8B, ABCA8A, IGF1, FCGR3, SLC4A10, DIO2, UCP2, SFRP2, GPR39, NLRP10	331	2476	18082	1.10316	1	0.778028	99.8569
GOTERM_BP_ALL	GO:0033036~macromolecule localization	53	14.5205	0.364005	LYPD1, ATP1B1, MSR1, DPP10, TLR7, APOD, TIAM1, GRID2, STRA6, LBP, DLG2, SYK, RAB3IL1, SIX2, RFTN1, MMP13, CLEC4N, CD36, ABCB1A, CCR5, TFAP2B, TREM2, CLEC5A, LCP1, LCP2, WNT5A, ABCA9, KCNA1, ITGB2, GPM6B, IL33, GREM1, PEX5L, CD74, ITGAX, FOLR2, HNMT, PDE1C, RASGRP1, P2RY1, PTN, FCER1G, CSF1R, LPL, DLGAP1, ABCA8B, ABCA8A, IGF1, TSPAN15, UCP2, SFRP2, GPR39, NLRP10	331	2705	18082	1.07035	1	0.84654	99.9815
Annotation Cluster 19	Enrichment Score: 5.271757079043743
Category	Term	Count	%	PValue	Genes	List Total	Pop Hits	Pop Total	Fold Enrichment	Bonferroni	Benjamini	FDR
GOTERM_BP_ALL	GO:0001775~cell activation	44	12.0548	1.72066e-08	WNT5A, LYPD1, AIF1, PF4, ITGB2, IL33, TLR7, APBB1IP, CD74, CD48, PLCL2, DOCK2, ITGAX, RASGRP1, P2RY1, FCER1G, CYGB, LBP, GPNMB, ENTPD2, TYROBP, BLNK, SYK, PTPRC, PTPN6, PDPN, MYO1F, NCKAP1L, IGF1, H2-AB1, THY1, FCGR3, CD83, CORO1A, CD86, BMPER, FCGR2B, CX3CR1, PDGFRA, H2-AA, CLEC7A, IGFBP2, LCP1, LCP2	331	926	18082	2.59573	8.45841e-05	8.21239e-07	3.26868e-05
GOTERM_BP_ALL	GO:0002274~myeloid leukocyte activation	17	4.65753	5.64993e-08	WNT5A, AIF1, MYO1F, IL33, TLR7, FCGR3, CD48, DOCK2, CD86, FCGR2B, RASGRP1, CX3CR1, FCER1G, LBP, SYK, TYROBP, LCP2	331	164	18082	5.6627	0.000277712	2.33404e-06	0.00010733
GOTERM_BP_ALL	GO:0002252~immune effector process	36	9.86301	4.30441e-07	WNT5A, ATP1B1, CXCL5, IL33, TLR7, C1QC, APBB1IP, CD74, PLCL2, DOCK2, ITGAX, RASGRP1, FCER1G, LBP, SYK, TYROBP, PTPN6, PTPRC, C4A, C4B, MYO1F, H2-AB1, RFTN1, FCGR1, FCGR3, C1QA, C1QB, CORO1A, CD55, CD86, CD36, FCGR2B, CX3CR1, SUSD4, CLEC7A, LCP1	331	755	18082	2.6048	0.00211381	1.42975e-05	0.000817691
GOTERM_BP_ALL	GO:0045321~leukocyte activation	36	9.86301	1.64959e-06	WNT5A, AIF1, ITGB2, IL33, TLR7, APBB1IP, CD74, CD48, PLCL2, DOCK2, ITGAX, RASGRP1, FCER1G, LBP, GPNMB, BLNK, SYK, TYROBP, PTPN6, PTPRC, MYO1F, IGF1, NCKAP1L, H2-AB1, THY1, FCGR3, CD83, CORO1A, CD86, FCGR2B, CX3CR1, H2-AA, CLEC7A, IGFBP2, LCP1, LCP2	331	800	18082	2.45828	0.0080766	4.6874e-05	0.00313362
GOTERM_BP_ALL	GO:0002366~leukocyte activation involved in immune response	16	4.38356	4.06727e-05	PTPRC, MYO1F, IL33, APBB1IP, PLCL2, CD86, CORO1A, DOCK2, RASGRP1, CX3CR1, FCER1G, LBP, CLEC7A, LCP1, SYK, TYROBP	331	242	18082	3.61179	0.181229	0.00075998	0.0772361
GOTERM_BP_ALL	GO:0002263~cell activation involved in immune response	16	4.38356	4.47358e-05	PTPRC, MYO1F, IL33, APBB1IP, PLCL2, CD86, CORO1A, DOCK2, RASGRP1, CX3CR1, FCER1G, LBP, CLEC7A, LCP1, SYK, TYROBP	331	244	18082	3.58219	0.197422	0.000817236	0.0849488
GOTERM_BP_ALL	GO:0002285~lymphocyte activation involved in immune response	7	1.91781	0.0997044	PLCL2, PTPRC, CORO1A, CD86, FCER1G, APBB1IP, LCP1	331	174	18082	2.19769	1	0.442388	86.4021
Annotation Cluster 20	Enrichment Score: 4.205905372991314
Category	Term	Count	%	PValue	Genes	List Total	Pop Hits	Pop Total	Fold Enrichment	Bonferroni	Benjamini	FDR
GOTERM_BP_ALL	GO:0007167~enzyme linked receptor protein signaling pathway	41	11.2329	1.71893e-08	XDH, WNT5A, ASPN, ADAMTSL2, GDF6, FST, TBX20, DCN, FGF12, GREM1, AHSG, EPHB2, MSX2, GPC3, APOD, TIAM1, GATA4, ANGPTL1, TMEM100, SHC2, CSF1R, PILRA, SYK, FLRT3, PTPN6, BMP3, RET, EFEMP1, CILP, IGF1, BMPER, SFRP2, DLX5, PDGFRA, TFAP2B, GDF10, HPGD, IGFBP3, GFRA2, IGFBP4, LCP2	331	824	18082	2.71816	8.44993e-05	8.28459e-07	3.2654e-05
GOTERM_BP_ALL	GO:0070848~response to growth factor	30	8.21918	4.10127e-06	ASPN, WNT5A, XDH, ADAMTSL2, GDF6, LUM, FST, FGF12, DCN, GREM1, MSX2, GPC3, GATA4, P2RY1, PTN, HHIP, TMEM100, FLRT3, BMP3, TMEM204, CORO1A, BMPER, CLEC3B, SFRP2, DLX5, CX3CR1, PDGFRA, TFAP2B, GDF10, HPGD	331	623	18082	2.63058	0.01996	0.000106671	0.00779075
GOTERM_BP_ALL	GO:0071363~cellular response to growth factor stimulus	28	7.67123	1.58157e-05	ASPN, WNT5A, XDH, ADAMTSL2, GDF6, FST, FGF12, DCN, GREM1, MSX2, GPC3, GATA4, PTN, HHIP, TMEM100, FLRT3, BMP3, TMEM204, CORO1A, BMPER, CLEC3B, SFRP2, DLX5, CX3CR1, PDGFRA, TFAP2B, GDF10, HPGD	331	599	18082	2.55358	0.0748049	0.00034397	0.0300403
GOTERM_BP_ALL	GO:0030509~BMP signaling pathway	13	3.56164	2.31975e-05	MSX2, WNT5A, BMP3, GPC3, BMPER, SFRP2, DLX5, GDF6, FST, GATA4, GDF10, TMEM100, GREM1	331	152	18082	4.67217	0.107778	0.000469191	0.0440582
GOTERM_BP_ALL	GO:0090092~regulation of transmembrane receptor protein serine/threonine kinase signaling pathway	15	4.10959	3.31378e-05	WNT5A, ASPN, BMP3, ADAMTSL2, GDF6, FST, TBX20, GREM1, MSX2, BMPER, GPC3, SFRP2, GATA4, TFAP2B, GDF10	331	210	18082	3.90203	0.150331	0.000638651	0.0629318
GOTERM_BP_ALL	GO:0071773~cellular response to BMP stimulus	13	3.56164	5.21395e-05	MSX2, WNT5A, BMP3, GPC3, BMPER, SFRP2, DLX5, GDF6, FST, GATA4, GDF10, TMEM100, GREM1	331	165	18082	4.30406	0.226109	0.000928281	0.0990011
GOTERM_BP_ALL	GO:0071772~response to BMP	13	3.56164	5.21395e-05	MSX2, WNT5A, BMP3, GPC3, BMPER, SFRP2, DLX5, GDF6, FST, GATA4, GDF10, TMEM100, GREM1	331	165	18082	4.30406	0.226109	0.000928281	0.0990011
GOTERM_BP_ALL	GO:0007178~transmembrane receptor protein serine/threonine kinase signaling pathway	18	4.93151	0.00016232	WNT5A, ASPN, BMP3, ADAMTSL2, GDF6, FST, TBX20, GREM1, MSX2, BMPER, GPC3, SFRP2, DLX5, GATA4, TFAP2B, GDF10, TMEM100, HPGD	331	337	18082	2.91784	0.549785	0.00253022	0.307903
GOTERM_BP_ALL	GO:0090287~regulation of cellular response to growth factor stimulus	14	3.83562	0.000451386	MSX2, ASPN, XDH, WNT5A, GPC3, BMPER, TMEM204, ADAMTSL2, SFRP2, GATA4, TFAP2B, DCN, HHIP, GREM1	331	238	18082	3.21344	0.891338	0.0060957	0.854007
GOTERM_BP_ALL	GO:0030510~regulation of BMP signaling pathway	8	2.19178	0.000990448	MSX2, WNT5A, GPC3, BMPER, SFRP2, GATA4, TFAP2B, GREM1	331	86	18082	5.08171	0.992338	0.0120152	1.86484
GOTERM_BP_ALL	GO:0090101~negative regulation of transmembrane receptor protein serine/threonine kinase signaling pathway	8	2.19178	0.00237719	ASPN, WNT5A, BMPER, ADAMTSL2, SFRP2, FST, TBX20, GREM1	331	100	18082	4.37027	0.999992	0.0256091	4.42055
GOTERM_BP_ALL	GO:0090288~negative regulation of cellular response to growth factor stimulus	8	2.19178	0.0084131	ASPN, XDH, WNT5A, BMPER, ADAMTSL2, SFRP2, DCN, GREM1	331	126	18082	3.46847	1	0.0722293	14.8279
Annotation Cluster 21	Enrichment Score: 4.203457523748149
Category	Term	Count	%	PValue	Genes	List Total	Pop Hits	Pop Total	Fold Enrichment	Bonferroni	Benjamini	FDR
GOTERM_BP_ALL	GO:0009888~tissue development	70	19.1781	1.29114e-08	ASPN, GDF6, LMO4, FST, TBX20, PRRX2, EDNRA, GPC3, OSR2, APOD, ROBO1, GATA4, TGFBI, STRA6, TMEM100, HHIP, PI16, AGAP2, RET, STC2, PDPN, SIX2, BASP1, PTPRO, MMP13, MMP12, TNNT2, PTHLH, TFAP2B, PDGFRA, XDH, WNT5A, C3AR1, ADAMTSL2, LUM, CCR1, GPM6B, DCN, GREM1, SOX8, AHSG, MSX2, ALDH1A1, IGSF10, VDR, TCF21, HAND2, ALDH1A3, PTN, BDH2, GPNMB, LAMB1, SPP1, FLRT3, PTPRC, BMP3, GSTA3, TBX3, EFEMP1, IGF1, …	331	1889	18082	2.02435	6.34706e-05	6.68133e-07	2.45274e-05
GOTERM_BP_ALL	GO:0009887~organ morphogenesis	43	11.7808	1.07391e-06	WNT5A, ASPN, FST, TBX20, PRRX2, GREM1, SOX8, EPHB2, MSX2, ALDH1A1, EDNRA, TCF21, VDR, GPC3, OSR2, HAND2, ROBO1, ALDH1A3, GATA4, PTN, STRA6, HHIP, TMEM100, LAMB1, TBX15, TBX3, SDK2, EFEMP1, IGF1, SIX2, NPY1R, MMP13, THY1, PTHLH, TNNT2, CCL11, SLC4A10, DLX1, DLX6, SFRP2, DLX5, PDGFRA, TFAP2B	331	1038	18082	2.26303	0.00526545	3.21907e-05	0.00204006
GOTERM_BP_ALL	GO:0035239~tube morphogenesis	24	6.57534	2.32088e-06	WNT5A, RET, TBX3, PDPN, LMO4, TBX20, SIX2, IGF1, GREM1, SOX8, MSX2, PTHLH, CCL11, EDNRA, VDR, TCF21, GPC3, SFRP2, ROBO1, HAND2, GATA4, PDGFRA, STRA6, HHIP	331	413	18082	3.17453	0.0113446	6.30338e-05	0.00440881
GOTERM_BP_ALL	GO:0002009~morphogenesis of an epithelium	27	7.39726	6.80106e-06	WNT5A, LMO4, TBX20, FST, GREM1, SOX8, ALDH1A1, EDNRA, MSX2, TCF21, VDR, GPC3, HAND2, ROBO1, ALDH1A3, GATA4, HHIP, FLRT3, RET, TBX3, IGF1, SIX2, MMP12, CCL11, PTHLH, SFRP2, PDGFRA	331	538	18082	2.74157	0.0328814	0.000166325	0.0129189
GOTERM_BP_ALL	GO:0060429~epithelium development	44	12.0548	7.04204e-06	XDH, WNT5A, ADAMTSL2, LMO4, FST, TBX20, GREM1, SOX8, MSX2, EDNRA, ALDH1A1, TCF21, VDR, GPC3, HAND2, ROBO1, ALDH1A3, GATA4, PTN, BDH2, STRA6, HHIP, TMEM100, AGAP2, FLRT3, RET, GSTA3, TBX3, PDPN, IGF1, SIX2, BASP1, PTPRO, MMP12, PTHLH, CCL11, BMPER, MEOX2, MEOX1, DLX6, SFRP2, DLX5, PDGFRA, TFAP2B	331	1157	18082	2.07748	0.0340264	0.000170521	0.0133767
GOTERM_BP_ALL	GO:0048754~branching morphogenesis of an epithelial tube	15	4.10959	7.46796e-06	WNT5A, TBX3, TBX20, IGF1, GREM1, SOX8, CCL11, EDNRA, MSX2, VDR, TCF21, GPC3, SFRP2, PDGFRA, HHIP	331	184	18082	4.4534	0.0360469	0.00017907	0.0141857
GOTERM_BP_ALL	GO:0001763~morphogenesis of a branching structure	17	4.65753	9.64257e-06	WNT5A, TBX3, TBX20, CTNND2, SIX2, IGF1, GREM1, SOX8, CCL11, EDNRA, MSX2, VDR, TCF21, GPC3, SFRP2, PDGFRA, HHIP	331	241	18082	3.85346	0.0462971	0.000219435	0.018316
GOTERM_BP_ALL	GO:0035295~tube development	31	8.49315	1.47783e-05	WNT5A, ADAMTSL2, LMO4, TBX20, GREM1, SOX8, MSX2, EDNRA, TCF21, VDR, GPC3, HAND2, ROBO1, GATA4, PTN, STRA6, HHIP, RET, GSTA3, TBX3, PDPN, BRIP1, IGF1, SIX2, PTHLH, CCL11, BMPER, SFRP2, PDGFRA, TFAP2B, HSD11B1	331	702	18082	2.41237	0.0700741	0.000322839	0.02807
GOTERM_BP_ALL	GO:0060562~epithelial tube morphogenesis	21	5.75342	1.63113e-05	WNT5A, RET, TBX3, LMO4, TBX20, IGF1, GREM1, SOX8, MSX2, PTHLH, CCL11, EDNRA, VDR, TCF21, GPC3, ROBO1, HAND2, SFRP2, GATA4, PDGFRA, HHIP	331	370	18082	3.10053	0.0770561	0.000348578	0.0309814
GOTERM_BP_ALL	GO:0048729~tissue morphogenesis	29	7.94521	2.29962e-05	WNT5A, LMO4, FST, TBX20, GREM1, SOX8, MSX2, ALDH1A1, EDNRA, TCF21, VDR, GPC3, HAND2, ROBO1, ALDH1A3, GATA4, HHIP, TMEM100, FLRT3, RET, TBX3, IGF1, SIX2, MMP12, CCL11, TNNT2, PTHLH, SFRP2, PDGFRA	331	647	18082	2.44857	0.106895	0.000467043	0.0436761
GOTERM_BP_ALL	GO:0061138~morphogenesis of a branching epithelium	15	4.10959	4.74678e-05	WNT5A, TBX3, TBX20, IGF1, GREM1, SOX8, CCL11, EDNRA, MSX2, VDR, TCF21, GPC3, SFRP2, PDGFRA, HHIP	331	217	18082	3.77616	0.208129	0.000857563	0.0901343
GOTERM_BP_ALL	GO:0048598~embryonic morphogenesis	28	7.67123	6.15975e-05	WNT5A, LMO4, TBX20, PRRX2, GREM1, SOX8, EPHB2, ALDH1A1, MSX2, TCF21, OSR2, GPC3, HAND2, ALDH1A3, GATA4, STRA6, LAMB1, FLRT3, RET, TBX15, TBX3, EFEMP1, SIX2, SFRP2, DLX6, DLX5, PDGFRA, MAB21L2	331	648	18082	2.36049	0.26127	0.00107326	0.11695
GOTERM_BP_ALL	GO:0007507~heart development	25	6.84932	0.000312329	WNT5A, FLRT3, TBX3, PDPN, LMO4, TBX20, IGF1, NPY1R, BICC1, GREM1, MMP13, MSX2, TNNT2, EDNRA, ECE2, GPC3, SFRP2, ROBO1, HAND2, GATA4, PDGFRA, PTN, STRA6, TMEM100, PI16	331	603	18082	2.26486	0.784684	0.00448014	0.591656
GOTERM_BP_ALL	GO:2000027~regulation of organ morphogenesis	12	3.28767	0.00106345	EDNRA, ASPN, WNT5A, VDR, GPC3, HAND2, SFRP2, PDGFRA, SIX2, PTN, GREM1, SOX8	331	198	18082	3.31081	0.99465	0.0127696	2.00098
GOTERM_BP_ALL	GO:0009790~embryo development	37	10.137	0.00132085	WNT5A, ATP1B1, LMO4, TBX20, ARNT2, PRRX2, GREM1, SOX8, EPHB2, MSX2, ALDH1A1, EDNRA, TCF21, OSR2, GPC3, SERPINA1B, HAND2, ALDH1A3, GATA4, STRA6, TMEM100, LAMB1, FLRT3, RET, TBX15, TBX3, EFEMP1, IGF1, SIX2, DLX1, MEOX2, MEOX1, DLX6, SFRP2, DLX5, PDGFRA, MAB21L2	331	1161	18082	1.74096	0.998493	0.0152077	2.47957
GOTERM_BP_ALL	GO:0060485~mesenchyme development	13	3.56164	0.00194996	EDNRA, MSX2, WNT5A, TCF21, RET, MEOX1, HAND2, SFRP2, GATA4, TBX20, SIX2, TMEM100, SOX8	331	246	18082	2.88687	0.999932	0.021427	3.63998
GOTERM_BP_ALL	GO:0007389~pattern specification process	18	4.93151	0.00650941	WNT5A, TBX3, FST, MDGA2, TBX20, SIX2, BICC1, GREM1, MSX2, EDNRA, DLX1, GPC3, MEOX2, MEOX1, HAND2, SFRP2, GATA4, HHIP	331	474	18082	2.0745	1	0.0589929	11.6674
GOTERM_BP_ALL	GO:0003002~regionalization	13	3.56164	0.0289756	MSX2, WNT5A, DLX1, GPC3, MEOX2, TBX3, MEOX1, SFRP2, GATA4, TBX20, SIX2, HHIP, GREM1	331	352	18082	2.01753	1	0.190742	42.7974
GOTERM_BP_ALL	GO:0009952~anterior/posterior pattern specification	9	2.46575	0.0469385	MSX2, WNT5A, GPC3, MEOX2, TBX3, MEOX1, SFRP2, GATA4, SIX2	331	218	18082	2.2553	1	0.265481	59.8794
Annotation Cluster 22	Enrichment Score: 4.203226145828988
Category	Term	Count	%	PValue	Genes	List Total	Pop Hits	Pop Total	Fold Enrichment	Bonferroni	Benjamini	FDR
GOTERM_BP_ALL	GO:0001501~skeletal system development	28	7.67123	5.29158e-07	WNT5A, LUM, GDF6, FST, PRRX2, GREM1, MSX2, VDR, OSR2, HAND2, TGFBI, HHIP, TYROBP, PTPN6, BMP3, PTPRC, TBX15, TBX3, EFEMP1, IGF1, SIX2, MMP13, PTHLH, DLX1, CLEC3B, SFRP2, DLX5, PDGFRA	331	499	18082	3.06532	0.00259796	1.72273e-05	0.00100522
GOTERM_BP_ALL	GO:0061448~connective tissue development	19	5.20548	1.93974e-06	WNT5A, BMP3, C3AR1, GDF6, LUM, EFEMP1, SIX2, IGF1, PRRX2, GREM1, SOX8, MMP13, MSX2, PTHLH, OSR2, HAND2, SFRP2, EBF2, TGFBI	331	265	18082	3.91675	0.00949047	5.38731e-05	0.0036848
GOTERM_BP_ALL	GO:0051216~cartilage development	15	4.10959	1.62439e-05	WNT5A, BMP3, GDF6, LUM, EFEMP1, SIX2, PRRX2, GREM1, MMP13, PTHLH, MSX2, OSR2, SFRP2, HAND2, TGFBI	331	197	18082	4.15952	0.0767506	0.000348655	0.0308535
GOTERM_BP_ALL	GO:0030326~embryonic limb morphogenesis	11	3.0137	0.000317019	MSX2, WNT5A, GPC3, OSR2, TBX3, DLX6, HAND2, SFRP2, DLX5, PRRX2, GREM1	331	144	18082	4.173	0.789593	0.00452088	0.600514
GOTERM_BP_ALL	GO:0035113~embryonic appendage morphogenesis	11	3.0137	0.000317019	MSX2, WNT5A, GPC3, OSR2, TBX3, DLX6, HAND2, SFRP2, DLX5, PRRX2, GREM1	331	144	18082	4.173	0.789593	0.00452088	0.600514
GOTERM_BP_ALL	GO:0002062~chondrocyte differentiation	9	2.46575	0.000490412	MSX2, PTHLH, OSR2, SFRP2, GDF6, TGFBI, EFEMP1, SIX2, GREM1	331	100	18082	4.91656	0.910315	0.00651381	0.927518
GOTERM_BP_ALL	GO:0048705~skeletal system morphogenesis	12	3.28767	0.00459903	MSX2, PTHLH, OSR2, TBX15, SFRP2, DLX5, PDGFRA, SIX2, PRRX2, HHIP, GREM1, MMP13	331	239	18082	2.74285	1	0.044925	8.3843
Annotation Cluster 23	Enrichment Score: 4.170977819024163
Category	Term	Count	%	PValue	Genes	List Total	Pop Hits	Pop Total	Fold Enrichment	Bonferroni	Benjamini	FDR
GOTERM_BP_ALL	GO:0002275~myeloid cell activation involved in immune response	9	2.46575	6.58989e-05	DOCK2, RASGRP1, CX3CR1, MYO1F, FCER1G, LBP, IL33, SYK, TYROBP	331	75	18082	6.55541	0.276728	0.00114009	0.125112
GOTERM_BP_ALL	GO:0042116~macrophage activation	8	2.19178	6.81179e-05	WNT5A, AIF1, CX3CR1, LBP, IL33, TLR7, SYK, TYROBP	331	56	18082	7.80406	0.284575	0.00117432	0.129322
GOTERM_BP_ALL	GO:0002281~macrophage activation involved in immune response	5	1.36986	6.83798e-05	CX3CR1, LBP, IL33, SYK, TYROBP	331	13	18082	21.0109	0.285496	0.00117472	0.129819
Annotation Cluster 24	Enrichment Score: 4.119035500689344
Category	Term	Count	%	PValue	Genes	List Total	Pop Hits	Pop Total	Fold Enrichment	Bonferroni	Benjamini	FDR
GOTERM_BP_ALL	GO:0042981~regulation of apoptotic process	51	13.9726	1.66887e-05	AIF1, GDF6, ARNT2, LPAR1, EDNRA, SRPX, ROBO1, BOK, GATA4, GRID2, HHIP, AGAP2, DPEP1, PIK3CG, C5AR1, CCR5, CX3CR1, TFAP2B, CLEC5A, WNT5A, XDH, EGLN3, CNTFR, PF4, GREM1, SOX8, MDK, CD74, MSX2, ALDH1A1, VDR, HAND2, ALDH1A3, PTN, FCER1G, CSF1R, SPP1, BMP3, PTPRC, TBX3, IGF1, NCKAP1L, PTGFR, CORO1A, DLX1, S100B, FCGR2B, UCP2, SFRP2, GDF10, IGFBP3	331	1482	18082	1.87992	0.0787673	0.0003551	0.0316983
GOTERM_BP_ALL	GO:0010941~regulation of cell death	54	14.7945	2.10625e-05	AIF1, GDF6, ARNT2, LPAR1, EDNRA, SRPX, ROBO1, BOK, GATA4, GRID2, HHIP, AGAP2, DPEP1, PIK3CG, C5AR1, ABCB1A, SERPINF1, CCR5, CX3CR1, TFAP2B, CLEC5A, XDH, WNT5A, EGLN3, CNTFR, PF4, GREM1, SOX8, MDK, CD74, MSX2, ALDH1A1, VDR, HAND2, ALDH1A3, FCER1G, PTN, GPNMB, CSF1R, SPP1, BMP3, PTPRC, TBX3, NCKAP1L, IGF1, PTGFR, CORO1A, DLX1, FCGR2B, S100B, SFRP2, UCP2, GDF10, IGFBP3	331	1620	18082	1.82095	0.098364	0.000434966	0.0400041
GOTERM_BP_ALL	GO:0043067~regulation of programmed cell death	51	13.9726	2.25521e-05	AIF1, GDF6, ARNT2, LPAR1, EDNRA, SRPX, ROBO1, BOK, GATA4, GRID2, HHIP, AGAP2, DPEP1, PIK3CG, C5AR1, CCR5, CX3CR1, TFAP2B, CLEC5A, WNT5A, XDH, EGLN3, CNTFR, PF4, GREM1, SOX8, MDK, CD74, MSX2, ALDH1A1, VDR, HAND2, ALDH1A3, PTN, FCER1G, CSF1R, SPP1, BMP3, PTPRC, TBX3, IGF1, NCKAP1L, PTGFR, CORO1A, DLX1, S100B, FCGR2B, UCP2, SFRP2, GDF10, IGFBP3	331	1498	18082	1.85985	0.104943	0.000459925	0.0428328
GOTERM_BP_ALL	GO:0060548~negative regulation of cell death	38	10.411	8.37888e-05	WNT5A, AIF1, ARNT2, PF4, CNTFR, GREM1, MDK, SOX8, CD74, MSX2, EDNRA, HAND2, BOK, GATA4, FCER1G, HHIP, GPNMB, AGAP2, DPEP1, CSF1R, SPP1, PIK3CG, C5AR1, TBX3, NCKAP1L, IGF1, PTGFR, CORO1A, DLX1, ABCB1A, SERPINF1, FCGR2B, CCR5, SFRP2, UCP2, CX3CR1, TFAP2B, CLEC5A	331	1042	18082	1.99221	0.337625	0.00141454	0.159051
GOTERM_BP_ALL	GO:0043066~negative regulation of apoptotic process	35	9.58904	0.000106675	WNT5A, AIF1, ARNT2, PF4, CNTFR, GREM1, MDK, SOX8, CD74, MSX2, EDNRA, HAND2, BOK, GATA4, FCER1G, HHIP, AGAP2, DPEP1, CSF1R, SPP1, PIK3CG, C5AR1, TBX3, NCKAP1L, IGF1, PTGFR, CORO1A, DLX1, FCGR2B, CCR5, SFRP2, UCP2, CX3CR1, TFAP2B, CLEC5A	331	936	18082	2.04273	0.408115	0.00174082	0.202453
GOTERM_BP_ALL	GO:0008219~cell death	60	16.4384	0.000137465	AIF1, GDF6, ARNT2, LPAR1, DNASE1L3, EDNRA, SRPX, BOK, TIAM1, ROBO1, GATA4, GRID2, HHIP, AGAP2, DPEP1, PIK3CG, C5AR1, ABCB1A, CCR5, SERPINF1, CX3CR1, SH3KBP1, TFAP2B, CLEC5A, XDH, WNT5A, GPR65, EGLN3, CNTFR, PF4, IL33, GREM1, MDK, SOX8, CD74, MSX2, ALDH1A1, VDR, HAND2, ALDH1A3, FCER1G, PTN, GPNMB, CSF1R, SPP1, PTPRC, BMP3, TBX3, NCKAP1L, IGF1, PTGFR, CORO1A, DLX1, FCGR2B, S100B, MEOX2, SFRP2, UCP2…	331	2003	18082	1.6364	0.491264	0.00219897	0.260815
GOTERM_BP_ALL	GO:0043069~negative regulation of programmed cell death	35	9.58904	0.000143405	WNT5A, AIF1, ARNT2, PF4, CNTFR, GREM1, MDK, SOX8, CD74, MSX2, EDNRA, HAND2, BOK, GATA4, FCER1G, HHIP, AGAP2, DPEP1, CSF1R, SPP1, PIK3CG, C5AR1, TBX3, NCKAP1L, IGF1, PTGFR, CORO1A, DLX1, FCGR2B, CCR5, SFRP2, UCP2, CX3CR1, TFAP2B, CLEC5A	331	951	18082	2.01051	0.505907	0.00227171	0.272071
GOTERM_BP_ALL	GO:0006915~apoptotic process	54	14.7945	0.000241614	AIF1, GDF6, ARNT2, LPAR1, DNASE1L3, EDNRA, SRPX, TIAM1, ROBO1, BOK, GATA4, GRID2, HHIP, AGAP2, DPEP1, PIK3CG, C5AR1, CCR5, CX3CR1, TFAP2B, SH3KBP1, CLEC5A, XDH, WNT5A, GPR65, EGLN3, CNTFR, PF4, IL33, GREM1, SOX8, MDK, CD74, MSX2, ALDH1A1, VDR, HAND2, ALDH1A3, FCER1G, PTN, CSF1R, SPP1, PTPRC, TBX3, NCKAP1L, IGF1, PTGFR, CORO1A, DLX1, FCGR2B, S100B, SFRP2, UCP2, IGFBP3	331	1779	18082	1.6582	0.695145	0.00358244	0.457989
GOTERM_BP_ALL	GO:0012501~programmed cell death	56	15.3425	0.000251437	AIF1, GDF6, ARNT2, LPAR1, DNASE1L3, EDNRA, SRPX, TIAM1, ROBO1, BOK, GATA4, GRID2, HHIP, AGAP2, DPEP1, PIK3CG, C5AR1, CCR5, CX3CR1, SH3KBP1, TFAP2B, CLEC5A, XDH, WNT5A, GPR65, EGLN3, CNTFR, PF4, IL33, GREM1, MDK, SOX8, CD74, MSX2, ALDH1A1, VDR, HAND2, ALDH1A3, FCER1G, PTN, CSF1R, SPP1, BMP3, PTPRC, TBX3, NCKAP1L, IGF1, PTGFR, CORO1A, DLX1, FCGR2B, S100B, SFRP2, UCP2, GDF10, IGFBP3	331	1870	18082	1.63593	0.70952	0.00369441	0.476566
Annotation Cluster 25	Enrichment Score: 4.055931055578441
Category	Term	Count	%	PValue	Genes	List Total	Pop Hits	Pop Total	Fold Enrichment	Bonferroni	Benjamini	FDR
GOTERM_BP_ALL	GO:0050776~regulation of immune response	38	10.411	2.46601e-10	WNT5A, C3AR1, CCR1, IL33, TLR7, C1QC, CD74, CD48, PLCL2, RASGRP1, FCER1G, LBP, SYK, PTPN6, PTPRC, C5AR1, C4A, C4B, TLR13, MYO1F, NCKAP1L, H2-AB1, RFTN1, FCGR1, CLEC4N, THY1, FCGR3, C1QA, C1QB, CD55, CD86, CD36, FCGR2B, CLEC12A, SUSD4, CLEC7A, NLRP10, LCP2	331	620	18082	3.34819	1.21229e-06	1.86506e-08	4.68459e-07
GOTERM_BP_ALL	GO:0050778~positive regulation of immune response	32	8.76712	8.7346e-10	WNT5A, C3AR1, IL33, TLR7, C1QC, CD74, PLCL2, RASGRP1, FCER1G, LBP, SYK, PTPN6, PTPRC, C5AR1, C4A, C4B, TLR13, NCKAP1L, H2-AB1, RFTN1, FCGR1, CLEC4N, THY1, FCGR3, C1QA, C1QB, CD55, CD86, CD36, CLEC7A, NLRP10, LCP2	331	474	18082	3.68799	4.29392e-06	6.04779e-08	1.65928e-06
GOTERM_BP_ALL	GO:0002252~immune effector process	36	9.86301	4.30441e-07	WNT5A, ATP1B1, CXCL5, IL33, TLR7, C1QC, APBB1IP, CD74, PLCL2, DOCK2, ITGAX, RASGRP1, FCER1G, LBP, SYK, TYROBP, PTPN6, PTPRC, C4A, C4B, MYO1F, H2-AB1, RFTN1, FCGR1, FCGR3, C1QA, C1QB, CORO1A, CD55, CD86, CD36, FCGR2B, CX3CR1, SUSD4, CLEC7A, LCP1	331	755	18082	2.6048	0.00211381	1.42975e-05	0.000817691
GOTERM_BP_ALL	GO:0016064~immunoglobulin mediated immune response	13	3.56164	7.50219e-06	PTPN6, PTPRC, C4B, H2-AB1, FCGR1, C1QC, CD74, FCGR3, C1QA, C1QB, CD55, FCGR2B, FCER1G	331	136	18082	5.22183	0.0362091	0.000179017	0.0142507
GOTERM_BP_ALL	GO:0019724~B cell mediated immunity	13	3.56164	8.71751e-06	PTPN6, PTPRC, C4B, H2-AB1, FCGR1, C1QC, CD74, FCGR3, C1QA, C1QB, CD55, FCGR2B, FCER1G	331	138	18082	5.14615	0.0419502	0.000203086	0.016559
GOTERM_BP_ALL	GO:0002250~adaptive immune response	21	5.75342	3.62802e-05	PTPN6, PTPRC, C3AR1, C4B, H2-AB1, CTSS, IL33, RFTN1, FCGR1, C1QC, CD74, CLEC4N, FCGR3, C1QA, C1QB, CD86, CD55, FCGR2B, FCER1G, NLRP10, SYK	331	391	18082	2.93401	0.163356	0.000693754	0.0688977
GOTERM_BP_ALL	GO:0002455~humoral immune response mediated by circulating immunoglobulin	9	2.46575	3.9903e-05	C1QA, C1QB, PTPRC, PTPN6, CD55, FCGR2B, C4B, H2-AB1, C1QC	331	70	18082	7.02365	0.178125	0.000751316	0.0757751
GOTERM_BP_ALL	GO:0002460~adaptive immune response based on somatic recombination of immune receptors built from immunoglobulin superfamily domains	17	4.65753	4.45114e-05	PTPN6, PTPRC, C3AR1, C4B, H2-AB1, IL33, RFTN1, C1QC, FCGR1, CD74, FCGR3, C1QA, C1QB, CD55, FCGR2B, FCER1G, NLRP10	331	273	18082	3.40177	0.196536	0.000816171	0.0845229
GOTERM_BP_ALL	GO:0002443~leukocyte mediated immunity	19	5.20548	4.54155e-05	PTPN6, PTPRC, CXCL5, C4B, MYO1F, H2-AB1, RFTN1, FCGR1, C1QC, CD74, FCGR3, C1QA, C1QB, CD55, CORO1A, FCGR2B, RASGRP1, FCER1G, SYK	331	334	18082	3.1076	0.200099	0.000826576	0.0862389
GOTERM_BP_ALL	GO:0002449~lymphocyte mediated immunity	16	4.38356	9.19435e-05	C1QA, C1QB, PTPRC, PTPN6, CORO1A, CD55, FCGR2B, C4B, RASGRP1, FCER1G, H2-AB1, RFTN1, FCGR1, C1QC, CD74, FCGR3	331	260	18082	3.36175	0.363656	0.0015468	0.174517
GOTERM_BP_ALL	GO:0002819~regulation of adaptive immune response	12	3.28767	0.000148497	CD48, PTPRC, PTPN6, CD55, FCGR2B, FCER1G, H2-AB1, IL33, FCGR1, NLRP10, CD74, FCGR3	331	157	18082	4.17542	0.518122	0.00233721	0.281717
GOTERM_BP_ALL	GO:0072376~protein activation cascade	9	2.46575	0.000160561	C1QA, C1QB, FBLN1, CD55, C4A, C4B, F13A1, SUSD4, C1QC	331	85	18082	5.78418	0.545874	0.00251079	0.304571
GOTERM_BP_ALL	GO:0002712~regulation of B cell mediated immunity	7	1.91781	0.000436184	PTPRC, PTPN6, CD55, FCGR2B, FCER1G, FCGR1, FCGR3	331	54	18082	7.08146	0.882903	0.00592352	0.825359
GOTERM_BP_ALL	GO:0002889~regulation of immunoglobulin mediated immune response	7	1.91781	0.000436184	PTPRC, PTPN6, CD55, FCGR2B, FCER1G, FCGR1, FCGR3	331	54	18082	7.08146	0.882903	0.00592352	0.825359
GOTERM_BP_ALL	GO:0006959~humoral immune response	12	3.28767	0.00050733	C1QA, C1QB, PTPRC, CD83, PTPN6, CD55, C4A, FCGR2B, C4B, SUSD4, H2-AB1, C1QC	331	181	18082	3.62177	0.917476	0.00671966	0.959369
GOTERM_BP_ALL	GO:0002822~regulation of adaptive immune response based on somatic recombination of immune receptors built from immunoglobulin superfamily domains	10	2.73973	0.00139324	PTPRC, PTPN6, CD55, FCGR2B, FCER1G, H2-AB1, IL33, FCGR1, NLRP10, FCGR3	331	145	18082	3.76748	0.998945	0.0159976	2.61378
GOTERM_BP_ALL	GO:0002697~regulation of immune effector process	17	4.65753	0.00477159	WNT5A, PTPN6, PTPRC, ATP1B1, CXCL5, IL33, FCGR1, CD74, FCGR3, CD55, CD36, FCGR2B, RASGRP1, FCER1G, SUSD4, LBP, SYK	331	421	18082	2.2059	1	0.0458484	8.68556
GOTERM_BP_ALL	GO:0002703~regulation of leukocyte mediated immunity	10	2.73973	0.00726392	PTPRC, PTPN6, CD55, FCGR2B, CXCL5, RASGRP1, FCER1G, FCGR1, FCGR3, SYK	331	186	18082	2.93701	1	0.0641006	12.9331
GOTERM_BP_ALL	GO:0006956~complement activation	6	1.64384	0.0101415	C1QA, C1QB, CD55, C4A, C4B, C1QC	331	72	18082	4.55237	1	0.0840177	17.6043
GOTERM_BP_ALL	GO:0002821~positive regulation of adaptive immune response	7	1.91781	0.0115074	PTPRC, FCER1G, H2-AB1, FCGR1, NLRP10, CD74, FCGR3	331	103	18082	3.71261	1	0.0929848	19.7377
GOTERM_BP_ALL	GO:0002706~regulation of lymphocyte mediated immunity	8	2.19178	0.0155196	PTPRC, PTPN6, CD55, FCGR2B, RASGRP1, FCER1G, FCGR1, FCGR3	331	142	18082	3.07766	1	0.118069	25.7054
GOTERM_BP_ALL	GO:0006958~complement activation, classical pathway	5	1.36986	0.0179104	C1QA, C1QB, CD55, C4B, C1QC	331	55	18082	4.96622	1	0.131922	29.0589
Annotation Cluster 26	Enrichment Score: 3.839001802175511
Category	Term	Count	%	PValue	Genes	List Total	Pop Hits	Pop Total	Fold Enrichment	Bonferroni	Benjamini	FDR
GOTERM_BP_ALL	GO:0050776~regulation of immune response	38	10.411	2.46601e-10	WNT5A, C3AR1, CCR1, IL33, TLR7, C1QC, CD74, CD48, PLCL2, RASGRP1, FCER1G, LBP, SYK, PTPN6, PTPRC, C5AR1, C4A, C4B, TLR13, MYO1F, NCKAP1L, H2-AB1, RFTN1, FCGR1, CLEC4N, THY1, FCGR3, C1QA, C1QB, CD55, CD86, CD36, FCGR2B, CLEC12A, SUSD4, CLEC7A, NLRP10, LCP2	331	620	18082	3.34819	1.21229e-06	1.86506e-08	4.68459e-07
GOTERM_BP_ALL	GO:0050778~positive regulation of immune response	32	8.76712	8.7346e-10	WNT5A, C3AR1, IL33, TLR7, C1QC, CD74, PLCL2, RASGRP1, FCER1G, LBP, SYK, PTPN6, PTPRC, C5AR1, C4A, C4B, TLR13, NCKAP1L, H2-AB1, RFTN1, FCGR1, CLEC4N, THY1, FCGR3, C1QA, C1QB, CD55, CD86, CD36, CLEC7A, NLRP10, LCP2	331	474	18082	3.68799	4.29392e-06	6.04779e-08	1.65928e-06
GOTERM_BP_ALL	GO:0031349~positive regulation of defense response	23	6.30137	9.68099e-09	WNT5A, PIK3CG, TLR13, CCL9, CTSS, IL33, RFTN1, TLR7, FCGR1, CD74, CLEC4N, CCL6, FCGR3, CCL24, CCL11, EDNRA, CD86, CCR5, RASGRP1, FCER1G, LBP, CLEC7A, SYK	331	279	18082	4.50342	4.75906e-05	5.22986e-07	1.83906e-05
GOTERM_BP_ALL	GO:0002253~activation of immune response	23	6.30137	8.93762e-08	PTPN6, PTPRC, C3AR1, C5AR1, C4A, C4B, TLR13, NCKAP1L, RFTN1, C1QC, TLR7, CLEC4N, THY1, PLCL2, C1QA, C1QB, CD86, CD55, FCER1G, LBP, CLEC7A, SYK, LCP2	331	316	18082	3.97612	0.000439277	3.57213e-06	0.000169785
GOTERM_BP_ALL	GO:0002764~immune response-regulating signaling pathway	18	4.93151	1.97238e-05	PTPN6, PTPRC, C3AR1, C5AR1, TLR13, NCKAP1L, RFTN1, TLR7, CLEC4N, THY1, PLCL2, CD86, RASGRP1, FCER1G, LBP, CLEC7A, SYK, LCP2	331	284	18082	3.46236	0.0924104	0.000409043	0.0374619
GOTERM_BP_ALL	GO:0002768~immune response-regulating cell surface receptor signaling pathway	14	3.83562	2.91688e-05	PTPN6, PTPRC, C3AR1, C5AR1, NCKAP1L, RFTN1, CLEC4N, THY1, PLCL2, RASGRP1, FCER1G, CLEC7A, SYK, LCP2	331	181	18082	4.2254	0.133589	0.000575722	0.0553964
GOTERM_BP_ALL	GO:0002757~immune response-activating signal transduction	17	4.65753	3.25801e-05	PTPN6, PTPRC, C3AR1, C5AR1, TLR13, NCKAP1L, RFTN1, TLR7, CLEC4N, THY1, PLCL2, CD86, FCER1G, LBP, CLEC7A, SYK, LCP2	331	266	18082	3.49129	0.147998	0.000630377	0.061873
GOTERM_BP_ALL	GO:0045088~regulation of innate immune response	15	4.10959	4.97633e-05	WNT5A, PTPN6, CCR1, TLR13, MYO1F, RFTN1, TLR7, CLEC4N, CD74, CD86, RASGRP1, FCER1G, LBP, CLEC7A, SYK	331	218	18082	3.75883	0.217016	0.000892458	0.0944913
GOTERM_BP_ALL	GO:0002429~immune response-activating cell surface receptor signaling pathway	13	3.56164	5.21395e-05	PTPN6, PTPRC, C3AR1, C5AR1, NCKAP1L, RFTN1, CLEC4N, THY1, PLCL2, FCER1G, CLEC7A, SYK, LCP2	331	165	18082	4.30406	0.226109	0.000928281	0.0990011
GOTERM_BP_ALL	GO:0045089~positive regulation of innate immune response	12	3.28767	0.000328517	WNT5A, CD86, RASGRP1, TLR13, FCER1G, LBP, CLEC7A, RFTN1, TLR7, CD74, CLEC4N, SYK	331	172	18082	3.81128	0.80116	0.00464409	0.62223
GOTERM_BP_ALL	GO:0002758~innate immune response-activating signal transduction	9	2.46575	0.00130295	CD86, TLR13, FCER1G, LBP, CLEC7A, RFTN1, TLR7, CLEC4N, SYK	331	116	18082	4.23841	0.998354	0.0150736	2.44636
GOTERM_BP_ALL	GO:0002218~activation of innate immune response	9	2.46575	0.00189328	CD86, TLR13, FCER1G, LBP, CLEC7A, RFTN1, TLR7, CLEC4N, SYK	331	123	18082	3.9972	0.99991	0.0209036	3.53598
GOTERM_BP_ALL	GO:0050853~B cell receptor signaling pathway	6	1.64384	0.00621531	PLCL2, PTPRC, PTPN6, NCKAP1L, RFTN1, SYK	331	64	18082	5.12141	1	0.0568143	11.1694
GOTERM_BP_ALL	GO:0050851~antigen receptor-mediated signaling pathway	8	2.19178	0.0129577	PLCL2, PTPRC, PTPN6, NCKAP1L, RFTN1, SYK, LCP2, THY1	331	137	18082	3.18998	1	0.102319	21.9455
GOTERM_BP_ALL	GO:0050855~regulation of B cell receptor signaling pathway	3	0.821918	0.0261454	PLCL2, PTPRC, PTPN6	331	14	18082	11.7061	1	0.176663	39.5457
GOTERM_BP_ALL	GO:0050854~regulation of antigen receptor-mediated signaling pathway	4	1.09589	0.0460467	PLCL2, PTPRC, PTPN6, THY1	331	44	18082	4.96622	1	0.262821	59.1601
GOTERM_BP_ALL	GO:0050852~T cell receptor signaling pathway	5	1.36986	0.0463286	PTPRC, PTPN6, RFTN1, LCP2, THY1	331	74	18082	3.69111	1	0.263046	59.3888
GOTERM_BP_ALL	GO:0050858~negative regulation of antigen receptor-mediated signaling pathway	3	0.821918	0.0603517	PLCL2, PTPN6, THY1	331	22	18082	7.44933	1	0.316887	69.3499
GOTERM_BP_ALL	GO:0002224~toll-like receptor signaling pathway	5	1.36986	0.0630419	CD86, TLR13, LBP, RFTN1, TLR7	331	82	18082	3.331	1	0.3258	70.9746
GOTERM_BP_ALL	GO:0002221~pattern recognition receptor signaling pathway	5	1.36986	0.132188	CD86, TLR13, LBP, RFTN1, TLR7	331	107	18082	2.55273	1	0.524722	93.2346
Annotation Cluster 27	Enrichment Score: 3.777100131990079
Category	Term	Count	%	PValue	Genes	List Total	Pop Hits	Pop Total	Fold Enrichment	Bonferroni	Benjamini	FDR
GOTERM_BP_ALL	GO:0050673~epithelial cell proliferation	22	6.0274	6.39983e-06	WNT5A, XDH, C5AR1, FST, IGF1, MMP12, CCL24, CCL11, VDR, BMPER, GPC3, OSR2, SERPINF1, DLX6, ROBO1, SFRP2, DLX5, PTN, IGFBP3, AGAP2, IGFBP4, THBS4	331	377	18082	3.18786	0.0309719	0.000157296	0.0121568
GOTERM_BP_ALL	GO:0050678~regulation of epithelial cell proliferation	19	5.20548	2.9001e-05	WNT5A, XDH, C5AR1, IGF1, MMP12, CCL24, CCL11, EDNRA, VDR, GPC3, OSR2, SERPINF1, DLX6, ROBO1, SFRP2, DLX5, PTN, AGAP2, THBS4	331	323	18082	3.21344	0.132874	0.000574718	0.0550778
GOTERM_BP_ALL	GO:0050679~positive regulation of epithelial cell proliferation	12	3.28767	0.000362648	CCL24, CCL11, WNT5A, OSR2, C5AR1, DLX6, DLX5, PTN, IGF1, AGAP2, MMP12, THBS4	331	174	18082	3.76748	0.831884	0.00505282	0.686667
GOTERM_BP_ALL	GO:0050680~negative regulation of epithelial cell proliferation	8	2.19178	0.0115753	XDH, WNT5A, VDR, GPC3, SERPINF1, ROBO1, SFRP2, PTN	331	134	18082	3.2614	1	0.0933573	19.8423
Annotation Cluster 28	Enrichment Score: 3.7672367006532688
Category	Term	Count	%	PValue	Genes	List Total	Pop Hits	Pop Total	Fold Enrichment	Bonferroni	Benjamini	FDR
GOTERM_BP_ALL	GO:0006909~phagocytosis	16	4.38356	1.39669e-06	AIF1, PLD4, NCKAP1L, ITGB2, FCGR1, AHSG, FCGR3, DOCK2, CORO1A, CD36, SRPX, FCGR2B, FCER1G, LBP, CLEC7A, TREM2	331	183	18082	4.77625	0.0068426	4.03881e-05	0.0026532
GOTERM_BP_ALL	GO:0006897~endocytosis	27	7.39726	4.38764e-06	WNT5A, MSR1, AIF1, ITGB2, GREM1, AHSG, DOCK2, GPC3, SRPX, RSPO1, FCER1G, LBP, SYK, MRC1, PIK3CG, PLD4, NCKAP1L, FCGR1, FCGR3, CORO1A, CD36, FCGR2B, SH3KBP1, CLEC7A, TREM2, SCARA5, DNM1	331	525	18082	2.80946	0.0213387	0.000112336	0.0083347
GOTERM_BP_ALL	GO:0045807~positive regulation of endocytosis	13	3.56164	7.50219e-06	WNT5A, DOCK2, GPC3, CD36, FCGR2B, NCKAP1L, FCER1G, LBP, GREM1, FCGR1, FCGR3, SYK, AHSG	331	136	18082	5.22183	0.0362091	0.000179017	0.0142507
GOTERM_BP_ALL	GO:0050766~positive regulation of phagocytosis	9	2.46575	9.795e-06	DOCK2, CD36, FCGR2B, NCKAP1L, FCER1G, LBP, FCGR1, FCGR3, AHSG	331	58	18082	8.47682	0.0470115	0.000220858	0.0186056
GOTERM_BP_ALL	GO:0006911~phagocytosis, engulfment	9	2.46575	1.82854e-05	CD36, FCGR2B, AIF1, NCKAP1L, FCER1G, LBP, TREM2, FCGR1, FCGR3	331	63	18082	7.80406	0.0859698	0.000384079	0.0347303
GOTERM_BP_ALL	GO:0050764~regulation of phagocytosis	10	2.73973	2.22876e-05	DOCK2, CD36, FCGR2B, NCKAP1L, FCER1G, LBP, FCGR1, FCGR3, SYK, AHSG	331	84	18082	6.50338	0.103778	0.000456425	0.0423304
GOTERM_BP_ALL	GO:0010324~membrane invagination	9	2.46575	4.42654e-05	CD36, FCGR2B, AIF1, NCKAP1L, FCER1G, LBP, TREM2, FCGR1, FCGR3	331	71	18082	6.92473	0.195564	0.0008147	0.0840559
GOTERM_BP_ALL	GO:0030100~regulation of endocytosis	14	3.83562	0.000221061	WNT5A, DOCK2, GPC3, CD36, RSPO1, FCGR2B, FCER1G, NCKAP1L, LBP, GREM1, FCGR1, SYK, FCGR3, AHSG	331	221	18082	3.46062	0.662724	0.00333858	0.419107
GOTERM_BP_ALL	GO:1905155~positive regulation of membrane invagination	4	1.09589	0.00117258	CD36, NCKAP1L, LBP, FCGR1	331	12	18082	18.2095	0.996873	0.0137692	2.20416
GOTERM_BP_ALL	GO:0060100~positive regulation of phagocytosis, engulfment	4	1.09589	0.00117258	CD36, NCKAP1L, LBP, FCGR1	331	12	18082	18.2095	0.996873	0.0137692	2.20416
GOTERM_BP_ALL	GO:0006898~receptor-mediated endocytosis	12	3.28767	0.001463	MRC1, MSR1, CD36, FCGR2B, RSPO1, FCER1G, ITGB2, GREM1, FCGR1, SCARA5, DNM1, SYK	331	206	18082	3.18224	0.999251	0.0167144	2.74292
GOTERM_BP_ALL	GO:0060099~regulation of phagocytosis, engulfment	4	1.09589	0.0023286	CD36, NCKAP1L, LBP, FCGR1	331	15	18082	14.5676	0.999989	0.0251467	4.33208
GOTERM_BP_ALL	GO:1905153~regulation of membrane invagination	4	1.09589	0.00282751	CD36, NCKAP1L, LBP, FCGR1	331	16	18082	13.6571	0.999999	0.029807	5.23681
GOTERM_BP_ALL	GO:0060627~regulation of vesicle-mediated transport	17	4.65753	0.00916222	WNT5A, NCKAP1L, GREM1, FCGR1, AHSG, FCGR3, CORO1A, DOCK2, CD36, GPC3, RSPO1, FCGR2B, CACNA1G, FCER1G, LBP, DNM1, SYK	331	453	18082	2.05007	1	0.0774908	16.042
GOTERM_BP_ALL	GO:0016192~vesicle-mediated transport	33	9.0411	0.0142284	WNT5A, MSR1, AIF1, CCR1, ITGB2, GREM1, PEX5L, AHSG, DOCK2, GPC3, SRPX, RSPO1, RASGRP1, FCER1G, LBP, PRSS12, SYK, MRC1, PIK3CG, PLD4, NCKAP1L, MYO1F, FCGR1, FCGR3, CORO1A, CD36, FCGR2B, SH3KBP1, CACNA1G, CLEC7A, TREM2, SCARA5, DNM1	331	1168	18082	1.54344	1	0.110611	23.8324
Annotation Cluster 29	Enrichment Score: 3.2576766751545354
Category	Term	Count	%	PValue	Genes	List Total	Pop Hits	Pop Total	Fold Enrichment	Bonferroni	Benjamini	FDR
GOTERM_BP_ALL	GO:0032760~positive regulation of tumor necrosis factor production	8	2.19178	0.000367362	CYBB, CD36, CCR5, RASGRP1, FCER1G, PF4, LBP, FCGR3	331	73	18082	5.98667	0.835736	0.00510387	0.695561
GOTERM_BP_ALL	GO:1903557~positive regulation of tumor necrosis factor superfamily cytokine production	8	2.19178	0.000399494	CYBB, CD36, CCR5, RASGRP1, FCER1G, PF4, LBP, FCGR3	331	74	18082	5.90577	0.859747	0.00547186	0.756183
GOTERM_BP_ALL	GO:0032680~regulation of tumor necrosis factor production	10	2.73973	0.000454701	CYBB, CD36, CCR5, RASGRP1, FCER1G, PF4, LBP, GPNMB, FCGR3, CD300LD	331	124	18082	4.40552	0.893095	0.00610681	0.860254
GOTERM_BP_ALL	GO:1903555~regulation of tumor necrosis factor superfamily cytokine production	10	2.73973	0.000511207	CYBB, CD36, CCR5, RASGRP1, FCER1G, PF4, LBP, GPNMB, FCGR3, CD300LD	331	126	18082	4.33559	0.919035	0.00673458	0.966667
GOTERM_BP_ALL	GO:0071706~tumor necrosis factor superfamily cytokine production	10	2.73973	0.000573352	CYBB, CD36, CCR5, RASGRP1, FCER1G, PF4, LBP, GPNMB, FCGR3, CD300LD	331	128	18082	4.26784	0.940359	0.0073727	1.08357
GOTERM_BP_ALL	GO:0032640~tumor necrosis factor production	9	2.46575	0.00145409	CYBB, CD36, CCR5, RASGRP1, FCER1G, PF4, LBP, GPNMB, FCGR3	331	118	18082	4.16657	0.999218	0.0166521	2.72644
Annotation Cluster 30	Enrichment Score: 3.12313980946821
Category	Term	Count	%	PValue	Genes	List Total	Pop Hits	Pop Total	Fold Enrichment	Bonferroni	Benjamini	FDR
GOTERM_BP_ALL	GO:0048519~negative regulation of biological process	121	33.1507	3.20101e-05	ASPN, LYPD1, AIF1, LMO4, FST, ARNT2, FGF12, LPAR1, C1QC, APOD, ROBO1, PPP1R1B, GATA4, GRID2, CYGB, PI16, PIK3CG, C5AR1, STC2, SIX2, BASP1, PTPRO, THY1, PTHLH, CD36, ABCB1A, SERPINF1, CCR5, CX3CR1, PDGFRA, TFAP2B, CLEC5A, WNT5A, XDH, ADAMTSL2, ENPP2, CCL9, CNTFR, IL33, BICC1, GREM1, MDK, SOX8, CD74, AHSG, EPHB2, TCF21, VDR, TRIM67, SERPINA1B, P2RY1, FCER1G, LAMB1, CSF1R, SPP1, PTPN6, EFEMP1, BRIP1…	331	4757	18082	1.38954	0.145607	0.000624267	0.060791
GOTERM_BP_ALL	GO:0048523~negative regulation of cellular process	113	30.9589	5.61191e-05	ASPN, LYPD1, AIF1, LMO4, FST, ARNT2, FGF12, LPAR1, C1QC, APOD, ROBO1, PPP1R1B, GATA4, CYGB, PI16, PIK3CG, C5AR1, SIX2, BASP1, PTPRO, THY1, PTHLH, CD36, ABCB1A, SERPINF1, CCR5, CX3CR1, TFAP2B, PDGFRA, CLEC5A, WNT5A, XDH, ADAMTSL2, ENPP2, CCL9, CNTFR, IL33, BICC1, GREM1, MDK, SOX8, CD74, AHSG, EPHB2, TCF21, VDR, TRIM67, SERPINA1B, P2RY1, FCER1G, LAMB1, CSF1R, SPP1, PTPN6, EFEMP1, BRIP1, MYO1F, NCKA…	331	4417	18082	1.39756	0.241103	0.000988362	0.106554
GOTERM_BP_ALL	GO:0009892~negative regulation of metabolic process	53	14.5205	0.237784	ASPN, AIF1, FST, TBX20, LPAR1, EDNRA, OSR2, GPC3, APOD, PPP1R1B, GATA4, ITIH5, CYGB, PI16, AGAP2, DPEP1, DLG2, PIK3CG, STC2, PRG4, BASP1, THY1, SERPINA3N, CD36, SERPINF1, TFAP2B, XDH, WNT5A, CCR1, PF4, DCN, GREM1, SOX8, MSX2, VDR, TCF21, SERPINA1B, LRRTM3, HAND2, FLRT3, PTPN6, PTPRC, TBX3, FETUB, BRIP1, NCKAP1L, IGF1, P2RY13, FBLN1, DLX1, SFRP2, IGFBP3, GFRA2	331	2579	18082	1.12265	1	0.713111	99.4247
Annotation Cluster 31	Enrichment Score: 3.0635405152986244
Category	Term	Count	%	PValue	Genes	List Total	Pop Hits	Pop Total	Fold Enrichment	Bonferroni	Benjamini	FDR
GOTERM_BP_ALL	GO:0050801~ion homeostasis	37	10.137	5.02159e-08	SLC9A9, STEAP4, C7, C3AR1, ATP1B1, CCR1, KCNA1, GPR65, LPAR1, DCN, FGF12, EDNRA, VDR, BOK, P2RY1, BDH2, SCN7A, PIK3CG, PTPN6, PTPRC, C5AR1, STC2, NPY1R, PTGFR, THY1, CORO1A, SLC4A10, CD36, CCR5, S100B, GPR39, PDGFRA, TFAP2B, CACNA1G, ATP6V0A4, SCARA5, CASQ2	331	723	18082	2.79564	0.000246831	2.12811e-06	9.53933e-05
GOTERM_BP_ALL	GO:0055080~cation homeostasis	35	9.58904	7.47252e-08	SLC9A9, STEAP4, C7, C3AR1, ATP1B1, CCR1, KCNA1, GPR65, LPAR1, EDNRA, VDR, BOK, P2RY1, BDH2, SCN7A, PIK3CG, PTPN6, PTPRC, C5AR1, STC2, NPY1R, PTGFR, THY1, CORO1A, SLC4A10, CD36, CCR5, S100B, GPR39, PDGFRA, TFAP2B, CACNA1G, ATP6V0A4, SCARA5, CASQ2	331	669	18082	2.85799	0.000367282	3.03594e-06	0.000141953
GOTERM_BP_ALL	GO:0098771~inorganic ion homeostasis	35	9.58904	1.31381e-07	SLC9A9, STEAP4, C7, C3AR1, ATP1B1, CCR1, KCNA1, GPR65, LPAR1, EDNRA, VDR, BOK, P2RY1, BDH2, SCN7A, PIK3CG, PTPN6, PTPRC, C5AR1, STC2, NPY1R, PTGFR, THY1, CORO1A, SLC4A10, CD36, CCR5, S100B, GPR39, PDGFRA, TFAP2B, CACNA1G, ATP6V0A4, SCARA5, CASQ2	331	685	18082	2.79123	0.00064566	5.00672e-06	0.000249579
GOTERM_BP_ALL	GO:0055065~metal ion homeostasis	32	8.76712	1.45751e-07	STEAP4, C7, C3AR1, ATP1B1, CCR1, KCNA1, GPR65, LPAR1, EDNRA, VDR, BOK, P2RY1, BDH2, SCN7A, PIK3CG, PTPN6, PTPRC, C5AR1, STC2, NPY1R, PTGFR, THY1, CORO1A, CD36, CCR5, S100B, GPR39, PDGFRA, TFAP2B, CACNA1G, SCARA5, CASQ2	331	591	18082	2.95788	0.000716255	5.38729e-06	0.000276877
GOTERM_BP_ALL	GO:0055074~calcium ion homeostasis	26	7.12329	3.46048e-07	C3AR1, ATP1B1, CCR1, GPR65, LPAR1, EDNRA, VDR, BOK, P2RY1, PIK3CG, PTPN6, PTPRC, C5AR1, STC2, NPY1R, PTGFR, THY1, CORO1A, CD36, S100B, CCR5, GPR39, PDGFRA, CACNA1G, TFAP2B, CASQ2	331	428	18082	3.31855	0.00169973	1.17322e-05	0.000657373
GOTERM_BP_ALL	GO:0072507~divalent inorganic cation homeostasis	27	7.39726	3.47242e-07	C3AR1, ATP1B1, CCR1, KCNA1, GPR65, LPAR1, EDNRA, VDR, BOK, P2RY1, PIK3CG, PTPN6, PTPRC, C5AR1, STC2, NPY1R, PTGFR, THY1, CORO1A, CD36, S100B, CCR5, GPR39, PDGFRA, CACNA1G, TFAP2B, CASQ2	331	458	18082	3.22045	0.00170559	1.1692e-05	0.000659641
GOTERM_BP_ALL	GO:0006874~cellular calcium ion homeostasis	25	6.84932	6.84781e-07	C3AR1, ATP1B1, CCR1, GPR65, LPAR1, EDNRA, VDR, BOK, P2RY1, PIK3CG, PTPN6, PTPRC, C5AR1, STC2, NPY1R, PTGFR, THY1, CORO1A, CD36, S100B, CCR5, GPR39, PDGFRA, CACNA1G, CASQ2	331	414	18082	3.29882	0.00336072	2.15791e-05	0.00130084
GOTERM_BP_ALL	GO:0065008~regulation of biological quality	99	27.1233	9.13574e-07	SLC9A9, ATP1B1, F13A1, NELL2, IQGAP2, FGF12, LPAR1, PPP1R1B, TIAM1, GATA4, GRID2, SYK, PIK3CG, RET, C5AR1, STC2, PDPN, PTPRO, THY1, PTHLH, TNNT2, CD36, ABCB1A, SERPINF1, CCR5, CX3CR1, TFAP2B, PDGFRA, WNT5A, XDH, C3AR1, CYSLTR1, KCNA1, SOX8, PEX5L, CD74, EPHB2, AHSG, VDR, ECE2, HNMT, P2RY1, FCER1G, ENTPD2, CSF1R, SPP1, PTPN6, LPL, NCKAP1L, GAS7, CORO1A, SLC4A10, DIO2, EPS8, S100B, UCP2, GPR39, CAC…	331	3398	18082	1.59159	0.00448106	2.77227e-05	0.00173547
GOTERM_BP_ALL	GO:0030003~cellular cation homeostasis	30	8.21918	1.26719e-06	SLC9A9, C7, C3AR1, ATP1B1, CCR1, GPR65, LPAR1, EDNRA, VDR, BOK, P2RY1, PIK3CG, PTPN6, PTPRC, C5AR1, STC2, NPY1R, PTGFR, THY1, CORO1A, SLC4A10, CD36, S100B, CCR5, GPR39, PDGFRA, CACNA1G, ATP6V0A4, SCARA5, CASQ2	331	587	18082	2.79191	0.00621016	3.75266e-05	0.00240721
GOTERM_BP_ALL	GO:0055082~cellular chemical homeostasis	35	9.58904	1.51253e-06	SLC9A9, C7, C3AR1, ATP1B1, CCR1, GPR65, LPAR1, EDNRA, VDR, BOK, GATA4, P2RY1, PIK3CG, PTPN6, PTPRC, C5AR1, STC2, IGF1, NPY1R, PTGFR, THY1, CORO1A, SLC4A10, CD36, SERPINF1, CCR5, S100B, UCP2, GPR39, PDGFRA, TFAP2B, CACNA1G, ATP6V0A4, SCARA5, CASQ2	331	762	18082	2.50918	0.00740804	4.34822e-05	0.00287326
GOTERM_BP_ALL	GO:0072503~cellular divalent inorganic cation homeostasis	25	6.84932	1.57516e-06	C3AR1, ATP1B1, CCR1, GPR65, LPAR1, EDNRA, VDR, BOK, P2RY1, PIK3CG, PTPN6, PTPRC, C5AR1, STC2, NPY1R, PTGFR, THY1, CORO1A, CD36, S100B, CCR5, GPR39, PDGFRA, CACNA1G, CASQ2	331	434	18082	3.1468	0.00771358	4.50192e-05	0.00299223
GOTERM_BP_ALL	GO:0051480~regulation of cytosolic calcium ion concentration	21	5.75342	1.70959e-06	PIK3CG, PTPN6, PTPRC, C3AR1, C5AR1, CCR1, GPR65, NPY1R, LPAR1, PTGFR, THY1, EDNRA, CORO1A, CD36, CCR5, BOK, GPR39, P2RY1, PDGFRA, CACNA1G, CASQ2	331	318	18082	3.60754	0.00836911	4.82996e-05	0.00324759
GOTERM_BP_ALL	GO:0006873~cellular ion homeostasis	30	8.21918	2.1027e-06	SLC9A9, C7, C3AR1, ATP1B1, CCR1, GPR65, LPAR1, EDNRA, VDR, BOK, P2RY1, PIK3CG, PTPN6, PTPRC, C5AR1, STC2, NPY1R, PTGFR, THY1, CORO1A, SLC4A10, CD36, S100B, CCR5, GPR39, PDGFRA, CACNA1G, ATP6V0A4, SCARA5, CASQ2	331	602	18082	2.72235	0.0102836	5.80707e-05	0.00399435
GOTERM_BP_ALL	GO:0006875~cellular metal ion homeostasis	27	7.39726	3.4519e-06	C7, C3AR1, ATP1B1, CCR1, GPR65, LPAR1, EDNRA, VDR, BOK, P2RY1, PIK3CG, PTPN6, PTPRC, C5AR1, STC2, NPY1R, PTGFR, THY1, CORO1A, CD36, S100B, CCR5, GPR39, PDGFRA, CACNA1G, SCARA5, CASQ2	331	518	18082	2.84743	0.0168264	9.22216e-05	0.00655724
GOTERM_BP_ALL	GO:0048878~chemical homeostasis	43	11.7808	4.78208e-06	SLC9A9, STEAP4, C3AR1, C7, ATP1B1, CCR1, KCNA1, GPR65, LPAR1, DCN, FGF12, EDNRA, VDR, BOK, GATA4, P2RY1, BDH2, SCN7A, PIK3CG, PTPRC, PTPN6, LPL, C5AR1, STC2, IGF1, NPY1R, PTGFR, THY1, PTHLH, CORO1A, SLC4A10, CD36, SERPINF1, CCR5, S100B, UCP2, GPR39, PDGFRA, TFAP2B, CACNA1G, ATP6V0A4, SCARA5, CASQ2	331	1101	18082	2.13353	0.0232346	0.000120551	0.00908396
GOTERM_BP_ALL	GO:0007204~positive regulation of cytosolic calcium ion concentration	19	5.20548	4.89032e-06	PIK3CG, PTPN6, PTPRC, C3AR1, C5AR1, CCR1, GPR65, LPAR1, PTGFR, THY1, EDNRA, CORO1A, CD36, CCR5, GPR39, P2RY1, PDGFRA, CACNA1G, CASQ2	331	283	18082	3.66763	0.0237542	0.00012265	0.00928955
GOTERM_BP_ALL	GO:0019725~cellular homeostasis	36	9.86301	9.40589e-06	SLC9A9, C7, C3AR1, ATP1B1, CCR1, NELL2, GPR65, LPAR1, EDNRA, VDR, BOK, GATA4, P2RY1, PIK3CG, PTPN6, PTPRC, C5AR1, STC2, IGF1, NPY1R, PTGFR, THY1, CORO1A, SLC4A10, CD36, SERPINF1, CCR5, S100B, UCP2, GPR39, PDGFRA, TFAP2B, CACNA1G, ATP6V0A4, SCARA5, CASQ2	331	866	18082	2.27093	0.0451868	0.000216049	0.0178665
GOTERM_BP_ALL	GO:0042592~homeostatic process	56	15.3425	2.20112e-05	SLC9A9, STEAP4, ATP1B1, NELL2, LPAR1, FGF12, EDNRA, TIAM1, BOK, GATA4, SCN7A, SYK, PIK3CG, C5AR1, STC2, CTSS, THY1, PTHLH, CD36, CCR5, SERPINF1, TFAP2B, PDGFRA, CASQ2, XDH, C7, C3AR1, CXCL5, CCR1, KCNA1, GPR65, DCN, CD74, AHSG, VDR, P2RY1, FCER1G, BDH2, CSF1R, SPP1, LPL, PTPN6, PTPRC, NCKAP1L, IGF1, NPY1R, PTGFR, CORO1A, SLC4A10, FCGR2B, S100B, UCP2, GPR39, CACNA1G, ATP6V0A4, SCARA5	331	1707	18082	1.79214	0.102559	0.000452651	0.0418055
GOTERM_BP_ALL	GO:0032844~regulation of homeostatic process	23	6.30137	0.000102676	PTPN6, PTPRC, NCKAP1L, FGF12, DCN, CD74, THY1, AHSG, EDNRA, CORO1A, CD36, CCR5, FCGR2B, UCP2, TIAM1, BOK, GPR39, CACNA1G, FCER1G, CASQ2, CSF1R, SYK, SPP1	331	490	18082	2.56419	0.396363	0.00169247	0.19487
GOTERM_BP_ALL	GO:0098655~cation transmembrane transport	23	6.30137	0.00032027	SLC9A9, PIK3CG, PTPN6, PTPRC, KCNJ15, ATP1B1, FXYD3, NDUFA4L2, DPP10, KCNA1, CTSS, FGF12, CACNA2D3, THY1, EDNRA, SLC4A10, CORO1A, CCR5, GPR39, CACNA1G, ATP6V0A4, SCARA5, CASQ2	331	531	18082	2.3662	0.792931	0.00455395	0.606656
GOTERM_BP_ALL	GO:0051924~regulation of calcium ion transport	14	3.83562	0.000339472	PIK3CG, PTPN6, ATP1B1, STC2, CCR1, IGF1, CACNA2D3, THY1, EDNRA, VDR, CORO1A, GPR39, CACNA1G, CASQ2	331	231	18082	3.31081	0.811589	0.00477119	0.642917
GOTERM_BP_ALL	GO:0010959~regulation of metal ion transport	18	4.93151	0.000374221	PIK3CG, PTPN6, FXYD3, ATP1B1, STC2, CCR1, DPP10, IGF1, NKAIN4, FGF12, CACNA2D3, THY1, EDNRA, VDR, CORO1A, GPR39, CACNA1G, CASQ2	331	362	18082	2.71633	0.841185	0.00518429	0.708505
GOTERM_BP_ALL	GO:0043269~regulation of ion transport	24	6.57534	0.000456275	PIK3CG, PTPN6, KCNJ15, FXYD3, ATP1B1, STC2, CCR1, DPP10, KCNA1, IGF1, NKAIN4, CTSS, FGF12, CACNA2D3, THY1, EDNRA, VDR, CYBB, CORO1A, GPR39, P2RY1, CACNA1G, CASQ2, SYK	331	582	18082	2.25272	0.89392	0.00611119	0.863219
GOTERM_BP_ALL	GO:0030001~metal ion transport	28	7.67123	0.00127191	SLC9A9, STEAP4, KCNJ15, SLC38A4, FXYD3, ATP1B1, CYSLTR1, CCR1, DPP10, KCNA1, NKAIN4, FGF12, EDNRA, VDR, PIK3CG, PTPN6, PTPRC, STC2, IGF1, CACNA2D3, THY1, CORO1A, SLC4A10, CCR5, GPR39, CACNA1G, SCARA5, CASQ2	331	786	18082	1.94605	0.998082	0.0148215	2.38875
GOTERM_BP_ALL	GO:2000021~regulation of ion homeostasis	12	3.28767	0.00130129	EDNRA, PTPRC, PTPN6, CORO1A, CCR5, BOK, GPR39, CACNA1G, FGF12, DCN, CASQ2, THY1	331	203	18082	3.22926	0.998341	0.01509	2.44329
GOTERM_BP_ALL	GO:0006812~cation transport	31	8.49315	0.00131696	SLC9A9, STEAP4, KCNJ15, SLC38A4, FXYD3, ATP1B1, CYSLTR1, CCR1, DPP10, KCNA1, NKAIN4, FGF12, EDNRA, VDR, PIK3CG, PTPN6, PTPRC, STC2, NDUFA4L2, IGF1, CTSS, CACNA2D3, THY1, CORO1A, SLC4A10, CCR5, GPR39, CACNA1G, ATP6V0A4, SCARA5, CASQ2	331	910	18082	1.86097	0.998464	0.0151988	2.47235
GOTERM_BP_ALL	GO:0098662~inorganic cation transmembrane transport	20	5.47945	0.00211749	SLC9A9, PTPN6, PTPRC, KCNJ15, ATP1B1, FXYD3, NDUFA4L2, KCNA1, FGF12, CACNA2D3, THY1, EDNRA, SLC4A10, CORO1A, CCR5, GPR39, CACNA1G, ATP6V0A4, SCARA5, CASQ2	331	498	18082	2.19391	0.99997	0.0230427	3.94678
GOTERM_BP_ALL	GO:0006816~calcium ion transport	16	4.38356	0.00277485	PIK3CG, PTPN6, PTPRC, ATP1B1, CYSLTR1, STC2, CCR1, CACNA2D3, THY1, EDNRA, VDR, CORO1A, CCR5, GPR39, CACNA1G, CASQ2	331	362	18082	2.41451	0.999999	0.0293852	5.14171
GOTERM_BP_ALL	GO:0060402~calcium ion transport into cytosol	9	2.46575	0.00337686	EDNRA, PTPRC, PTPN6, CORO1A, CCR5, GPR39, CACNA1G, CASQ2, THY1	331	135	18082	3.64189	1	0.0346893	6.22366
GOTERM_BP_ALL	GO:0060401~cytosolic calcium ion transport	9	2.46575	0.0036936	EDNRA, PTPRC, PTPN6, CORO1A, CCR5, GPR39, CACNA1G, CASQ2, THY1	331	137	18082	3.58873	1	0.037419	6.78821
GOTERM_BP_ALL	GO:1904062~regulation of cation transmembrane transport	12	3.28767	0.003699	EDNRA, PIK3CG, PTPN6, ATP1B1, CORO1A, FXYD3, GPR39, DPP10, FGF12, CTSS, CASQ2, THY1	331	232	18082	2.82561	1	0.0373958	6.7978
GOTERM_BP_ALL	GO:0051282~regulation of sequestering of calcium ion	8	2.19178	0.00425865	EDNRA, PTPRC, PTPN6, CORO1A, CCR5, GPR39, CASQ2, THY1	331	111	18082	3.93718	1	0.0421658	7.78735
GOTERM_BP_ALL	GO:0051208~sequestering of calcium ion	8	2.19178	0.00425865	EDNRA, PTPRC, PTPN6, CORO1A, CCR5, GPR39, CASQ2, THY1	331	111	18082	3.93718	1	0.0421658	7.78735
GOTERM_BP_ALL	GO:0034765~regulation of ion transmembrane transport	16	4.38356	0.00505145	PIK3CG, PTPN6, KCNJ15, FXYD3, ATP1B1, DPP10, KCNA1, CTSS, FGF12, CACNA2D3, THY1, EDNRA, CYBB, CORO1A, GPR39, CASQ2	331	386	18082	2.26439	1	0.0478261	9.1721
GOTERM_BP_ALL	GO:0006811~ion transport	39	10.6849	0.00531444	SLC9A9, STEAP4, KCNJ15, SLC38A4, ATP1B1, FXYD3, CYSLTR1, CCR1, DPP10, KCNA1, NKAIN4, FGF12, FXYD6, EDNRA, VDR, P2RY1, GRID2, ANO2, SYK, PIK3CG, PTPN6, PTPRC, STC2, NDUFA4L2, PDPN, IGF1, CTSS, CACNA2D3, THY1, CYBB, CORO1A, SLC4A10, CD36, CCR5, GPR39, CACNA1G, ATP6V0A4, SCARA5, CASQ2	331	1354	18082	1.57349	1	0.0499713	9.6271
GOTERM_BP_ALL	GO:0098660~inorganic ion transmembrane transport	20	5.47945	0.0058283	SLC9A9, PTPN6, PTPRC, KCNJ15, ATP1B1, FXYD3, NDUFA4L2, KCNA1, FGF12, CACNA2D3, THY1, EDNRA, SLC4A10, CORO1A, CCR5, GPR39, CACNA1G, ATP6V0A4, SCARA5, CASQ2	331	548	18082	1.99374	1	0.0535615	10.5099
GOTERM_BP_ALL	GO:0034762~regulation of transmembrane transport	16	4.38356	0.00735321	PIK3CG, PTPN6, KCNJ15, FXYD3, ATP1B1, DPP10, KCNA1, CTSS, FGF12, CACNA2D3, THY1, EDNRA, CYBB, CORO1A, GPR39, CASQ2	331	403	18082	2.16887	1	0.0647495	13.0818
GOTERM_BP_ALL	GO:0034220~ion transmembrane transport	23	6.30137	0.00799752	SLC9A9, PIK3CG, PTPN6, PTPRC, KCNJ15, ATP1B1, FXYD3, NDUFA4L2, DPP10, KCNA1, CTSS, FGF12, CACNA2D3, THY1, EDNRA, SLC4A10, CORO1A, CCR5, GPR39, CACNA1G, ATP6V0A4, SCARA5, CASQ2	331	688	18082	1.82624	1	0.0694994	14.1473
GOTERM_BP_ALL	GO:0051238~sequestering of metal ion	8	2.19178	0.0084131	EDNRA, PTPRC, PTPN6, CORO1A, CCR5, GPR39, CASQ2, THY1	331	126	18082	3.46847	1	0.0722293	14.8279
GOTERM_BP_ALL	GO:0070838~divalent metal ion transport	16	4.38356	0.0090234	PIK3CG, PTPN6, PTPRC, ATP1B1, CYSLTR1, STC2, CCR1, CACNA2D3, THY1, EDNRA, VDR, CORO1A, CCR5, GPR39, CACNA1G, CASQ2	331	412	18082	2.12149	1	0.0766201	15.8183
GOTERM_BP_ALL	GO:0072511~divalent inorganic cation transport	16	4.38356	0.00947043	PIK3CG, PTPN6, PTPRC, ATP1B1, CYSLTR1, STC2, CCR1, CACNA2D3, THY1, EDNRA, VDR, CORO1A, CCR5, GPR39, CACNA1G, CASQ2	331	415	18082	2.10616	1	0.0798658	16.5367
GOTERM_BP_ALL	GO:1903169~regulation of calcium ion transmembrane transport	8	2.19178	0.00951325	EDNRA, PIK3CG, PTPN6, ATP1B1, CORO1A, GPR39, CASQ2, THY1	331	129	18082	3.38781	1	0.0799409	16.6052
GOTERM_BP_ALL	GO:0032845~negative regulation of homeostatic process	10	2.73973	0.0110474	EDNRA, PTPRC, FCGR2B, CCR5, UCP2, GPR39, FCER1G, CD74, CASQ2, THY1	331	199	18082	2.74515	1	0.0901568	19.0251
GOTERM_BP_ALL	GO:0070588~calcium ion transmembrane transport	11	3.0137	0.0123339	EDNRA, PTPRC, PTPN6, ATP1B1, CORO1A, CCR5, GPR39, CACNA1G, CACNA2D3, CASQ2, THY1	331	238	18082	2.52484	1	0.0982406	21.0029
GOTERM_BP_ALL	GO:0051279~regulation of release of sequestered calcium ion into cytosol	6	1.64384	0.0140158	EDNRA, PTPN6, CORO1A, GPR39, CASQ2, THY1	331	78	18082	4.20218	1	0.109212	23.5197
GOTERM_BP_ALL	GO:0070509~calcium ion import	9	2.46575	0.0142791	EDNRA, PTPRC, PTPN6, CORO1A, CCR5, GPR39, CACNA1G, CASQ2, THY1	331	173	18082	2.84194	1	0.110811	23.9067
GOTERM_BP_ALL	GO:0055085~transmembrane transport	29	7.94521	0.0166465	SLC9A9, KCNJ15, SLC38A4, FXYD3, ATP1B1, ABCA9, DPP10, KCNA1, FGF12, PEX5L, EDNRA, PIK3CG, PTPN6, PTPRC, NDUFA4L2, ABCA8A, CTSS, CACNA2D3, THY1, CYBB, CORO1A, SLC4A10, CCR5, ABCB1A, GPR39, CACNA1G, ATP6V0A4, SCARA5, CASQ2	331	1001	18082	1.58264	1	0.124624	27.3043
GOTERM_BP_ALL	GO:0051235~maintenance of location	12	3.28767	0.0209786	EDNRA, LPL, PTPRC, PTPN6, CORO1A, MSR1, CD36, CCR5, GPR39, PEX5L, CASQ2, THY1	331	297	18082	2.20721	1	0.149213	33.1529
GOTERM_BP_ALL	GO:0010522~regulation of calcium ion transport into cytosol	6	1.64384	0.0266302	EDNRA, PTPN6, CORO1A, GPR39, CASQ2, THY1	331	92	18082	3.56272	1	0.178941	40.1149
GOTERM_BP_ALL	GO:0051283~negative regulation of sequestering of calcium ion	6	1.64384	0.0324612	EDNRA, PTPRC, CCR5, GPR39, CASQ2, THY1	331	97	18082	3.37908	1	0.205813	46.5746
GOTERM_BP_ALL	GO:0051209~release of sequestered calcium ion into cytosol	6	1.64384	0.0324612	EDNRA, PTPRC, CCR5, GPR39, CASQ2, THY1	331	97	18082	3.37908	1	0.205813	46.5746
GOTERM_BP_ALL	GO:0097553~calcium ion transmembrane import into cytosol	6	1.64384	0.0363134	EDNRA, PTPRC, CCR5, GPR39, CASQ2, THY1	331	100	18082	3.2777	1	0.223458	50.4739
GOTERM_BP_ALL	GO:1902656~calcium ion import into cytosol	6	1.64384	0.0363134	EDNRA, PTPRC, CCR5, GPR39, CASQ2, THY1	331	100	18082	3.2777	1	0.223458	50.4739
GOTERM_BP_ALL	GO:0032846~positive regulation of homeostatic process	9	2.46575	0.0513785	EDNRA, CCR5, GPR39, NCKAP1L, CASQ2, SYK, SPP1, AHSG, THY1	331	222	18082	2.21466	1	0.282517	63.285
GOTERM_BP_ALL	GO:0090279~regulation of calcium ion import	6	1.64384	0.0544469	EDNRA, PTPN6, CORO1A, GPR39, CASQ2, THY1	331	112	18082	2.92652	1	0.294484	65.4765
GOTERM_BP_ALL	GO:1904427~positive regulation of calcium ion transmembrane transport	4	1.09589	0.119561	EDNRA, ATP1B1, GPR39, THY1	331	66	18082	3.31081	1	0.49359	91.0982
GOTERM_BP_ALL	GO:1904064~positive regulation of cation transmembrane transport	5	1.36986	0.148711	EDNRA, ATP1B1, GPR39, CTSS, THY1	331	112	18082	2.43877	1	0.560031	95.3043
GOTERM_BP_ALL	GO:0015672~monovalent inorganic cation transport	12	3.28767	0.151234	SLC9A9, KCNJ15, SLC38A4, ATP1B1, FXYD3, SLC4A10, NDUFA4L2, KCNA1, DPP10, FGF12, ATP6V0A4, CASQ2	331	422	18082	1.55341	1	0.565514	95.5617
GOTERM_BP_ALL	GO:0051928~positive regulation of calcium ion transport	5	1.36986	0.169518	EDNRA, ATP1B1, CCR1, GPR39, THY1	331	118	18082	2.31476	1	0.601683	97.0654
GOTERM_BP_ALL	GO:0043270~positive regulation of ion transport	8	2.19178	0.173903	EDNRA, ATP1B1, CCR1, GPR39, P2RY1, FGF12, CTSS, THY1	331	250	18082	1.74811	1	0.61015	97.3462
GOTERM_BP_ALL	GO:0051281~positive regulation of release of sequestered calcium ion into cytosol	3	0.821918	0.178335	EDNRA, GPR39, THY1	331	42	18082	3.90203	1	0.618149	97.604
GOTERM_BP_ALL	GO:0034767~positive regulation of ion transmembrane transport	5	1.36986	0.213855	EDNRA, ATP1B1, GPR39, CTSS, THY1	331	130	18082	2.10109	1	0.677587	98.9651
GOTERM_BP_ALL	GO:0034764~positive regulation of transmembrane transport	5	1.36986	0.245013	EDNRA, ATP1B1, GPR39, CTSS, THY1	331	138	18082	1.97929	1	0.722764	99.52
GOTERM_BP_ALL	GO:0010524~positive regulation of calcium ion transport into cytosol	3	0.821918	0.252049	EDNRA, GPR39, THY1	331	53	18082	3.09217	1	0.730778	99.5982
GOTERM_BP_ALL	GO:0090280~positive regulation of calcium ion import	3	0.821918	0.319724	EDNRA, GPR39, THY1	331	63	18082	2.60135	1	0.807904	99.9337
Annotation Cluster 32	Enrichment Score: 3.0416058677209126
Category	Term	Count	%	PValue	Genes	List Total	Pop Hits	Pop Total	Fold Enrichment	Bonferroni	Benjamini	FDR
GOTERM_BP_ALL	GO:0002223~stimulatory C-type lectin receptor signaling pathway	4	1.09589	0.000315136	FCER1G, CLEC7A, CLEC4N, SYK	331	8	18082	27.3142	0.787636	0.00450717	0.596958
GOTERM_BP_ALL	GO:0009620~response to fungus	6	1.64384	0.000679497	CD86, CLEC7A, COTL1, NLRP10, CLEC4N, SYK	331	39	18082	8.40437	0.964618	0.00855329	1.28295
GOTERM_BP_ALL	GO:0002220~innate immune response activating cell surface receptor signaling pathway	4	1.09589	0.00117258	FCER1G, CLEC7A, CLEC4N, SYK	331	12	18082	18.2095	0.996873	0.0137692	2.20416
GOTERM_BP_ALL	GO:0002758~innate immune response-activating signal transduction	9	2.46575	0.00130295	CD86, TLR13, FCER1G, LBP, CLEC7A, RFTN1, TLR7, CLEC4N, SYK	331	116	18082	4.23841	0.998354	0.0150736	2.44636
GOTERM_BP_ALL	GO:0002218~activation of innate immune response	9	2.46575	0.00189328	CD86, TLR13, FCER1G, LBP, CLEC7A, RFTN1, TLR7, CLEC4N, SYK	331	123	18082	3.9972	0.99991	0.0209036	3.53598
Annotation Cluster 33	Enrichment Score: 3.03117568143409
Category	Term	Count	%	PValue	Genes	List Total	Pop Hits	Pop Total	Fold Enrichment	Bonferroni	Benjamini	FDR
GOTERM_BP_ALL	GO:0009887~organ morphogenesis	43	11.7808	1.07391e-06	WNT5A, ASPN, FST, TBX20, PRRX2, GREM1, SOX8, EPHB2, MSX2, ALDH1A1, EDNRA, TCF21, VDR, GPC3, OSR2, HAND2, ROBO1, ALDH1A3, GATA4, PTN, STRA6, HHIP, TMEM100, LAMB1, TBX15, TBX3, SDK2, EFEMP1, IGF1, SIX2, NPY1R, MMP13, THY1, PTHLH, TNNT2, CCL11, SLC4A10, DLX1, DLX6, SFRP2, DLX5, PDGFRA, TFAP2B	331	1038	18082	2.26303	0.00526545	3.21907e-05	0.00204006
GOTERM_BP_ALL	GO:0048598~embryonic morphogenesis	28	7.67123	6.15975e-05	WNT5A, LMO4, TBX20, PRRX2, GREM1, SOX8, EPHB2, ALDH1A1, MSX2, TCF21, OSR2, GPC3, HAND2, ALDH1A3, GATA4, STRA6, LAMB1, FLRT3, RET, TBX15, TBX3, EFEMP1, SIX2, SFRP2, DLX6, DLX5, PDGFRA, MAB21L2	331	648	18082	2.36049	0.26127	0.00107326	0.11695
GOTERM_BP_ALL	GO:0048562~embryonic organ morphogenesis	18	4.93151	9.40635e-05	WNT5A, TBX15, TBX3, EFEMP1, TBX20, SIX2, PRRX2, EPHB2, ALDH1A1, TCF21, OSR2, HAND2, DLX6, ALDH1A3, DLX5, GATA4, PDGFRA, STRA6	331	322	18082	3.05376	0.370253	0.00157168	0.178538
GOTERM_BP_ALL	GO:0007423~sensory organ development	26	7.12329	0.000142565	WNT5A, PRRX2, SOX8, EPHB2, ALDH1A1, OSR2, HAND2, ALDH1A3, PTN, STRA6, RET, EFEMP1, SDK2, IGF1, SIX2, THY1, C1QB, BMPER, SERPINF1, LAMC3, DLX6, DLX5, PDGFRA, TFAP2B, MAB21L1, MAB21L2	331	608	18082	2.33608	0.50386	0.00226571	0.270478
GOTERM_BP_ALL	GO:0090596~sensory organ morphogenesis	16	4.38356	0.000374935	WNT5A, EFEMP1, SDK2, SIX2, PRRX2, SOX8, THY1, EPHB2, ALDH1A1, OSR2, DLX6, ALDH1A3, DLX5, TFAP2B, PTN, STRA6	331	296	18082	2.95289	0.841741	0.00517957	0.709852
GOTERM_BP_ALL	GO:0009790~embryo development	37	10.137	0.00132085	WNT5A, ATP1B1, LMO4, TBX20, ARNT2, PRRX2, GREM1, SOX8, EPHB2, MSX2, ALDH1A1, EDNRA, TCF21, OSR2, GPC3, SERPINA1B, HAND2, ALDH1A3, GATA4, STRA6, TMEM100, LAMB1, FLRT3, RET, TBX15, TBX3, EFEMP1, IGF1, SIX2, DLX1, MEOX2, MEOX1, DLX6, SFRP2, DLX5, PDGFRA, MAB21L2	331	1161	18082	1.74096	0.998493	0.0152077	2.47957
GOTERM_BP_ALL	GO:0043583~ear development	12	3.28767	0.00475001	WNT5A, C1QB, OSR2, BMPER, DLX6, ALDH1A3, DLX5, SIX2, IGF1, STRA6, PRRX2, EPHB2	331	240	18082	2.73142	1	0.045824	8.64792
GOTERM_BP_ALL	GO:0048568~embryonic organ development	18	4.93151	0.00965694	WNT5A, TBX15, TBX3, EFEMP1, TBX20, SIX2, PRRX2, EPHB2, ALDH1A1, TCF21, OSR2, HAND2, DLX6, ALDH1A3, DLX5, GATA4, PDGFRA, STRA6	331	494	18082	1.99051	1	0.0806923	16.8348
GOTERM_BP_ALL	GO:0042471~ear morphogenesis	8	2.19178	0.0107151	WNT5A, OSR2, DLX6, ALDH1A3, DLX5, SIX2, PRRX2, EPHB2	331	132	18082	3.31081	1	0.0879893	18.5067
GOTERM_BP_ALL	GO:0048839~inner ear development	9	2.46575	0.0411322	WNT5A, C1QB, BMPER, DLX6, ALDH1A3, DLX5, IGF1, PRRX2, EPHB2	331	212	18082	2.31913	1	0.242347	54.9726
GOTERM_BP_ALL	GO:0042472~inner ear morphogenesis	6	1.64384	0.0511189	WNT5A, DLX6, ALDH1A3, DLX5, PRRX2, EPHB2	331	110	18082	2.97973	1	0.281584	63.0937
Annotation Cluster 34	Enrichment Score: 2.9615330281531147
Category	Term	Count	%	PValue	Genes	List Total	Pop Hits	Pop Total	Fold Enrichment	Bonferroni	Benjamini	FDR
GOTERM_BP_ALL	GO:0001816~cytokine production	33	9.0411	1.12374e-07	WNT5A, C3AR1, CXCL5, LUM, PF4, IL33, TLR7, CD74, APOD, RASGRP1, GATA4, FCER1G, LBP, GPNMB, CSF1R, SYK, LPL, C5AR1, PRG4, NCKAP1L, RFTN1, CLEC4N, FCGR3, CD83, CYBB, CD36, CCR5, S100B, FCGR2B, CLEC5A, NLRP10, CD300LD, LCP2	331	616	18082	2.92652	0.000552277	4.34983e-06	0.000213472
GOTERM_BP_ALL	GO:0001817~regulation of cytokine production	31	8.49315	1.73547e-07	WNT5A, C3AR1, CXCL5, LUM, PF4, IL33, TLR7, CD74, APOD, RASGRP1, GATA4, FCER1G, LBP, GPNMB, CSF1R, SYK, LPL, C5AR1, PRG4, NCKAP1L, CLEC4N, FCGR3, CD83, CYBB, CD36, CCR5, S100B, FCGR2B, CLEC5A, NLRP10, CD300LD	331	564	18082	3.00262	0.000852794	6.31967e-06	0.000329681
GOTERM_BP_ALL	GO:0051049~regulation of transport	64	17.5342	5.10711e-07	KCNJ15, ATP1B1, DPP10, NELL2, FGF12, TLR7, EDNRA, GPC3, RSPO1, APOD, BOK, TIAM1, LBP, SYK, PIK3CG, STC2, CTSS, MMP13, CLEC4N, THY1, TNNT2, CD36, CCR5, TFAP2B, CLEC5A, LCP1, CASQ2, WNT5A, FXYD3, CCR1, KCNA1, NKAIN4, GPM6B, IL33, GREM1, PEX5L, CD74, AHSG, VDR, DOCK2, HNMT, ITGAX, PDE1C, RASGRP1, P2RY1, FCER1G, CSF1R, LPL, PTPN6, NCKAP1L, IGF1, NPY1R, CACNA2D3, FCGR1, FCGR3, CORO1A, CYBB, FCGR2B, UC…	331	1828	18082	1.91259	0.00250751	1.67376e-05	0.000970175
GOTERM_BP_ALL	GO:0001819~positive regulation of cytokine production	23	6.30137	1.3881e-06	WNT5A, LPL, C3AR1, C5AR1, LUM, PF4, IL33, TLR7, CD74, CLEC4N, FCGR3, CD83, CYBB, CD36, CCR5, RASGRP1, GATA4, FCER1G, LBP, CLEC5A, NLRP10, CSF1R, SYK	331	371	18082	3.38667	0.00680065	4.03772e-05	0.00263688
GOTERM_BP_ALL	GO:0051050~positive regulation of transport	40	10.9589	7.18948e-06	WNT5A, ATP1B1, CCR1, NELL2, IL33, FGF12, GREM1, PEX5L, TLR7, AHSG, EDNRA, DOCK2, GPC3, ITGAX, HNMT, BOK, RASGRP1, P2RY1, FCER1G, LBP, CSF1R, SYK, LPL, IGF1, NCKAP1L, CTSS, FCGR1, MMP13, CLEC4N, THY1, FCGR3, CD36, FCGR2B, CCR5, SFRP2, GPR39, CACNA1G, CLEC5A, NLRP10, DNM1	331	1005	18082	2.17426	0.0347263	0.000173238	0.0136567
GOTERM_BP_ALL	GO:0050715~positive regulation of cytokine secretion	11	3.0137	3.90333e-05	WNT5A, LPL, CD36, CCR5, RASGRP1, IL33, CLEC5A, NLRP10, CLEC4N, CSF1R, SYK	331	112	18082	5.36529	0.174604	0.000737773	0.0741242
GOTERM_BP_ALL	GO:1903532~positive regulation of secretion by cell	19	5.20548	0.000402092	WNT5A, LPL, NELL2, IGF1, IL33, PEX5L, MMP13, CLEC4N, CD36, CCR5, GPR39, RASGRP1, P2RY1, CACNA1G, FCER1G, CLEC5A, NLRP10, CSF1R, SYK	331	398	18082	2.60789	0.861527	0.00549206	0.761082
GOTERM_BP_ALL	GO:0050663~cytokine secretion	12	3.28767	0.000439906	WNT5A, LPL, CD36, CCR5, RASGRP1, IL33, CLEC5A, NLRP10, CLEC4N, CSF1R, SYK, LCP2	331	178	18082	3.68281	0.885026	0.00595747	0.832374
GOTERM_BP_ALL	GO:0050714~positive regulation of protein secretion	14	3.83562	0.000549202	WNT5A, LPL, IGF1, IL33, MMP13, CLEC4N, CD36, CCR5, GPR39, RASGRP1, CLEC5A, NLRP10, SYK, CSF1R	331	243	18082	3.14732	0.932836	0.00711904	1.03816
GOTERM_BP_ALL	GO:0046903~secretion	36	9.86301	0.000660048	XDH, WNT5A, CCR1, NELL2, IL33, PEX5L, CD74, EDNRA, VDR, TIAM1, PDE1C, RASGRP1, P2RY1, FCER1G, PRSS12, CSF1R, SYK, LPL, TBX3, MYO1F, IGF1, NPY1R, MMP13, CLEC4N, FCGR3, CORO1A, CD36, DIO2, CCR5, UCP2, GPR39, TFAP2B, CACNA1G, CLEC5A, NLRP10, LCP2	331	1076	18082	1.82772	0.961065	0.00833074	1.24645
GOTERM_BP_ALL	GO:0050707~regulation of cytokine secretion	11	3.0137	0.00080086	WNT5A, LPL, CD36, CCR5, RASGRP1, IL33, CLEC5A, NLRP10, CLEC4N, CSF1R, SYK	331	162	18082	3.70934	0.980525	0.0099216	1.51045
GOTERM_BP_ALL	GO:0051047~positive regulation of secretion	19	5.20548	0.000910408	WNT5A, LPL, NELL2, IGF1, IL33, PEX5L, MMP13, CLEC4N, CD36, CCR5, GPR39, RASGRP1, P2RY1, CACNA1G, FCER1G, CLEC5A, NLRP10, CSF1R, SYK	331	427	18082	2.43077	0.988639	0.0111316	1.71537
GOTERM_BP_ALL	GO:0032940~secretion by cell	32	8.76712	0.00100037	WNT5A, CCR1, NELL2, IL33, PEX5L, PDE1C, TIAM1, RASGRP1, P2RY1, FCER1G, PRSS12, CSF1R, SYK, LPL, TBX3, IGF1, MYO1F, NPY1R, MMP13, CLEC4N, FCGR3, CORO1A, CD36, DIO2, CCR5, UCP2, GPR39, TFAP2B, CACNA1G, CLEC5A, NLRP10, LCP2	331	935	18082	1.86964	0.992703	0.0121051	1.88336
GOTERM_BP_ALL	GO:0050708~regulation of protein secretion	18	4.93151	0.00264547	WNT5A, LPL, IGF1, IL33, MMP13, CLEC4N, CD36, CCR5, TIAM1, UCP2, PDE1C, GPR39, RASGRP1, TFAP2B, CLEC5A, NLRP10, CSF1R, SYK	331	433	18082	2.27093	0.999998	0.0281539	4.90765
GOTERM_BP_ALL	GO:1904951~positive regulation of establishment of protein localization	20	5.47945	0.00351979	WNT5A, LPL, DPP10, IGF1, IL33, GREM1, TLR7, MMP13, CLEC4N, CD36, ITGAX, CCR5, HNMT, SFRP2, GPR39, RASGRP1, CLEC5A, NLRP10, CSF1R, SYK	331	522	18082	2.09304	1	0.0359087	6.47881
GOTERM_BP_ALL	GO:0051222~positive regulation of protein transport	19	5.20548	0.00381681	WNT5A, LPL, IGF1, IL33, GREM1, TLR7, MMP13, CLEC4N, CD36, ITGAX, CCR5, HNMT, SFRP2, GPR39, RASGRP1, CLEC5A, NLRP10, CSF1R, SYK	331	487	18082	2.13129	1	0.0384083	7.00694
GOTERM_BP_ALL	GO:1903530~regulation of secretion by cell	24	6.57534	0.00484327	WNT5A, LPL, NELL2, IGF1, IL33, NPY1R, MMP13, PEX5L, CLEC4N, CD36, CCR5, TIAM1, UCP2, PDE1C, RASGRP1, GPR39, P2RY1, TFAP2B, CACNA1G, FCER1G, CLEC5A, NLRP10, CSF1R, SYK	331	699	18082	1.87565	1	0.0463419	8.8104
GOTERM_BP_ALL	GO:0051046~regulation of secretion	25	6.84932	0.0057118	WNT5A, LPL, NELL2, IGF1, NPY1R, IL33, PEX5L, MMP13, CLEC4N, CD74, CD36, CCR5, TIAM1, UCP2, PDE1C, RASGRP1, GPR39, P2RY1, TFAP2B, CACNA1G, FCER1G, CLEC5A, NLRP10, CSF1R, SYK	331	751	18082	1.81852	1	0.0526146	10.3105
GOTERM_BP_ALL	GO:0009306~protein secretion	19	5.20548	0.00645949	WNT5A, LPL, IGF1, IL33, MMP13, CLEC4N, CD36, CCR5, TIAM1, UCP2, PDE1C, GPR39, RASGRP1, TFAP2B, CLEC5A, NLRP10, CSF1R, SYK, LCP2	331	513	18082	2.02327	1	0.0587686	11.5831
GOTERM_BP_ALL	GO:0032880~regulation of protein localization	30	8.21918	0.00953134	WNT5A, LYPD1, DPP10, GPM6B, IL33, GREM1, TLR7, APOD, ITGAX, HNMT, PDE1C, TIAM1, RASGRP1, PTN, CSF1R, SYK, LPL, IGF1, MMP13, CLEC4N, CD36, CCR5, UCP2, SFRP2, GPR39, TFAP2B, TREM2, CLEC5A, NLRP10, LCP1	331	1000	18082	1.63885	1	0.0799514	16.6342
GOTERM_BP_ALL	GO:0051223~regulation of protein transport	25	6.84932	0.00955334	WNT5A, IL33, GREM1, TLR7, APOD, ITGAX, HNMT, PDE1C, TIAM1, RASGRP1, SYK, CSF1R, LPL, IGF1, MMP13, CLEC4N, CD36, CCR5, UCP2, SFRP2, GPR39, TFAP2B, CLEC5A, NLRP10, LCP1	331	784	18082	1.74198	1	0.0799935	16.6694
GOTERM_BP_ALL	GO:0070201~regulation of establishment of protein localization	26	7.12329	0.0114755	WNT5A, DPP10, IL33, GREM1, TLR7, APOD, ITGAX, HNMT, PDE1C, TIAM1, RASGRP1, CSF1R, SYK, LPL, IGF1, MMP13, CLEC4N, CD36, CCR5, UCP2, SFRP2, GPR39, TFAP2B, CLEC5A, NLRP10, LCP1	331	840	18082	1.69088	1	0.0930415	19.6884
GOTERM_BP_ALL	GO:0071702~organic substance transport	50	13.6986	0.291613	MSR1, SLC6A2, TLR7, EDNRA, GPC3, APOD, TIAM1, STRA6, LBP, SYK, PDPN, RAB3IL1, SIX2, RFTN1, MMP13, CLEC4N, CD36, CCR5, ABCB1A, TFAP2B, CLEC5A, LCP1, LCP2, WNT5A, SLC38A4, ABCA9, GPM6B, IL33, GREM1, PEX5L, CD74, ITGAX, FOLR2, HNMT, PDE1C, RASGRP1, P2RY1, FCER1G, CSF1R, LPL, ABCA8B, ABCA8A, IGF1, FCGR3, SLC4A10, DIO2, UCP2, SFRP2, GPR39, NLRP10	331	2476	18082	1.10316	1	0.778028	99.8569
GOTERM_BP_ALL	GO:0008104~protein localization	47	12.8767	0.346149	WNT5A, LYPD1, ATP1B1, MSR1, DPP10, KCNA1, GPM6B, ITGB2, IL33, GREM1, PEX5L, TLR7, CD74, HNMT, FOLR2, APOD, ITGAX, TIAM1, PDE1C, RASGRP1, P2RY1, GRID2, FCER1G, PTN, DLG2, CSF1R, SYK, LPL, DLGAP1, RAB3IL1, IGF1, SIX2, TSPAN15, RFTN1, MMP13, CLEC4N, CD36, CCR5, SFRP2, UCP2, GPR39, TFAP2B, TREM2, CLEC5A, NLRP10, LCP1, LCP2	331	2367	18082	1.08472	1	0.830958	99.9688
GOTERM_BP_ALL	GO:0033036~macromolecule localization	53	14.5205	0.364005	LYPD1, ATP1B1, MSR1, DPP10, TLR7, APOD, TIAM1, GRID2, STRA6, LBP, DLG2, SYK, RAB3IL1, SIX2, RFTN1, MMP13, CLEC4N, CD36, ABCB1A, CCR5, TFAP2B, TREM2, CLEC5A, LCP1, LCP2, WNT5A, ABCA9, KCNA1, ITGB2, GPM6B, IL33, GREM1, PEX5L, CD74, ITGAX, FOLR2, HNMT, PDE1C, RASGRP1, P2RY1, PTN, FCER1G, CSF1R, LPL, DLGAP1, ABCA8B, ABCA8A, IGF1, TSPAN15, UCP2, SFRP2, GPR39, NLRP10	331	2705	18082	1.07035	1	0.84654	99.9815
GOTERM_BP_ALL	GO:0045184~establishment of protein localization	36	9.86301	0.496902	WNT5A, MSR1, DPP10, GPM6B, IL33, GREM1, PEX5L, TLR7, CD74, FOLR2, APOD, ITGAX, HNMT, TIAM1, PDE1C, RASGRP1, CSF1R, SYK, LPL, RAB3IL1, IGF1, SIX2, TSPAN15, RFTN1, MMP13, CLEC4N, CD36, CCR5, SFRP2, UCP2, GPR39, TFAP2B, CLEC5A, NLRP10, LCP1, LCP2	331	1894	18082	1.03834	1	0.930579	99.9998
GOTERM_BP_ALL	GO:0015031~protein transport	33	9.0411	0.497155	WNT5A, GPM6B, IL33, GREM1, PEX5L, TLR7, CD74, FOLR2, APOD, ITGAX, HNMT, TIAM1, PDE1C, RASGRP1, CSF1R, SYK, LPL, RAB3IL1, IGF1, SIX2, RFTN1, MMP13, CLEC4N, CD36, CCR5, SFRP2, UCP2, GPR39, TFAP2B, CLEC5A, NLRP10, LCP1, LCP2	331	1733	18082	1.04024	1	0.930422	99.9998
Annotation Cluster 35	Enrichment Score: 2.9042298968245754
Category	Term	Count	%	PValue	Genes	List Total	Pop Hits	Pop Total	Fold Enrichment	Bonferroni	Benjamini	FDR
GOTERM_BP_ALL	GO:0045785~positive regulation of cell adhesion	26	7.12329	1.70253e-08	WNT5A, AIF1, SPOCK2, ENPP2, APBB1IP, CD74, SMOC2, RASGRP1, PTN, SPP1, SYK, PTPN6, PTPRC, RET, IGF1, NCKAP1L, H2-AB1, THY1, CD83, CORO1A, CD86, EGFLAM, CD36, CCR5, H2-AA, IGFBP2	331	366	18082	3.88071	8.36929e-05	8.28677e-07	3.23423e-05
GOTERM_BP_ALL	GO:0001775~cell activation	44	12.0548	1.72066e-08	WNT5A, LYPD1, AIF1, PF4, ITGB2, IL33, TLR7, APBB1IP, CD74, CD48, PLCL2, DOCK2, ITGAX, RASGRP1, P2RY1, FCER1G, CYGB, LBP, GPNMB, ENTPD2, TYROBP, BLNK, SYK, PTPRC, PTPN6, PDPN, MYO1F, NCKAP1L, IGF1, H2-AB1, THY1, FCGR3, CD83, CORO1A, CD86, BMPER, FCGR2B, CX3CR1, PDGFRA, H2-AA, CLEC7A, IGFBP2, LCP1, LCP2	331	926	18082	2.59573	8.45841e-05	8.21239e-07	3.26868e-05
GOTERM_BP_ALL	GO:0007155~cell adhesion	61	16.7123	3.86502e-08	ATP1B1, AIF1, CD53, CD48, APOD, ROBO1, TIAM1, TGFBI, GRID2, NEGR1, SYK, RET, PDPN, SDK2, THY1, CD83, CD86, EGFLAM, CD36, CCR5, LAMC3, LSAMP, CX3CR1, PDGFRA, H2-AA, LCP1, WNT5A, SPOCK2, ENPP2, CTNND2, ITGB2, GPM6B, GREM1, APBB1IP, CD74, SMOC2, DOCK2, ITGAX, RASGRP1, PTN, FCER1G, GPNMB, LAMB1, KLRA2, DPT, SPP1, THBS4, FLRT3, PTPRC, PTPN6, SVEP1, IGF1, NCKAP1L, MYO1F, H2-AB1, EMILIN2, LYVE1, FBLN1, …	331	1583	18082	2.10507	0.000189987	1.66671e-06	7.34224e-05
GOTERM_BP_ALL	GO:0022610~biological adhesion	61	16.7123	5.04753e-08	ATP1B1, AIF1, CD53, CD48, APOD, ROBO1, TIAM1, TGFBI, GRID2, NEGR1, SYK, RET, PDPN, SDK2, THY1, CD83, CD86, EGFLAM, CD36, CCR5, LAMC3, LSAMP, CX3CR1, PDGFRA, H2-AA, LCP1, WNT5A, SPOCK2, ENPP2, CTNND2, ITGB2, GPM6B, GREM1, APBB1IP, CD74, SMOC2, DOCK2, ITGAX, RASGRP1, PTN, FCER1G, GPNMB, LAMB1, KLRA2, DPT, SPP1, THBS4, FLRT3, PTPRC, PTPN6, SVEP1, IGF1, NCKAP1L, MYO1F, H2-AB1, EMILIN2, LYVE1, FBLN1, …	331	1595	18082	2.08924	0.000248106	2.12082e-06	9.5886e-05
GOTERM_BP_ALL	GO:0030155~regulation of cell adhesion	33	9.0411	2.57535e-07	WNT5A, ENPP2, SPOCK2, AIF1, GPM6B, GREM1, APBB1IP, CD74, SMOC2, APOD, RASGRP1, PTN, GPNMB, LAMB1, SPP1, SYK, PTPN6, PTPRC, RET, MYO1F, NCKAP1L, IGF1, H2-AB1, THY1, CD83, FBLN1, CORO1A, CD86, EGFLAM, CD36, CCR5, H2-AA, IGFBP2	331	639	18082	2.82118	0.00126524	8.91574e-06	0.000489228
GOTERM_BP_ALL	GO:0045321~leukocyte activation	36	9.86301	1.64959e-06	WNT5A, AIF1, ITGB2, IL33, TLR7, APBB1IP, CD74, CD48, PLCL2, DOCK2, ITGAX, RASGRP1, FCER1G, LBP, GPNMB, BLNK, SYK, TYROBP, PTPN6, PTPRC, MYO1F, IGF1, NCKAP1L, H2-AB1, THY1, FCGR3, CD83, CORO1A, CD86, FCGR2B, CX3CR1, H2-AA, CLEC7A, IGFBP2, LCP1, LCP2	331	800	18082	2.45828	0.0080766	4.6874e-05	0.00313362
GOTERM_BP_ALL	GO:0098602~single organism cell adhesion	35	9.58904	3.88573e-06	WNT5A, ENPP2, AIF1, CTNND2, ITGB2, CD53, APBB1IP, CD74, CD48, DOCK2, ITGAX, RASGRP1, FCER1G, GPNMB, LAMB1, NEGR1, THBS4, SYK, PTPN6, PTPRC, RET, PDPN, IGF1, NCKAP1L, H2-AB1, THY1, CD83, FBLN1, CORO1A, CD86, CCR5, PDGFRA, H2-AA, IGFBP2, LCP1	331	796	18082	2.402	0.018921	0.000101603	0.00738132
GOTERM_BP_ALL	GO:0070661~leukocyte proliferation	20	5.47945	5.45416e-06	PTPN6, PTPRC, AIF1, IGF1, NCKAP1L, ITGB2, H2-AB1, IL33, GREM1, CD74, PLCL2, CD86, CORO1A, DOCK2, ITGAX, FCGR2B, H2-AA, IGFBP2, GPNMB, SYK	331	314	18082	3.47952	0.0264565	0.000135409	0.0103606
GOTERM_BP_ALL	GO:0016337~single organismal cell-cell adhesion	33	9.0411	5.60878e-06	WNT5A, AIF1, CTNND2, ITGB2, CD53, APBB1IP, CD74, CD48, DOCK2, ITGAX, RASGRP1, FCER1G, GPNMB, LAMB1, NEGR1, THBS4, SYK, PTPN6, PTPRC, RET, PDPN, IGF1, NCKAP1L, H2-AB1, THY1, CD83, CORO1A, CD86, CCR5, PDGFRA, H2-AA, IGFBP2, LCP1	331	738	18082	2.44273	0.0271962	0.000138547	0.0106543
GOTERM_BP_ALL	GO:0042098~T cell proliferation	15	4.10959	8.45115e-06	PTPN6, PTPRC, AIF1, NCKAP1L, IGF1, ITGB2, H2-AB1, CD86, CORO1A, DOCK2, ITGAX, H2-AA, IGFBP2, GPNMB, SYK	331	186	18082	4.40552	0.0406948	0.000198765	0.0160531
GOTERM_BP_ALL	GO:0022409~positive regulation of cell-cell adhesion	16	4.38356	9.06265e-06	WNT5A, PTPRC, AIF1, NCKAP1L, IGF1, H2-AB1, CD74, THY1, CD83, CD86, CORO1A, CCR5, RASGRP1, H2-AA, IGFBP2, SYK	331	213	18082	4.10354	0.0435743	0.00021013	0.0172146
GOTERM_BP_ALL	GO:0050867~positive regulation of cell activation	19	5.20548	1.61027e-05	WNT5A, PTPRC, AIF1, PDPN, IGF1, NCKAP1L, H2-AB1, IL33, CD74, THY1, CD83, CD86, CORO1A, RASGRP1, H2-AA, FCER1G, LBP, IGFBP2, SYK	331	309	18082	3.35903	0.0761095	0.000348669	0.0305854
GOTERM_BP_ALL	GO:0050870~positive regulation of T cell activation	14	3.83562	1.69731e-05	PTPRC, AIF1, NCKAP1L, IGF1, H2-AB1, CD74, THY1, CD83, CD86, CORO1A, RASGRP1, H2-AA, IGFBP2, SYK	331	172	18082	4.4465	0.0800543	0.000359593	0.0322383
GOTERM_BP_ALL	GO:0050865~regulation of cell activation	25	6.84932	2.87445e-05	WNT5A, PTPRC, PTPN6, PDPN, AIF1, LMO4, NCKAP1L, IGF1, H2-AB1, IL33, CD74, THY1, CD83, CD86, CORO1A, FCGR2B, RASGRP1, PDGFRA, FCER1G, H2-AA, CYGB, LBP, GPNMB, IGFBP2, SYK	331	516	18082	2.64672	0.13178	0.000571943	0.0545909
GOTERM_BP_ALL	GO:1903039~positive regulation of leukocyte cell-cell adhesion	14	3.83562	3.08636e-05	PTPRC, AIF1, NCKAP1L, IGF1, H2-AB1, CD74, THY1, CD83, CD86, CORO1A, RASGRP1, H2-AA, IGFBP2, SYK	331	182	18082	4.20218	0.140778	0.000604311	0.0586142
GOTERM_BP_ALL	GO:0002696~positive regulation of leukocyte activation	18	4.93151	3.33895e-05	WNT5A, PTPRC, AIF1, IGF1, NCKAP1L, H2-AB1, IL33, CD74, THY1, CD83, CD86, CORO1A, RASGRP1, H2-AA, FCER1G, LBP, IGFBP2, SYK	331	296	18082	3.322	0.151382	0.000640989	0.0634098
GOTERM_BP_ALL	GO:0046651~lymphocyte proliferation	18	4.93151	3.78999e-05	PTPN6, PTPRC, AIF1, IGF1, NCKAP1L, ITGB2, H2-AB1, CD74, PLCL2, CD86, CORO1A, DOCK2, ITGAX, FCGR2B, H2-AA, IGFBP2, GPNMB, SYK	331	299	18082	3.28867	0.169991	0.000719121	0.0719725
GOTERM_BP_ALL	GO:0032943~mononuclear cell proliferation	18	4.93151	4.12627e-05	PTPN6, PTPRC, AIF1, IGF1, NCKAP1L, ITGB2, H2-AB1, CD74, PLCL2, CD86, CORO1A, DOCK2, ITGAX, FCGR2B, H2-AA, IGFBP2, GPNMB, SYK	331	301	18082	3.26681	0.183601	0.000765185	0.0783561
GOTERM_BP_ALL	GO:0070489~T cell aggregation	23	6.30137	4.6559e-05	PTPN6, PTPRC, AIF1, IGF1, NCKAP1L, ITGB2, H2-AB1, APBB1IP, CD74, THY1, CD48, CD83, DOCK2, CD86, CORO1A, ITGAX, RASGRP1, H2-AA, FCER1G, IGFBP2, GPNMB, LCP1, SYK	331	464	18082	2.70787	0.204584	0.000844254	0.0884095
GOTERM_BP_ALL	GO:0042110~T cell activation	23	6.30137	4.6559e-05	PTPN6, PTPRC, AIF1, IGF1, NCKAP1L, ITGB2, H2-AB1, APBB1IP, CD74, THY1, CD48, CD83, DOCK2, CD86, CORO1A, ITGAX, RASGRP1, H2-AA, FCER1G, IGFBP2, GPNMB, LCP1, SYK	331	464	18082	2.70787	0.204584	0.000844254	0.0884095
GOTERM_BP_ALL	GO:0071593~lymphocyte aggregation	23	6.30137	4.81648e-05	PTPN6, PTPRC, AIF1, IGF1, NCKAP1L, ITGB2, H2-AB1, APBB1IP, CD74, THY1, CD48, CD83, DOCK2, CD86, CORO1A, ITGAX, RASGRP1, H2-AA, FCER1G, IGFBP2, GPNMB, LCP1, SYK	331	465	18082	2.70205	0.210838	0.000866965	0.0914573
GOTERM_BP_ALL	GO:0070663~regulation of leukocyte proliferation	15	4.10959	5.51132e-05	PTPN6, PTPRC, AIF1, NCKAP1L, IGF1, H2-AB1, GREM1, CD74, CD86, CORO1A, FCGR2B, H2-AA, IGFBP2, GPNMB, SYK	331	220	18082	3.72466	0.237341	0.000974144	0.104645
GOTERM_BP_ALL	GO:0070486~leukocyte aggregation	23	6.30137	6.00549e-05	PTPN6, PTPRC, AIF1, IGF1, NCKAP1L, ITGB2, H2-AB1, APBB1IP, CD74, THY1, CD48, CD83, DOCK2, CD86, CORO1A, ITGAX, RASGRP1, H2-AA, FCER1G, IGFBP2, GPNMB, LCP1, SYK	331	472	18082	2.66198	0.255646	0.00105012	0.114022
GOTERM_BP_ALL	GO:0050670~regulation of lymphocyte proliferation	14	3.83562	0.000133495	PTPN6, PTPRC, AIF1, NCKAP1L, IGF1, H2-AB1, CD74, CD86, CORO1A, FCGR2B, H2-AA, IGFBP2, GPNMB, SYK	331	210	18082	3.64189	0.481237	0.00214951	0.253292
GOTERM_BP_ALL	GO:0032944~regulation of mononuclear cell proliferation	14	3.83562	0.000146603	PTPN6, PTPRC, AIF1, NCKAP1L, IGF1, H2-AB1, CD74, CD86, CORO1A, FCGR2B, H2-AA, IGFBP2, GPNMB, SYK	331	212	18082	3.60754	0.513613	0.00231485	0.278129
GOTERM_BP_ALL	GO:0042129~regulation of T cell proliferation	12	3.28767	0.000157059	PTPRC, PTPN6, CORO1A, CD86, AIF1, NCKAP1L, IGF1, H2-AA, H2-AB1, IGFBP2, GPNMB, SYK	331	158	18082	4.14899	0.537986	0.00246393	0.297937
GOTERM_BP_ALL	GO:0007159~leukocyte cell-cell adhesion	23	6.30137	0.000178257	PTPN6, PTPRC, AIF1, IGF1, NCKAP1L, ITGB2, H2-AB1, APBB1IP, CD74, THY1, CD48, CD83, DOCK2, CD86, CORO1A, ITGAX, RASGRP1, H2-AA, FCER1G, IGFBP2, GPNMB, LCP1, SYK	331	509	18082	2.46847	0.583717	0.00276082	0.338086
GOTERM_BP_ALL	GO:0050863~regulation of T cell activation	16	4.38356	0.000207132	PTPN6, PTPRC, AIF1, IGF1, NCKAP1L, H2-AB1, CD74, THY1, CD83, CD86, CORO1A, RASGRP1, H2-AA, IGFBP2, GPNMB, SYK	331	280	18082	3.12162	0.638815	0.00313817	0.392749
GOTERM_BP_ALL	GO:0098609~cell-cell adhesion	38	10.411	0.000251158	WNT5A, AIF1, CTNND2, ITGB2, CD53, APBB1IP, CD74, CD48, DOCK2, ITGAX, ROBO1, RASGRP1, GRID2, FCER1G, GPNMB, LAMB1, NEGR1, THBS4, SYK, FLRT3, PTPRC, PTPN6, RET, PDPN, SDK2, NCKAP1L, IGF1, H2-AB1, THY1, CD83, CORO1A, CD86, CCR5, CDH19, PDGFRA, H2-AA, IGFBP2, LCP1	331	1101	18082	1.88545	0.709121	0.00370138	0.476039
GOTERM_BP_ALL	GO:1903037~regulation of leukocyte cell-cell adhesion	16	4.38356	0.000361734	PTPN6, PTPRC, AIF1, IGF1, NCKAP1L, H2-AB1, CD74, THY1, CD83, CD86, CORO1A, RASGRP1, H2-AA, IGFBP2, GPNMB, SYK	331	295	18082	2.9629	0.831126	0.00505443	0.68494
GOTERM_BP_ALL	GO:0002694~regulation of leukocyte activation	21	5.75342	0.000523151	WNT5A, PTPN6, PTPRC, AIF1, IGF1, NCKAP1L, H2-AB1, IL33, CD74, THY1, CD83, CD86, CORO1A, FCGR2B, RASGRP1, FCER1G, H2-AA, LBP, IGFBP2, GPNMB, SYK	331	478	18082	2.39999	0.923654	0.00685469	0.989146
GOTERM_BP_ALL	GO:0022407~regulation of cell-cell adhesion	18	4.93151	0.000651231	WNT5A, PTPN6, PTPRC, AIF1, IGF1, NCKAP1L, H2-AB1, CD74, THY1, CD83, CD86, CORO1A, CCR5, RASGRP1, H2-AA, IGFBP2, GPNMB, SYK	331	380	18082	2.58766	0.959339	0.00824104	1.2299
GOTERM_BP_ALL	GO:0046649~lymphocyte activation	26	7.12329	0.000797069	AIF1, ITGB2, APBB1IP, CD74, CD48, PLCL2, DOCK2, ITGAX, RASGRP1, FCER1G, GPNMB, BLNK, SYK, PTPN6, PTPRC, IGF1, NCKAP1L, H2-AB1, THY1, CD83, CORO1A, CD86, FCGR2B, H2-AA, IGFBP2, LCP1	331	683	18082	2.07956	0.980158	0.0098998	1.50335
GOTERM_BP_ALL	GO:0048534~hematopoietic or lymphoid organ development	32	8.76712	0.00107282	WNT5A, CCR1, LMO4, FST, PF4, C1QC, CD74, PLCL2, TCF21, DOCK2, GPC3, HAND2, RASGRP1, FCER1G, CSF1R, SYK, TYROBP, PTPN6, PTPRC, RET, PRG4, PLD4, NCKAP1L, H2-AB1, CD83, CD86, MEOX1, SFRP2, PDGFRA, H2-AA, TREM2, CLEC5A	331	940	18082	1.85969	0.994891	0.0128501	2.01845
GOTERM_BP_ALL	GO:0051251~positive regulation of lymphocyte activation	14	3.83562	0.00113938	PTPRC, AIF1, NCKAP1L, IGF1, H2-AB1, CD74, THY1, CD83, CD86, CORO1A, RASGRP1, H2-AA, IGFBP2, SYK	331	263	18082	2.90798	0.996318	0.0135434	2.14238
GOTERM_BP_ALL	GO:0002520~immune system development	33	9.0411	0.00115498	WNT5A, C3AR1, CCR1, LMO4, FST, PF4, C1QC, CD74, PLCL2, TCF21, DOCK2, GPC3, HAND2, RASGRP1, FCER1G, CSF1R, SYK, TYROBP, PTPN6, PTPRC, RET, PRG4, PLD4, NCKAP1L, H2-AB1, CD83, CD86, MEOX1, SFRP2, PDGFRA, H2-AA, TREM2, CLEC5A	331	984	18082	1.83205	0.99659	0.0135962	2.17142
GOTERM_BP_ALL	GO:0042102~positive regulation of T cell proliferation	8	2.19178	0.00166741	PTPRC, CORO1A, CD86, AIF1, NCKAP1L, IGF1, IGFBP2, SYK	331	94	18082	4.64923	0.999726	0.0187253	3.12044
GOTERM_BP_ALL	GO:1902107~positive regulation of leukocyte differentiation	10	2.73973	0.00201829	PTPRC, CD83, CCR1, RASGRP1, NCKAP1L, H2-AA, PF4, CD74, CSF1R, SYK	331	153	18082	3.57048	0.999951	0.0220717	3.76523
GOTERM_BP_ALL	GO:0050671~positive regulation of lymphocyte proliferation	9	2.46575	0.00280686	PTPRC, CORO1A, CD86, AIF1, NCKAP1L, IGF1, IGFBP2, CD74, SYK	331	131	18082	3.7531	0.999999	0.0296558	5.19954
GOTERM_BP_ALL	GO:0032946~positive regulation of mononuclear cell proliferation	9	2.46575	0.00308162	PTPRC, CORO1A, CD86, AIF1, NCKAP1L, IGF1, IGFBP2, CD74, SYK	331	133	18082	3.69666	1	0.0321027	5.69451
GOTERM_BP_ALL	GO:0002683~negative regulation of immune system process	17	4.65753	0.00323058	PTPN6, PTPRC, CCR1, H2-AB1, PF4, IL33, GREM1, C1QC, CD74, THY1, PLCL2, CD86, APOD, FCGR2B, H2-AA, FCER1G, GPNMB	331	404	18082	2.29872	1	0.033489	5.96183
GOTERM_BP_ALL	GO:0051249~regulation of lymphocyte activation	17	4.65753	0.00388962	PTPN6, PTPRC, AIF1, IGF1, NCKAP1L, H2-AB1, CD74, THY1, CD83, CD86, CORO1A, FCGR2B, RASGRP1, H2-AA, IGFBP2, GPNMB, SYK	331	412	18082	2.25408	1	0.0389687	7.13597
GOTERM_BP_ALL	GO:0070665~positive regulation of leukocyte proliferation	9	2.46575	0.00403286	PTPRC, CORO1A, CD86, AIF1, NCKAP1L, IGF1, IGFBP2, CD74, SYK	331	139	18082	3.53709	1	0.0401325	7.38932
GOTERM_BP_ALL	GO:0045582~positive regulation of T cell differentiation	7	1.91781	0.00410421	PTPRC, CD83, RASGRP1, NCKAP1L, H2-AA, CD74, SYK	331	83	18082	4.60721	1	0.040747	7.51527
GOTERM_BP_ALL	GO:1902105~regulation of leukocyte differentiation	13	3.56164	0.00452802	PTPN6, PTPRC, CCR1, NCKAP1L, PF4, C1QC, CD74, CD83, RASGRP1, H2-AA, CSF1R, TYROBP, SYK	331	273	18082	2.60135	1	0.0444216	8.26007
GOTERM_BP_ALL	GO:0033630~positive regulation of cell adhesion mediated by integrin	4	1.09589	0.00469859	PTPN6, RET, NCKAP1L, SYK	331	19	18082	11.5007	1	0.0456062	8.55823
GOTERM_BP_ALL	GO:0045588~positive regulation of gamma-delta T cell differentiation	3	0.821918	0.00474506	PTPRC, NCKAP1L, SYK	331	6	18082	27.3142	1	0.0458671	8.63929
GOTERM_BP_ALL	GO:0046645~positive regulation of gamma-delta T cell activation	3	0.821918	0.00474506	PTPRC, NCKAP1L, SYK	331	6	18082	27.3142	1	0.0458671	8.63929
GOTERM_BP_ALL	GO:0002521~leukocyte differentiation	20	5.47945	0.00551078	PTPN6, PTPRC, CCR1, NCKAP1L, H2-AB1, PF4, C1QC, CD74, PLCL2, CD83, DOCK2, CD86, GPC3, RASGRP1, FCER1G, H2-AA, TREM2, CSF1R, SYK, TYROBP	331	544	18082	2.0084	1	0.0514796	9.96536
GOTERM_BP_ALL	GO:0050853~B cell receptor signaling pathway	6	1.64384	0.00621531	PLCL2, PTPRC, PTPN6, NCKAP1L, RFTN1, SYK	331	64	18082	5.12141	1	0.0568143	11.1694
GOTERM_BP_ALL	GO:0030097~hemopoiesis	28	7.67123	0.00710359	WNT5A, CCR1, FST, PF4, C1QC, CD74, PLCL2, DOCK2, GPC3, RASGRP1, FCER1G, CSF1R, TYROBP, SYK, PTPRC, PTPN6, PRG4, PLD4, NCKAP1L, H2-AB1, CD83, CD86, MEOX1, SFRP2, PDGFRA, H2-AA, TREM2, CLEC5A	331	892	18082	1.71479	1	0.0631783	12.6656
GOTERM_BP_ALL	GO:0045621~positive regulation of lymphocyte differentiation	7	1.91781	0.00788705	PTPRC, CD83, RASGRP1, NCKAP1L, H2-AA, CD74, SYK	331	95	18082	4.02525	1	0.0686904	13.9655
GOTERM_BP_ALL	GO:1903708~positive regulation of hemopoiesis	10	2.73973	0.0080397	PTPRC, CD83, CCR1, RASGRP1, NCKAP1L, H2-AA, PF4, CD74, CSF1R, SYK	331	189	18082	2.89039	1	0.0696094	14.2166
GOTERM_BP_ALL	GO:0045586~regulation of gamma-delta T cell differentiation	3	0.821918	0.0109829	PTPRC, NCKAP1L, SYK	331	9	18082	18.2095	1	0.0898006	18.9248
GOTERM_BP_ALL	GO:0046643~regulation of gamma-delta T cell activation	3	0.821918	0.0109829	PTPRC, NCKAP1L, SYK	331	9	18082	18.2095	1	0.0898006	18.9248
GOTERM_BP_ALL	GO:0050851~antigen receptor-mediated signaling pathway	8	2.19178	0.0129577	PLCL2, PTPRC, PTPN6, NCKAP1L, RFTN1, SYK, LCP2, THY1	331	137	18082	3.18998	1	0.102319	21.9455
GOTERM_BP_ALL	GO:0042492~gamma-delta T cell differentiation	3	0.821918	0.0135644	PTPRC, NCKAP1L, SYK	331	10	18082	16.3885	1	0.106536	22.8517
GOTERM_BP_ALL	GO:0045577~regulation of B cell differentiation	4	1.09589	0.0219371	PTPRC, PTPN6, NCKAP1L, SYK	331	33	18082	6.62162	1	0.154442	34.3852
GOTERM_BP_ALL	GO:0046635~positive regulation of alpha-beta T cell activation	5	1.36986	0.0238706	PTPRC, CD83, NCKAP1L, H2-AB1, SYK	331	60	18082	4.55237	1	0.164239	36.806
GOTERM_BP_ALL	GO:0050855~regulation of B cell receptor signaling pathway	3	0.821918	0.0261454	PLCL2, PTPRC, PTPN6	331	14	18082	11.7061	1	0.176663	39.5457
GOTERM_BP_ALL	GO:0033628~regulation of cell adhesion mediated by integrin	4	1.09589	0.0296271	PTPN6, RET, NCKAP1L, SYK	331	37	18082	5.90577	1	0.193122	43.5221
GOTERM_BP_ALL	GO:0045619~regulation of lymphocyte differentiation	8	2.19178	0.0302368	PTPRC, CD83, PTPN6, RASGRP1, NCKAP1L, H2-AA, CD74, SYK	331	163	18082	2.68115	1	0.195716	44.1924
GOTERM_BP_ALL	GO:0046629~gamma-delta T cell activation	3	0.821918	0.0336641	PTPRC, NCKAP1L, SYK	331	16	18082	10.2428	1	0.211617	47.8223
GOTERM_BP_ALL	GO:0045580~regulation of T cell differentiation	7	1.91781	0.0364117	PTPRC, CD83, RASGRP1, NCKAP1L, H2-AA, CD74, SYK	331	134	18082	2.85372	1	0.223726	50.5698
GOTERM_BP_ALL	GO:0033627~cell adhesion mediated by integrin	4	1.09589	0.0434749	PTPN6, RET, NCKAP1L, SYK	331	43	18082	5.08171	1	0.251298	57.0171
GOTERM_BP_ALL	GO:1903706~regulation of hemopoiesis	13	3.56164	0.0437289	PTPN6, PTPRC, CCR1, NCKAP1L, PF4, C1QC, CD74, CD83, RASGRP1, H2-AA, CSF1R, TYROBP, SYK	331	376	18082	1.88875	1	0.252303	57.2333
GOTERM_BP_ALL	GO:0050854~regulation of antigen receptor-mediated signaling pathway	4	1.09589	0.0460467	PLCL2, PTPRC, PTPN6, THY1	331	44	18082	4.96622	1	0.262821	59.1601
GOTERM_BP_ALL	GO:0046634~regulation of alpha-beta T cell activation	5	1.36986	0.0748899	PTPRC, CD83, NCKAP1L, H2-AB1, SYK	331	87	18082	3.13956	1	0.368333	77.2077
GOTERM_BP_ALL	GO:0030217~T cell differentiation	9	2.46575	0.0765988	PTPRC, CD83, DOCK2, RASGRP1, NCKAP1L, FCER1G, H2-AA, CD74, SYK	331	242	18082	2.03163	1	0.372734	77.9943
GOTERM_BP_ALL	GO:0042113~B cell activation	10	2.73973	0.0772034	PLCL2, PTPRC, PTPN6, CD86, FCGR2B, NCKAP1L, H2-AB1, CD74, BLNK, SYK	331	284	18082	1.92354	1	0.374436	78.2664
GOTERM_BP_ALL	GO:0030098~lymphocyte differentiation	12	3.28767	0.0789463	PLCL2, PTPRC, CD83, PTPN6, DOCK2, RASGRP1, NCKAP1L, FCER1G, H2-AA, H2-AB1, CD74, SYK	331	371	18082	1.76696	1	0.380247	79.0331
GOTERM_BP_ALL	GO:0046631~alpha-beta T cell activation	6	1.64384	0.106236	PTPRC, CD83, DOCK2, NCKAP1L, H2-AB1, SYK	331	137	18082	2.39248	1	0.458906	88.1587
GOTERM_BP_ALL	GO:0030888~regulation of B cell proliferation	4	1.09589	0.111691	PTPRC, FCGR2B, NCKAP1L, CD74	331	64	18082	3.41427	1	0.474098	89.4589
GOTERM_BP_ALL	GO:0050864~regulation of B cell activation	6	1.64384	0.129247	PTPRC, PTPN6, FCGR2B, NCKAP1L, CD74, SYK	331	146	18082	2.245	1	0.517336	92.7855
GOTERM_BP_ALL	GO:0042100~B cell proliferation	5	1.36986	0.138703	PLCL2, PTPRC, FCGR2B, NCKAP1L, CD74	331	109	18082	2.50589	1	0.540484	94.137
GOTERM_BP_ALL	GO:0046638~positive regulation of alpha-beta T cell differentiation	3	0.821918	0.178335	CD83, NCKAP1L, SYK	331	42	18082	3.90203	1	0.618149	97.604
GOTERM_BP_ALL	GO:0030890~positive regulation of B cell proliferation	3	0.821918	0.184913	PTPRC, NCKAP1L, CD74	331	43	18082	3.81128	1	0.628526	97.9433
GOTERM_BP_ALL	GO:0030183~B cell differentiation	5	1.36986	0.252959	PLCL2, PTPRC, NCKAP1L, H2-AB1, SYK	331	140	18082	1.95101	1	0.731607	99.6074
GOTERM_BP_ALL	GO:0050871~positive regulation of B cell activation	4	1.09589	0.280459	PTPRC, NCKAP1L, CD74, SYK	331	101	18082	2.1635	1	0.765401	99.8075
GOTERM_BP_ALL	GO:0046637~regulation of alpha-beta T cell differentiation	3	0.821918	0.285967	CD83, NCKAP1L, SYK	331	58	18082	2.82561	1	0.772004	99.8336
GOTERM_BP_ALL	GO:0046632~alpha-beta T cell differentiation	3	0.821918	0.542027	CD83, NCKAP1L, SYK	331	99	18082	1.65541	1	0.948654	100
GOTERM_BP_ALL	GO:0006470~protein dephosphorylation	4	1.09589	0.773844	PTPRC, PTPN6, NCKAP1L, PTPRO	331	222	18082	0.984295	1	0.994889	100
GOTERM_BP_ALL	GO:0016311~dephosphorylation	5	1.36986	0.892519	PTPRC, PTPN6, NCKAP1L, PTPRO, DLG2	331	356	18082	0.767253	1	0.999535	100
Annotation Cluster 36	Enrichment Score: 2.889845607026126
Category	Term	Count	%	PValue	Genes	List Total	Pop Hits	Pop Total	Fold Enrichment	Bonferroni	Benjamini	FDR
GOTERM_BP_ALL	GO:0035295~tube development	31	8.49315	1.47783e-05	WNT5A, ADAMTSL2, LMO4, TBX20, GREM1, SOX8, MSX2, EDNRA, TCF21, VDR, GPC3, HAND2, ROBO1, GATA4, PTN, STRA6, HHIP, RET, GSTA3, TBX3, PDPN, BRIP1, IGF1, SIX2, PTHLH, CCL11, BMPER, SFRP2, PDGFRA, TFAP2B, HSD11B1	331	702	18082	2.41237	0.0700741	0.000322839	0.02807
GOTERM_BP_ALL	GO:0060541~respiratory system development	15	4.10959	0.000357187	WNT5A, ADAMTSL2, PDPN, IGF1, PTHLH, TCF21, GPC3, ALDH1A3, DLX5, GATA4, HSD11B1, PDGFRA, PTN, STRA6, HHIP	331	263	18082	3.11569	0.827308	0.00500527	0.676358
GOTERM_BP_ALL	GO:0030324~lung development	13	3.56164	0.0011459	PTHLH, WNT5A, TCF21, GPC3, ADAMTSL2, PDPN, GATA4, PDGFRA, HSD11B1, PTN, IGF1, STRA6, HHIP	331	231	18082	3.07433	0.996435	0.013555	2.15453
GOTERM_BP_ALL	GO:0030323~respiratory tube development	13	3.56164	0.00127938	PTHLH, WNT5A, TCF21, GPC3, ADAMTSL2, PDPN, GATA4, PDGFRA, HSD11B1, PTN, IGF1, STRA6, HHIP	331	234	18082	3.03491	0.998152	0.0148727	2.40262
GOTERM_BP_ALL	GO:0048286~lung alveolus development	5	1.36986	0.02136	PTHLH, TCF21, PDPN, IGF1, STRA6	331	58	18082	4.70934	1	0.15109	33.6459
GOTERM_BP_ALL	GO:0055123~digestive system development	8	2.19178	0.0277114	WNT5A, TCF21, SFRP2, GATA4, PDGFRA, SIX2, IGF1, STRA6	331	160	18082	2.73142	1	0.184345	41.3659
Annotation Cluster 37	Enrichment Score: 2.8456047134081666
Category	Term	Count	%	PValue	Genes	List Total	Pop Hits	Pop Total	Fold Enrichment	Bonferroni	Benjamini	FDR
GOTERM_BP_ALL	GO:0030278~regulation of ossification	14	3.83562	0.00018477	WNT5A, CCR1, IGF1, SIX2, GPM6B, GREM1, GDPD2, AHSG, MSX2, OSR2, SFRP2, HAND2, DLX5, GDF10	331	217	18082	3.52441	0.596837	0.00282595	0.350418
GOTERM_BP_ALL	GO:0001649~osteoblast differentiation	14	3.83562	0.000230811	BMP3, IGF1, SOX8, GDPD2, PTHLH, MSX2, HAND2, SFRP2, DLX5, GDF10, GPNMB, IGFBP3, CLEC5A, SPP1	331	222	18082	3.44503	0.678512	0.00346431	0.437553
GOTERM_BP_ALL	GO:0045778~positive regulation of ossification	9	2.46575	0.000490412	MSX2, WNT5A, OSR2, SFRP2, DLX5, GDF10, IGF1, GPM6B, GDPD2	331	100	18082	4.91656	0.910315	0.00651381	0.927518
GOTERM_BP_ALL	GO:0045669~positive regulation of osteoblast differentiation	6	1.64384	0.0080123	MSX2, SFRP2, DLX5, GDF10, IGF1, GDPD2	331	68	18082	4.82015	1	0.0695015	14.1716
GOTERM_BP_ALL	GO:0045667~regulation of osteoblast differentiation	7	1.91781	0.0352996	MSX2, HAND2, SFRP2, DLX5, GDF10, IGF1, GDPD2	331	133	18082	2.87518	1	0.220015	49.4747
Annotation Cluster 38	Enrichment Score: 2.720433344291462
Category	Term	Count	%	PValue	Genes	List Total	Pop Hits	Pop Total	Fold Enrichment	Bonferroni	Benjamini	FDR
GOTERM_BP_ALL	GO:0060021~palate development	10	2.73973	5.04467e-05	WNT5A, TCF21, OSR2, MEOX2, TBX3, DLX6, HAND2, DLX5, PDGFRA, EPHB2	331	93	18082	5.87402	0.219642	0.00090142	0.0957883
GOTERM_BP_ALL	GO:0048736~appendage development	13	3.56164	0.000278593	MSX2, WNT5A, OSR2, GPC3, MEOX2, TBX3, DLX6, SFRP2, HAND2, DLX5, TFAP2B, PRRX2, GREM1	331	197	18082	3.60492	0.745831	0.00404433	0.527909
GOTERM_BP_ALL	GO:0060173~limb development	13	3.56164	0.000278593	MSX2, WNT5A, OSR2, GPC3, MEOX2, TBX3, DLX6, SFRP2, HAND2, DLX5, TFAP2B, PRRX2, GREM1	331	197	18082	3.60492	0.745831	0.00404433	0.527909
GOTERM_BP_ALL	GO:0030326~embryonic limb morphogenesis	11	3.0137	0.000317019	MSX2, WNT5A, GPC3, OSR2, TBX3, DLX6, HAND2, SFRP2, DLX5, PRRX2, GREM1	331	144	18082	4.173	0.789593	0.00452088	0.600514
GOTERM_BP_ALL	GO:0035113~embryonic appendage morphogenesis	11	3.0137	0.000317019	MSX2, WNT5A, GPC3, OSR2, TBX3, DLX6, HAND2, SFRP2, DLX5, PRRX2, GREM1	331	144	18082	4.173	0.789593	0.00452088	0.600514
GOTERM_BP_ALL	GO:0035107~appendage morphogenesis	12	3.28767	0.000362648	MSX2, WNT5A, GPC3, OSR2, TBX3, DLX6, HAND2, SFRP2, DLX5, TFAP2B, PRRX2, GREM1	331	174	18082	3.76748	0.831884	0.00505282	0.686667
GOTERM_BP_ALL	GO:0035108~limb morphogenesis	12	3.28767	0.000362648	MSX2, WNT5A, GPC3, OSR2, TBX3, DLX6, HAND2, SFRP2, DLX5, TFAP2B, PRRX2, GREM1	331	174	18082	3.76748	0.831884	0.00505282	0.686667
GOTERM_BP_ALL	GO:0030510~regulation of BMP signaling pathway	8	2.19178	0.000990448	MSX2, WNT5A, GPC3, BMPER, SFRP2, GATA4, TFAP2B, GREM1	331	86	18082	5.08171	0.992338	0.0120152	1.86484
GOTERM_BP_ALL	GO:0042733~embryonic digit morphogenesis	6	1.64384	0.00903365	MSX2, WNT5A, OSR2, TBX3, HAND2, SFRP2	331	70	18082	4.68243	1	0.0765724	15.8348
GOTERM_BP_ALL	GO:0035137~hindlimb morphogenesis	5	1.36986	0.0104865	MSX2, GPC3, OSR2, TBX3, TFAP2B	331	47	18082	5.81153	1	0.0863295	18.1482
GOTERM_BP_ALL	GO:0042471~ear morphogenesis	8	2.19178	0.0107151	WNT5A, OSR2, DLX6, ALDH1A3, DLX5, SIX2, PRRX2, EPHB2	331	132	18082	3.31081	1	0.0879893	18.5067
GOTERM_BP_ALL	GO:0035116~embryonic hindlimb morphogenesis	4	1.09589	0.0219371	MSX2, GPC3, OSR2, TBX3	331	33	18082	6.62162	1	0.154442	34.3852
GOTERM_BP_ALL	GO:0035136~forelimb morphogenesis	4	1.09589	0.0514103	MSX2, OSR2, TBX3, TFAP2B	331	46	18082	4.7503	1	0.282363	63.3084
GOTERM_BP_ALL	GO:0035115~embryonic forelimb morphogenesis	3	0.821918	0.139788	MSX2, OSR2, TBX3	331	36	18082	4.55237	1	0.542355	94.2757
Annotation Cluster 39	Enrichment Score: 2.6766803547150895
Category	Term	Count	%	PValue	Genes	List Total	Pop Hits	Pop Total	Fold Enrichment	Bonferroni	Benjamini	FDR
GOTERM_BP_ALL	GO:0050730~regulation of peptidyl-tyrosine phosphorylation	14	3.83562	0.000274675	PTPN6, PTPRC, ENPP2, IGF1, ITGB2, GREM1, CD74, CD36, SFRP2, PDGFRA, TREM2, THBS4, CSF1R, SYK	331	226	18082	3.38406	0.740886	0.00399936	0.520502
GOTERM_BP_ALL	GO:0018108~peptidyl-tyrosine phosphorylation	15	4.10959	0.000518032	PTPN6, PTPRC, ENPP2, EFEMP1, IGF1, GREM1, CD74, EPHB2, CD36, SFRP2, PDGFRA, TREM2, THBS4, CSF1R, SYK	331	273	18082	3.00156	0.921708	0.00680597	0.979513
GOTERM_BP_ALL	GO:0018212~peptidyl-tyrosine modification	15	4.10959	0.00055755	PTPN6, PTPRC, ENPP2, EFEMP1, IGF1, GREM1, CD74, EPHB2, CD36, SFRP2, PDGFRA, TREM2, THBS4, CSF1R, SYK	331	275	18082	2.97973	0.935538	0.00718899	1.05386
GOTERM_BP_ALL	GO:0050731~positive regulation of peptidyl-tyrosine phosphorylation	10	2.73973	0.00363388	CD36, ENPP2, PDGFRA, IGF1, GREM1, TREM2, CD74, THBS4, CSF1R, SYK	331	167	18082	3.27116	1	0.0369763	6.682
GOTERM_BP_ALL	GO:0018193~peptidyl-amino acid modification	24	6.57534	0.143472	WNT5A, PTPN6, PTPRC, RET, ENPP2, SPOCK2, EFEMP1, EGLN3, IGF1, DCN, GREM1, CD74, EPHB2, QPCT, EGFLAM, CD36, STK32A, SFRP2, PDGFRA, TREM2, GFRA2, THBS4, CSF1R, SYK	331	993	18082	1.32032	1	0.549792	94.7239
Annotation Cluster 40	Enrichment Score: 2.6628361591806864
Category	Term	Count	%	PValue	Genes	List Total	Pop Hits	Pop Total	Fold Enrichment	Bonferroni	Benjamini	FDR
GOTERM_BP_ALL	GO:0031589~cell-substrate adhesion	16	4.38356	0.000388746	SPOCK2, ENPP2, ITGB2, GPM6B, GREM1, THY1, SMOC2, FBLN1, CORO1A, EGFLAM, CD36, APOD, TIAM1, PTN, LAMB1, SPP1	331	297	18082	2.94294	0.852134	0.00533989	0.735909
GOTERM_BP_ALL	GO:0010810~regulation of cell-substrate adhesion	11	3.0137	0.00170153	SMOC2, FBLN1, CD36, EGFLAM, APOD, ENPP2, SPOCK2, PTN, GPM6B, GREM1, SPP1	331	179	18082	3.35705	0.999769	0.0190183	3.18332
GOTERM_BP_ALL	GO:0010811~positive regulation of cell-substrate adhesion	7	1.91781	0.0155234	SMOC2, CD36, EGFLAM, ENPP2, SPOCK2, PTN, SPP1	331	110	18082	3.47635	1	0.117915	25.7108
Annotation Cluster 41	Enrichment Score: 2.582031461970275
Category	Term	Count	%	PValue	Genes	List Total	Pop Hits	Pop Total	Fold Enrichment	Bonferroni	Benjamini	FDR
GOTERM_BP_ALL	GO:0042116~macrophage activation	8	2.19178	6.81179e-05	WNT5A, AIF1, CX3CR1, LBP, IL33, TLR7, SYK, TYROBP	331	56	18082	7.80406	0.284575	0.00117432	0.129322
GOTERM_BP_ALL	GO:0032642~regulation of chemokine production	9	2.46575	7.24987e-05	WNT5A, LPL, APOD, CXCL5, LBP, IL33, TLR7, CD74, CSF1R	331	76	18082	6.46915	0.299819	0.0012411	0.137633
GOTERM_BP_ALL	GO:0032755~positive regulation of interleukin-6 production	8	2.19178	0.000399494	WNT5A, CD36, CCR5, FCER1G, LBP, IL33, TLR7, NLRP10	331	74	18082	5.90577	0.859747	0.00547186	0.756183
GOTERM_BP_ALL	GO:0032602~chemokine production	8	2.19178	0.000433835	WNT5A, LPL, APOD, LBP, IL33, TLR7, CD74, CSF1R	331	75	18082	5.82703	0.881542	0.00590802	0.820931
GOTERM_BP_ALL	GO:0032722~positive regulation of chemokine production	7	1.91781	0.000436184	WNT5A, LPL, LBP, IL33, TLR7, CD74, CSF1R	331	54	18082	7.08146	0.882903	0.00592352	0.825359
GOTERM_BP_ALL	GO:0090197~positive regulation of chemokine secretion	3	0.821918	0.0163806	LPL, IL33, CSF1R	331	11	18082	14.8987	1	0.122931	26.93
GOTERM_BP_ALL	GO:0090196~regulation of chemokine secretion	3	0.821918	0.0194222	LPL, IL33, CSF1R	331	12	18082	13.6571	1	0.140261	31.105
GOTERM_BP_ALL	GO:0090195~chemokine secretion	3	0.821918	0.0226801	LPL, IL33, CSF1R	331	13	18082	12.6066	1	0.158395	35.3257
GOTERM_BP_ALL	GO:0043032~positive regulation of macrophage activation	3	0.821918	0.0462904	WNT5A, LBP, IL33	331	19	18082	8.62554	1	0.263446	59.3579
GOTERM_BP_ALL	GO:0043030~regulation of macrophage activation	3	0.821918	0.121291	WNT5A, LBP, IL33	331	33	18082	4.96622	1	0.498132	91.4247
Annotation Cluster 42	Enrichment Score: 2.48419503789308
Category	Term	Count	%	PValue	Genes	List Total	Pop Hits	Pop Total	Fold Enrichment	Bonferroni	Benjamini	FDR
GOTERM_BP_ALL	GO:0007259~JAK-STAT cascade	12	3.28767	0.000635407	ASPN, FLRT3, PTPN6, RET, CXCL5, LRRTM3, IGF1, STRA6, DCN, AGAP2, GFRA2, CSF1R	331	186	18082	3.52441	0.956048	0.00808313	1.20018
GOTERM_BP_ALL	GO:0097696~STAT cascade	12	3.28767	0.00075886	ASPN, FLRT3, PTPN6, RET, CXCL5, LRRTM3, IGF1, STRA6, DCN, AGAP2, GFRA2, CSF1R	331	190	18082	3.45021	0.976054	0.00945117	1.43178
GOTERM_BP_ALL	GO:1904892~regulation of STAT cascade	11	3.0137	0.00101094	ASPN, FLRT3, RET, CXCL5, LRRTM3, IGF1, STRA6, DCN, AGAP2, GFRA2, CSF1R	331	167	18082	3.59828	0.993073	0.0122022	1.90307
GOTERM_BP_ALL	GO:0046425~regulation of JAK-STAT cascade	11	3.0137	0.00101094	ASPN, FLRT3, RET, CXCL5, LRRTM3, IGF1, STRA6, DCN, AGAP2, GFRA2, CSF1R	331	167	18082	3.59828	0.993073	0.0122022	1.90307
GOTERM_BP_ALL	GO:0046427~positive regulation of JAK-STAT cascade	5	1.36986	0.0502439	CXCL5, IGF1, STRA6, AGAP2, CSF1R	331	76	18082	3.59397	1	0.278608	62.4418
GOTERM_BP_ALL	GO:1904894~positive regulation of STAT cascade	5	1.36986	0.0502439	CXCL5, IGF1, STRA6, AGAP2, CSF1R	331	76	18082	3.59397	1	0.278608	62.4418
Annotation Cluster 43	Enrichment Score: 2.4708747543276166
Category	Term	Count	%	PValue	Genes	List Total	Pop Hits	Pop Total	Fold Enrichment	Bonferroni	Benjamini	FDR
GOTERM_BP_ALL	GO:0060322~head development	31	8.49315	0.000131065	WNT5A, CCR1, ARNT2, KCNA1, LPAR1, MDK, EPHB2, EDNRA, ECE2, OSR2, APOD, HNMT, ROBO1, BOK, ALDH1A3, GRID2, PTN, STRA6, LAMB1, CSF1R, FLRT3, C5AR1, TBX3, IGF1, BASP1, DLX1, SLC4A10, DLX6, DLX5, CX3CR1, PDGFRA	331	791	18082	2.14094	0.475001	0.00211736	0.248686
GOTERM_BP_ALL	GO:0007399~nervous system development	63	17.2603	0.000632503	GDF6, LMO4, ARNT2, TBX20, LPAR1, EDNRA, ASPA, APOD, BOK, TIAM1, ROBO1, GRID2, LGI4, HHIP, NEGR1, DLG2, RET, C5AR1, SDK2, BASP1, PTPRO, THY1, CCR5, SERPINF1, LAMC3, PLXDC1, CX3CR1, TFAP2B, EPYC, WNT5A, CXCL5, ENPP2, CCR1, KCNA1, CTNND2, DCDC2A, IL33, MDK, SOX8, EPHB2, ECE2, TRIM67, HNMT, LRRTM3, HAND2, ALDH1A3, P2RY1, PTN, LAMB1, CSF1R, SPP1, THBS4, FLRT3, TBX3, EFEMP1, IGF1, GAS7, SLC4A10, DLX1, …	331	2261	18082	1.52215	0.955416	0.00806721	1.19473
GOTERM_BP_ALL	GO:0007417~central nervous system development	32	8.76712	0.00174915	WNT5A, ENPP2, LMO4, CCR1, KCNA1, TBX20, ARNT2, LPAR1, MDK, SOX8, EPHB2, ECE2, ASPA, APOD, HNMT, ROBO1, BOK, ALDH1A3, GRID2, PTN, LAMB1, CSF1R, C5AR1, TBX3, IGF1, BASP1, DLX1, SLC4A10, S100B, LAMC3, PLXDC1, CX3CR1	331	969	18082	1.80403	0.999817	0.0194574	3.271
GOTERM_BP_ALL	GO:0007420~brain development	24	6.57534	0.0100614	WNT5A, C5AR1, TBX3, CCR1, ARNT2, KCNA1, IGF1, BASP1, LPAR1, MDK, EPHB2, ECE2, DLX1, SLC4A10, APOD, HNMT, ROBO1, BOK, ALDH1A3, CX3CR1, GRID2, PTN, LAMB1, CSF1R	331	745	18082	1.75984	1	0.0835197	17.4776
GOTERM_BP_ALL	GO:0021537~telencephalon development	11	3.0137	0.025237	WNT5A, DLX1, ROBO1, ALDH1A3, KCNA1, CX3CR1, LPAR1, LAMB1, MDK, CSF1R, EPHB2	331	267	18082	2.25061	1	0.17171	38.4655
GOTERM_BP_ALL	GO:0030900~forebrain development	14	3.83562	0.0406143	WNT5A, TBX3, KCNA1, LPAR1, MDK, EPHB2, DLX1, SLC4A10, ROBO1, ALDH1A3, CX3CR1, PTN, LAMB1, CSF1R	331	413	18082	1.85181	1	0.241047	54.5083
Annotation Cluster 44	Enrichment Score: 2.4697966819595893
Category	Term	Count	%	PValue	Genes	List Total	Pop Hits	Pop Total	Fold Enrichment	Bonferroni	Benjamini	FDR
GOTERM_BP_ALL	GO:0032787~monocarboxylic acid metabolic process	24	6.57534	0.000221868	LPL, PDPN, IGF1, UGT1A1, CD74, ALDH1A1, UGT1A10, UGT1A9, ASPA, UGT1A8, CD36, UGT1A7C, UGT1A2, UGT1A6B, PTGES, ALDH1A3, UGT1A6A, UGT1A5, CYGB, BDH2, ALOX5, HPGD, HPGDS, SYK	331	553	18082	2.37085	0.66406	0.00334049	0.420634
GOTERM_BP_ALL	GO:0006082~organic acid metabolic process	30	8.21918	0.00153301	F13A1, EGLN3, CD74, ALDH1A1, ASPA, UGT1A9, UGT1A8, UGT1A7C, PTGES, UGT1A2, UGT1A6B, FMO1, UGT1A6A, ALDH1A3, UGT1A5, BDH2, CYGB, HPGDS, DPEP1, SYK, LPL, PDPN, CMAH, IGF1, UGT1A1, UGT1A10, CD36, GFPT2, ALOX5, HPGD	331	878	18082	1.86657	0.99947	0.0173867	2.87237
GOTERM_BP_ALL	GO:0019752~carboxylic acid metabolic process	27	7.39726	0.00285446	F13A1, CD74, ALDH1A1, ASPA, UGT1A9, UGT1A8, UGT1A7C, UGT1A2, UGT1A6B, PTGES, UGT1A6A, ALDH1A3, UGT1A5, BDH2, CYGB, HPGDS, SYK, LPL, PDPN, CMAH, IGF1, UGT1A1, UGT1A10, CD36, GFPT2, ALOX5, HPGD	331	791	18082	1.86469	0.999999	0.0300229	5.28546
GOTERM_BP_ALL	GO:0043436~oxoacid metabolic process	27	7.39726	0.00313966	F13A1, CD74, ALDH1A1, ASPA, UGT1A9, UGT1A8, UGT1A7C, UGT1A2, UGT1A6B, PTGES, UGT1A6A, ALDH1A3, UGT1A5, BDH2, CYGB, HPGDS, SYK, LPL, PDPN, CMAH, IGF1, UGT1A1, UGT1A10, CD36, GFPT2, ALOX5, HPGD	331	797	18082	1.85065	1	0.0326293	5.79875
GOTERM_BP_ALL	GO:0044281~small molecule metabolic process	49	13.4247	0.00348828	ATP1B1, F13A1, LPAR1, EDNRA, ASPA, APOD, UGT1A7C, UGT1A6B, PTGES, UGT1A6A, CYGB, DPEP1, SYK, PDPN, CMAH, UGT1A1, PTHLH, UGT1A10, CD36, TFAP2B, HSD11B1, XDH, WNT5A, ENPP3, EGLN3, GPR65, PF4, CD74, ALDH1A1, VDR, UGT1A9, UGT1A8, FMO1, PDE1C, UGT1A2, ALDH1A3, UGT1A5, P2RY1, BDH2, ENTPD2, HPGDS, LPL, IGF1, NPY1R, P2RY13, GFPT2, ALOX5, ATP6V0A4, HPGD	331	1772	18082	1.5106	1	0.0356663	6.42262
GOTERM_BP_ALL	GO:0006631~fatty acid metabolic process	11	3.0137	0.142746	LPL, CD36, PTGES, PDPN, CYGB, BDH2, ALOX5, HPGD, HPGDS, CD74, SYK	331	371	18082	1.61971	1	0.548574	94.6383
Annotation Cluster 45	Enrichment Score: 2.4679118148513965
Category	Term	Count	%	PValue	Genes	List Total	Pop Hits	Pop Total	Fold Enrichment	Bonferroni	Benjamini	FDR
GOTERM_BP_ALL	GO:0051707~response to other organism	37	10.137	0.000137405	WNT5A, ATP1B1, CXCL5, LY86, PF4, IL33, DCN, TLR7, EDNRA, ITGAX, PTGES, FMO1, IL10RA, FCER1G, LBP, SYK, MRC1, PTPRC, LYZ2, LYZ1, C5AR1, TLR13, MYO1F, PTGFR, COTL1, FCGR1, UGT1A1, CLEC4N, CD86, CD36, FCGR2B, IFI27L2A, CX3CR1, CLEC7A, TREM2, NLRP10, ADAMTS4	331	1027	18082	1.96811	0.491113	0.00220518	0.260701
GOTERM_BP_ALL	GO:0043207~response to external biotic stimulus	37	10.137	0.000139112	WNT5A, ATP1B1, CXCL5, LY86, PF4, IL33, DCN, TLR7, EDNRA, ITGAX, PTGES, FMO1, IL10RA, FCER1G, LBP, SYK, MRC1, PTPRC, LYZ2, LYZ1, C5AR1, TLR13, MYO1F, PTGFR, COTL1, FCGR1, UGT1A1, CLEC4N, CD86, CD36, FCGR2B, IFI27L2A, CX3CR1, CLEC7A, TREM2, NLRP10, ADAMTS4	331	1028	18082	1.9662	0.495366	0.00221806	0.263936
GOTERM_BP_ALL	GO:0009607~response to biotic stimulus	38	10.411	0.000184676	WNT5A, ATP1B1, CXCL5, LY86, PF4, IL33, DCN, TLR7, EDNRA, ITGAX, HNMT, PTGES, FMO1, IL10RA, FCER1G, LBP, SYK, MRC1, PTPRC, LYZ2, LYZ1, C5AR1, TLR13, MYO1F, PTGFR, COTL1, FCGR1, UGT1A1, CLEC4N, CD86, CD36, FCGR2B, IFI27L2A, CX3CR1, CLEC7A, TREM2, NLRP10, ADAMTS4	331	1084	18082	1.91502	0.596649	0.00283332	0.350239
GOTERM_BP_ALL	GO:0009617~response to bacterium	27	7.39726	0.000272373	MRC1, WNT5A, LYZ2, LYZ1, C5AR1, CXCL5, LY86, MYO1F, PF4, DCN, PTGFR, FCGR1, UGT1A1, EDNRA, CD86, CD36, FCGR2B, PTGES, FMO1, IL10RA, CX3CR1, FCER1G, LBP, TREM2, NLRP10, SYK, ADAMTS4	331	672	18082	2.19489	0.737937	0.00397769	0.516151
GOTERM_BP_ALL	GO:0002237~response to molecule of bacterial origin	19	5.20548	0.000638168	MRC1, WNT5A, C5AR1, CXCL5, LY86, PF4, DCN, PTGFR, UGT1A1, EDNRA, CD86, CD36, FCGR2B, FMO1, PTGES, IL10RA, CX3CR1, LBP, TREM2	331	414	18082	2.5071	0.956641	0.00809718	1.20537
GOTERM_BP_ALL	GO:0032496~response to lipopolysaccharide	18	4.93151	0.0011334	MRC1, WNT5A, C5AR1, CXCL5, LY86, PF4, DCN, PTGFR, UGT1A1, EDNRA, CD86, CD36, FMO1, PTGES, IL10RA, CX3CR1, LBP, TREM2	331	400	18082	2.45828	0.996208	0.0135054	2.13126
GOTERM_BP_ALL	GO:0098542~defense response to other organism	21	5.75342	0.00950631	PTPRC, LYZ2, ATP1B1, LYZ1, C5AR1, CXCL5, TLR13, MYO1F, IL33, COTL1, TLR7, FCGR1, CLEC4N, CD86, CD36, ITGAX, FCER1G, LBP, NLRP10, SYK, ADAMTS4	331	616	18082	1.86233	1	0.0800208	16.5942
GOTERM_BP_ALL	GO:0071216~cellular response to biotic stimulus	11	3.0137	0.0241492	MRC1, WNT5A, CD86, CD36, FCGR2B, LY86, CX3CR1, LBP, CLEC7A, TREM2, SYK	331	265	18082	2.26759	1	0.165553	37.1478
GOTERM_BP_ALL	GO:0051704~multi-organism process	57	15.6164	0.0292287	ATP1B1, LY86, FST, TLR7, EDNRA, RSPO1, PTGES, PPP1R1B, GATA4, LBP, SYK, C5AR1, STC2, UGT1A1, CLEC4N, CD86, CD36, CCR5, CX3CR1, TREM2, ADAMTS4, WNT5A, CXCL5, CNTFR, PF4, DCN, IL33, SOX8, VDR, ITGAX, FMO1, HAND2, IL10RA, P2RY1, FCER1G, LAMB1, HPGDS, MRC1, PTPRC, LYZ2, LYZ1, FETUB, TLR13, MYO1F, IGF1, BRIP1, PTGFR, COTL1, FCGR1, FBLN1, FCGR2B, UCP2, IFI27L2A, CLEC7A, IGFBP2, HPGD, NLRP10	331	2393	18082	1.30122	1	0.191505	43.08
GOTERM_BP_ALL	GO:0071396~cellular response to lipid	18	4.93151	0.0447408	MRC1, WNT5A, RET, LY86, ESRRG, IGF1, LPAR1, UGT1A1, MSX2, VDR, TCF21, CD86, CD36, SERPINF1, CX3CR1, PTN, LBP, TREM2	331	592	18082	1.661	1	0.257142	58.0849
GOTERM_BP_ALL	GO:0071219~cellular response to molecule of bacterial origin	9	2.46575	0.0808515	MRC1, WNT5A, CD86, CD36, FCGR2B, LY86, CX3CR1, LBP, TREM2	331	245	18082	2.00676	1	0.386251	79.8418
GOTERM_BP_ALL	GO:0071222~cellular response to lipopolysaccharide	8	2.19178	0.143774	MRC1, WNT5A, CD86, CD36, LY86, CX3CR1, LBP, TREM2	331	237	18082	1.844	1	0.550232	94.7591
Annotation Cluster 46	Enrichment Score: 2.463834569279423
Category	Term	Count	%	PValue	Genes	List Total	Pop Hits	Pop Total	Fold Enrichment	Bonferroni	Benjamini	FDR
GOTERM_BP_ALL	GO:0034341~response to interferon-gamma	12	3.28767	3.76174e-06	CCL24, CCL11, MRC1, WNT5A, PTPN6, CD86, AIF1, H2-EB1, CCL9, H2-AA, H2-AB1, CCL6	331	106	18082	6.18435	0.0183228	9.88868e-05	0.0071458
GOTERM_BP_ALL	GO:0002548~monocyte chemotaxis	9	2.46575	8.57871e-06	CCL24, CCL11, AIF1, CCR1, PLA2G7, CCL9, GREM1, PTPRO, CCL6	331	57	18082	8.62554	0.0412962	0.000200804	0.0162954
GOTERM_BP_ALL	GO:0070098~chemokine-mediated signaling pathway	9	2.46575	1.62179e-05	CCL24, CCL11, CXCL5, ROBO1, CCR1, CCL9, PF4, TREM2, CCL6	331	62	18082	7.92993	0.0766325	0.000349623	0.0308041
GOTERM_BP_ALL	GO:0071346~cellular response to interferon-gamma	8	2.19178	0.000551206	CCL24, CCL11, MRC1, WNT5A, AIF1, CCL9, H2-AB1, CCL6	331	78	18082	5.60291	0.933495	0.00712613	1.04193
GOTERM_BP_ALL	GO:0051345~positive regulation of hydrolase activity	20	5.47945	0.000981744	WNT5A, XDH, ATP1B1, CCL9, RASGEF1B, GPR65, EGLN3, LPAR1, CCL6, THY1, CCL24, TNNT2, CCL11, RGS10, ROBO1, BOK, TIAM1, SFRP2, RASGRP1, PDGFRA	331	466	18082	2.34457	0.992002	0.0119397	1.8486
GOTERM_BP_ALL	GO:0051336~regulation of hydrolase activity	31	8.49315	0.00103329	WNT5A, XDH, ATP1B1, CCL9, RASGEF1B, EGLN3, GPR65, IQGAP2, LPAR1, CCL6, CCL24, RGS10, GPC3, SERPINA1B, ROBO1, BOK, TIAM1, RASGRP1, ITIH5, PI16, DLG2, DPEP1, FETUB, IGF1, NCKAP1L, THY1, TNNT2, CCL11, SERPINA3N, SFRP2, PDGFRA	331	896	18082	1.89005	0.993794	0.0124399	1.94476
GOTERM_BP_ALL	GO:0072676~lymphocyte migration	7	1.91781	0.00435368	CCL24, CCL11, WNT5A, APOD, AIF1, CCL9, CCL6	331	84	18082	4.55237	1	0.0430017	7.95437
GOTERM_BP_ALL	GO:0043547~positive regulation of GTPase activity	11	3.0137	0.00483799	CCL24, CCL11, WNT5A, RGS10, TIAM1, RASGRP1, CCL9, RASGEF1B, GPR65, CCL6, THY1	331	207	18082	2.90296	1	0.0463824	8.80121
GOTERM_BP_ALL	GO:0043087~regulation of GTPase activity	12	3.28767	0.0155965	CCL24, CCL11, WNT5A, RGS10, TIAM1, RASGRP1, CCL9, RASGEF1B, GPR65, IQGAP2, CCL6, THY1	331	284	18082	2.30824	1	0.118259	25.8155
GOTERM_BP_ALL	GO:0048247~lymphocyte chemotaxis	5	1.36986	0.0238706	CCL24, CCL11, WNT5A, CCL9, CCL6	331	60	18082	4.55237	1	0.164239	36.806
GOTERM_BP_ALL	GO:0070555~response to interleukin-1	5	1.36986	0.180286	CCL24, CCL11, HNMT, CCL9, CCL6	331	121	18082	2.25737	1	0.621474	97.7098
GOTERM_BP_ALL	GO:0071347~cellular response to interleukin-1	4	1.09589	0.255757	CCL24, CCL11, CCL9, CCL6	331	96	18082	2.27618	1	0.735144	99.6344
GOTERM_BP_ALL	GO:0071356~cellular response to tumor necrosis factor	4	1.09589	0.513415	CCL24, CCL11, CCL9, CCL6	331	149	18082	1.46653	1	0.937259	99.9999
GOTERM_BP_ALL	GO:0034612~response to tumor necrosis factor	4	1.09589	0.59062	CCL24, CCL11, CCL9, CCL6	331	167	18082	1.30846	1	0.964791	100
Annotation Cluster 47	Enrichment Score: 2.4623903509795353
Category	Term	Count	%	PValue	Genes	List Total	Pop Hits	Pop Total	Fold Enrichment	Bonferroni	Benjamini	FDR
GOTERM_BP_ALL	GO:0043410~positive regulation of MAPK cascade	31	8.49315	2.5111e-09	FGD2, WNT5A, XDH, GDF6, CCR1, CCL9, LPAR1, CD74, CCL6, EDNRA, CCL24, HAND2, TIAM1, RASGRP1, P2RY1, GATA4, GPNMB, SHC2, CSF1R, SYK, PIK3CG, PTPRC, C5AR1, IGF1, CCL11, BMPER, CD36, PDGFRA, TREM2, IGFBP3, IGFBP4	331	467	18082	3.6263	1.23445e-05	1.62429e-07	4.77025e-06
GOTERM_BP_ALL	GO:0042325~regulation of phosphorylation	57	15.6164	2.28549e-08	ASPN, AIF1, GDF6, LMO4, LPAR1, TLR7, EDNRA, RSPO1, TIAM1, PPP1R1B, GATA4, AGAP2, SHC2, SYK, PIK3CG, RET, C5AR1, THY1, CD36, PDGFRA, TREM2, LCP2, XDH, FGD2, WNT5A, ENPP2, CCR1, CCL9, ITGB2, DCN, GREM1, CD74, CCL6, CCL24, PLCL2, LRRTM3, HAND2, RASGRP1, P2RY1, GPNMB, CSF1R, THBS4, FLRT3, PTPRC, BMP3, PTPN6, TLR13, NCKAP1L, IGF1, CCL11, FBLN1, BMPER, SFRP2, GDF10, IGFBP3, GFRA2, IGFBP4	331	1407	18082	2.21309	0.000112348	1.03078e-06	4.34166e-05
GOTERM_BP_ALL	GO:0050790~regulation of catalytic activity	51	13.9726	0.000295688	ASPN, ATP1B1, LMO4, RASGEF1B, IQGAP2, LPAR1, GPC3, TIAM1, PPP1R1B, ROBO1, BOK, ITIH5, PI16, AGAP2, SHC2, DPEP1, DLG2, SYK, PIK3CG, THY1, TNNT2, SERPINA3N, PDGFRA, LCP2, FGD2, WNT5A, XDH, FXYD3, EGLN3, CCL9, GPR65, DCN, GREM1, CD74, CCL6, CCL24, RGS10, VDR, SERPINA1B, LRRTM3, RASGRP1, CSF1R, FLRT3, PTPN6, PTPRC, FETUB, NCKAP1L, IGF1, CCL11, P2RY13, SFRP2	331	1662	18082	1.67632	0.766323	0.00427936	0.560215
GOTERM_BP_ALL	GO:0065009~regulation of molecular function	62	16.9863	0.000537254	ASPN, ATP1B1, LMO4, RASGEF1B, IQGAP2, LPAR1, FGF12, GPC3, BOK, ROBO1, TIAM1, PPP1R1B, ITIH5, PI16, AGAP2, SHC2, DLG2, DPEP1, SYK, PIK3CG, PCBD1, CTSS, THY1, TNNT2, PTHLH, SERPINA3N, PDGFRA, CASQ2, LCP2, XDH, FGD2, WNT5A, FXYD3, GPR65, EGLN3, CCL9, ITGB2, DCN, GREM1, CD74, CCL6, MSX2, CCL24, PLCL2, VDR, RGS10, SERPINA1B, LRRTM3, HAND2, RASGRP1, P2RY1, CSF1R, FLRT3, PTPRC, PTPN6, FETUB, NCKAP1L, IG…	331	2201	18082	1.53883	0.928771	0.00698306	1.01568
GOTERM_BP_ALL	GO:0043085~positive regulation of catalytic activity	33	9.0411	0.000831255	FGD2, WNT5A, XDH, ATP1B1, LMO4, CCL9, RASGEF1B, EGLN3, GPR65, LPAR1, GREM1, CD74, CCL6, CCL24, VDR, RGS10, ROBO1, BOK, TIAM1, RASGRP1, SHC2, AGAP2, CSF1R, SYK, PIK3CG, PTPRC, IGF1, THY1, TNNT2, CCL11, SFRP2, PDGFRA, LCP2	331	965	18082	1.86812	0.98323	0.0102705	1.56735
GOTERM_BP_ALL	GO:0051345~positive regulation of hydrolase activity	20	5.47945	0.000981744	WNT5A, XDH, ATP1B1, CCL9, RASGEF1B, GPR65, EGLN3, LPAR1, CCL6, THY1, CCL24, TNNT2, CCL11, RGS10, ROBO1, BOK, TIAM1, SFRP2, RASGRP1, PDGFRA	331	466	18082	2.34457	0.992002	0.0119397	1.8486
GOTERM_BP_ALL	GO:0051336~regulation of hydrolase activity	31	8.49315	0.00103329	WNT5A, XDH, ATP1B1, CCL9, RASGEF1B, EGLN3, GPR65, IQGAP2, LPAR1, CCL6, CCL24, RGS10, GPC3, SERPINA1B, ROBO1, BOK, TIAM1, RASGRP1, ITIH5, PI16, DLG2, DPEP1, FETUB, IGF1, NCKAP1L, THY1, TNNT2, CCL11, SERPINA3N, SFRP2, PDGFRA	331	896	18082	1.89005	0.993794	0.0124399	1.94476
GOTERM_BP_ALL	GO:0043549~regulation of kinase activity	25	6.84932	0.0014693	ASPN, WNT5A, FGD2, LMO4, DCN, LPAR1, GREM1, CD74, PPP1R1B, LRRTM3, TIAM1, RASGRP1, AGAP2, SHC2, CSF1R, SYK, PIK3CG, FLRT3, PTPRC, PTPN6, IGF1, THY1, SFRP2, PDGFRA, LCP2	331	674	18082	2.02628	0.999274	0.0167469	2.75458
GOTERM_BP_ALL	GO:0043406~positive regulation of MAP kinase activity	11	3.0137	0.00200454	FGD2, PIK3CG, WNT5A, PTPRC, TIAM1, RASGRP1, IGF1, LPAR1, SHC2, CD74, SYK	331	183	18082	3.28367	0.999948	0.0219718	3.74005
GOTERM_BP_ALL	GO:0045859~regulation of protein kinase activity	23	6.30137	0.0021267	ASPN, FGD2, WNT5A, FLRT3, PIK3CG, PTPN6, PTPRC, IGF1, DCN, LPAR1, GREM1, CD74, THY1, PPP1R1B, LRRTM3, TIAM1, SFRP2, RASGRP1, SHC2, AGAP2, CSF1R, SYK, LCP2	331	615	18082	2.04301	0.999972	0.0230909	3.96363
GOTERM_BP_ALL	GO:0044093~positive regulation of molecular function	38	10.411	0.00332324	FGD2, XDH, WNT5A, ATP1B1, LMO4, CCL9, GPR65, RASGEF1B, EGLN3, ITGB2, LPAR1, GREM1, CD74, CCL6, PLCL2, CCL24, RGS10, VDR, HAND2, ROBO1, BOK, TIAM1, RASGRP1, SHC2, AGAP2, CSF1R, SYK, PIK3CG, PTPRC, IGF1, CTSS, THY1, TNNT2, CCL11, SFRP2, EBF2, PDGFRA, LCP2	331	1270	18082	1.63455	1	0.0342184	6.12777
GOTERM_BP_ALL	GO:0033674~positive regulation of kinase activity	17	4.65753	0.00496764	WNT5A, PIK3CG, FGD2, PTPRC, LMO4, IGF1, LPAR1, GREM1, CD74, TIAM1, RASGRP1, PDGFRA, SHC2, AGAP2, CSF1R, SYK, LCP2	331	423	18082	2.19547	1	0.0472311	9.02665
GOTERM_BP_ALL	GO:0043405~regulation of MAP kinase activity	13	3.56164	0.00552684	FGD2, PIK3CG, WNT5A, PTPRC, PTPN6, TIAM1, SFRP2, RASGRP1, IGF1, LPAR1, SHC2, CD74, SYK	331	280	18082	2.53632	1	0.0513343	9.99299
GOTERM_BP_ALL	GO:0051338~regulation of transferase activity	25	6.84932	0.0078619	ASPN, WNT5A, FGD2, LMO4, DCN, LPAR1, GREM1, CD74, PPP1R1B, LRRTM3, TIAM1, RASGRP1, AGAP2, SHC2, CSF1R, SYK, PIK3CG, FLRT3, PTPRC, PTPN6, IGF1, THY1, SFRP2, PDGFRA, LCP2	331	771	18082	1.77135	1	0.0685992	13.924
GOTERM_BP_ALL	GO:0071902~positive regulation of protein serine/threonine kinase activity	12	3.28767	0.00824846	FGD2, PIK3CG, WNT5A, PTPRC, TIAM1, RASGRP1, IGF1, LPAR1, SHC2, CD74, CSF1R, SYK	331	259	18082	2.53105	1	0.0711089	14.5589
GOTERM_BP_ALL	GO:0045860~positive regulation of protein kinase activity	15	4.10959	0.0123459	WNT5A, PIK3CG, FGD2, PTPRC, IGF1, LPAR1, GREM1, CD74, TIAM1, RASGRP1, SHC2, AGAP2, CSF1R, LCP2, SYK	331	388	18082	2.11192	1	0.098174	21.0212
GOTERM_BP_ALL	GO:0000187~activation of MAPK activity	7	1.91781	0.0136992	WNT5A, PTPRC, IGF1, LPAR1, SHC2, CD74, SYK	331	107	18082	3.57382	1	0.107372	23.0518
GOTERM_BP_ALL	GO:0051347~positive regulation of transferase activity	17	4.65753	0.0198774	WNT5A, PIK3CG, FGD2, PTPRC, LMO4, IGF1, LPAR1, GREM1, CD74, TIAM1, RASGRP1, PDGFRA, SHC2, AGAP2, CSF1R, SYK, LCP2	331	494	18082	1.87992	1	0.142918	31.71
GOTERM_BP_ALL	GO:0071900~regulation of protein serine/threonine kinase activity	14	3.83562	0.0356419	WNT5A, PIK3CG, FGD2, PTPN6, PTPRC, IGF1, LPAR1, CD74, SFRP2, TIAM1, RASGRP1, SHC2, CSF1R, SYK	331	405	18082	1.88839	1	0.221379	49.8142
GOTERM_BP_ALL	GO:0007254~JNK cascade	7	1.91781	0.105866	FGD2, WNT5A, TIAM1, SFRP2, RASGRP1, FGF12, SYK	331	177	18082	2.16045	1	0.458422	88.0654
GOTERM_BP_ALL	GO:0048144~fibroblast proliferation	5	1.36986	0.113445	EDNRA, WNT5A, PDGFRA, IGF1, CD74	331	101	18082	2.70438	1	0.478211	89.8473
GOTERM_BP_ALL	GO:0048146~positive regulation of fibroblast proliferation	4	1.09589	0.119561	WNT5A, PDGFRA, IGF1, CD74	331	66	18082	3.31081	1	0.49359	91.0982
GOTERM_BP_ALL	GO:0032147~activation of protein kinase activity	7	1.91781	0.18107	WNT5A, PTPRC, IGF1, LPAR1, SHC2, CD74, SYK	331	208	18082	1.83846	1	0.622145	97.751
GOTERM_BP_ALL	GO:0046330~positive regulation of JNK cascade	5	1.36986	0.191276	FGD2, WNT5A, TIAM1, RASGRP1, SYK	331	124	18082	2.20276	1	0.640193	98.2278
GOTERM_BP_ALL	GO:0046328~regulation of JNK cascade	6	1.64384	0.203152	FGD2, WNT5A, TIAM1, SFRP2, RASGRP1, SYK	331	171	18082	1.91679	1	0.660293	98.662
GOTERM_BP_ALL	GO:0048145~regulation of fibroblast proliferation	4	1.09589	0.275499	WNT5A, PDGFRA, IGF1, CD74	331	100	18082	2.18514	1	0.758808	99.7806
Annotation Cluster 48	Enrichment Score: 2.445612251848442
Category	Term	Count	%	PValue	Genes	List Total	Pop Hits	Pop Total	Fold Enrichment	Bonferroni	Benjamini	FDR
GOTERM_BP_ALL	GO:0002478~antigen processing and presentation of exogenous peptide antigen	10	2.73973	6.12048e-07	FCGR2B, ABCB1A, H2-EB1, FCER1G, H2-AA, H2-AB1, CTSS, FCGR1, CD74, FCGR3	331	55	18082	9.93244	0.00300431	1.95377e-05	0.00116268
GOTERM_BP_ALL	GO:0019884~antigen processing and presentation of exogenous antigen	10	2.73973	1.74566e-06	FCGR2B, ABCB1A, H2-EB1, FCER1G, H2-AA, H2-AB1, CTSS, FCGR1, CD74, FCGR3	331	62	18082	8.81103	0.00854497	4.9037e-05	0.00331612
GOTERM_BP_ALL	GO:0050766~positive regulation of phagocytosis	9	2.46575	9.795e-06	DOCK2, CD36, FCGR2B, NCKAP1L, FCER1G, LBP, FCGR1, FCGR3, AHSG	331	58	18082	8.47682	0.0470115	0.000220858	0.0186056
GOTERM_BP_ALL	GO:0006911~phagocytosis, engulfment	9	2.46575	1.82854e-05	CD36, FCGR2B, AIF1, NCKAP1L, FCER1G, LBP, TREM2, FCGR1, FCGR3	331	63	18082	7.80406	0.0859698	0.000384079	0.0347303
GOTERM_BP_ALL	GO:0050764~regulation of phagocytosis	10	2.73973	2.22876e-05	DOCK2, CD36, FCGR2B, NCKAP1L, FCER1G, LBP, FCGR1, FCGR3, SYK, AHSG	331	84	18082	6.50338	0.103778	0.000456425	0.0423304
GOTERM_BP_ALL	GO:0010324~membrane invagination	9	2.46575	4.42654e-05	CD36, FCGR2B, AIF1, NCKAP1L, FCER1G, LBP, TREM2, FCGR1, FCGR3	331	71	18082	6.92473	0.195564	0.0008147	0.0840559
GOTERM_BP_ALL	GO:0002673~regulation of acute inflammatory response	8	2.19178	0.000106581	PIK3CG, CD55, FCGR2B, CCR5, FCER1G, SUSD4, FCGR1, FCGR3	331	60	18082	7.28379	0.407841	0.00174508	0.202274
GOTERM_BP_ALL	GO:0002712~regulation of B cell mediated immunity	7	1.91781	0.000436184	PTPRC, PTPN6, CD55, FCGR2B, FCER1G, FCGR1, FCGR3	331	54	18082	7.08146	0.882903	0.00592352	0.825359
GOTERM_BP_ALL	GO:0002889~regulation of immunoglobulin mediated immune response	7	1.91781	0.000436184	PTPRC, PTPN6, CD55, FCGR2B, FCER1G, FCGR1, FCGR3	331	54	18082	7.08146	0.882903	0.00592352	0.825359
GOTERM_BP_ALL	GO:0045576~mast cell activation	7	1.91781	0.000919058	CD48, FCGR2B, RASGRP1, FCER1G, FCGR3, SYK, LCP2	331	62	18082	6.16772	0.989113	0.0112089	1.73154
GOTERM_BP_ALL	GO:0002822~regulation of adaptive immune response based on somatic recombination of immune receptors built from immunoglobulin superfamily domains	10	2.73973	0.00139324	PTPRC, PTPN6, CD55, FCGR2B, FCER1G, H2-AB1, IL33, FCGR1, NLRP10, FCGR3	331	145	18082	3.76748	0.998945	0.0159976	2.61378
GOTERM_BP_ALL	GO:0001802~type III hypersensitivity	3	0.821918	0.0019446	FCER1G, FCGR1, FCGR3	331	4	18082	40.9713	0.99993	0.0214166	3.63016
GOTERM_BP_ALL	GO:0001803~regulation of type III hypersensitivity	3	0.821918	0.0019446	FCER1G, FCGR1, FCGR3	331	4	18082	40.9713	0.99993	0.0214166	3.63016
GOTERM_BP_ALL	GO:0001805~positive regulation of type III hypersensitivity	3	0.821918	0.0019446	FCER1G, FCGR1, FCGR3	331	4	18082	40.9713	0.99993	0.0214166	3.63016
GOTERM_BP_ALL	GO:0002883~regulation of hypersensitivity	4	1.09589	0.00282751	FCGR2B, FCER1G, FCGR1, FCGR3	331	16	18082	13.6571	0.999999	0.029807	5.23681
GOTERM_BP_ALL	GO:0002675~positive regulation of acute inflammatory response	5	1.36986	0.0029357	PIK3CG, CCR5, FCER1G, FCGR1, FCGR3	331	33	18082	8.27703	0.999999	0.0307996	5.43195
GOTERM_BP_ALL	GO:0002524~hypersensitivity	4	1.09589	0.00401038	FCGR2B, FCER1G, FCGR1, FCGR3	331	18	18082	12.1396	1	0.0399937	7.34961
GOTERM_BP_ALL	GO:0002444~myeloid leukocyte mediated immunity	7	1.91781	0.00461416	CXCL5, RASGRP1, MYO1F, FCER1G, FCGR1, FCGR3, SYK	331	85	18082	4.49881	1	0.0449806	8.41075
GOTERM_BP_ALL	GO:0001906~cell killing	8	2.19178	0.00469612	PTPRC, PTPN6, CORO1A, CCR5, CXCL5, RASGRP1, FCGR1, FCGR3	331	113	18082	3.8675	1	0.0456726	8.55392
GOTERM_BP_ALL	GO:0006837~serotonin transport	4	1.09589	0.00469859	FCER1G, GPM6B, FCGR3, SYK	331	19	18082	11.5007	1	0.0456062	8.55823
GOTERM_BP_ALL	GO:0002437~inflammatory response to antigenic stimulus	6	1.64384	0.00543261	FCGR2B, CYSLTR1, RASGRP1, FCER1G, FCGR1, FCGR3	331	62	18082	5.28662	1	0.0509594	9.83083
GOTERM_BP_ALL	GO:0002864~regulation of acute inflammatory response to antigenic stimulus	4	1.09589	0.00545384	FCGR2B, FCER1G, FCGR1, FCGR3	331	20	18082	10.9257	1	0.0510569	9.8674
GOTERM_BP_ALL	GO:0002703~regulation of leukocyte mediated immunity	10	2.73973	0.00726392	PTPRC, PTPN6, CD55, FCGR2B, CXCL5, RASGRP1, FCER1G, FCGR1, FCGR3, SYK	331	186	18082	2.93701	1	0.0641006	12.9331
GOTERM_BP_ALL	GO:0001798~positive regulation of type IIa hypersensitivity	3	0.821918	0.00864591	FCER1G, FCGR1, FCGR3	331	8	18082	20.4856	1	0.0740319	15.207
GOTERM_BP_ALL	GO:0001794~type IIa hypersensitivity	3	0.821918	0.00864591	FCER1G, FCGR1, FCGR3	331	8	18082	20.4856	1	0.0740319	15.207
GOTERM_BP_ALL	GO:0001796~regulation of type IIa hypersensitivity	3	0.821918	0.00864591	FCER1G, FCGR1, FCGR3	331	8	18082	20.4856	1	0.0740319	15.207
GOTERM_BP_ALL	GO:0002894~positive regulation of type II hypersensitivity	3	0.821918	0.00864591	FCER1G, FCGR1, FCGR3	331	8	18082	20.4856	1	0.0740319	15.207
GOTERM_BP_ALL	GO:0002892~regulation of type II hypersensitivity	3	0.821918	0.00864591	FCER1G, FCGR1, FCGR3	331	8	18082	20.4856	1	0.0740319	15.207
GOTERM_BP_ALL	GO:0002445~type II hypersensitivity	3	0.821918	0.00864591	FCER1G, FCGR1, FCGR3	331	8	18082	20.4856	1	0.0740319	15.207
GOTERM_BP_ALL	GO:0001909~leukocyte mediated cytotoxicity	7	1.91781	0.00870203	PTPRC, PTPN6, CORO1A, CXCL5, RASGRP1, FCGR1, FCGR3	331	97	18082	3.94226	1	0.0743672	15.2982
GOTERM_BP_ALL	GO:0016068~type I hypersensitivity	3	0.821918	0.0109829	FCGR2B, FCER1G, FCGR3	331	9	18082	18.2095	1	0.0898006	18.9248
GOTERM_BP_ALL	GO:0001810~regulation of type I hypersensitivity	3	0.821918	0.0109829	FCGR2B, FCER1G, FCGR3	331	9	18082	18.2095	1	0.0898006	18.9248
GOTERM_BP_ALL	GO:0002821~positive regulation of adaptive immune response	7	1.91781	0.0115074	PTPRC, FCER1G, H2-AB1, FCGR1, NLRP10, CD74, FCGR3	331	103	18082	3.71261	1	0.0929848	19.7377
GOTERM_BP_ALL	GO:0002886~regulation of myeloid leukocyte mediated immunity	5	1.36986	0.0129775	CXCL5, FCER1G, FCGR1, FCGR3, SYK	331	50	18082	5.46284	1	0.102305	21.9752
GOTERM_BP_ALL	GO:0002706~regulation of lymphocyte mediated immunity	8	2.19178	0.0155196	PTPRC, PTPN6, CD55, FCGR2B, RASGRP1, FCER1G, FCGR1, FCGR3	331	142	18082	3.07766	1	0.118069	25.7054
GOTERM_BP_ALL	GO:0002888~positive regulation of myeloid leukocyte mediated immunity	4	1.09589	0.0185603	FCER1G, FCGR1, FCGR3, SYK	331	31	18082	7.04883	1	0.135408	29.9455
GOTERM_BP_ALL	GO:0015844~monoamine transport	6	1.64384	0.019664	SLC6A2, P2RY1, FCER1G, GPM6B, FCGR3, SYK	331	85	18082	3.85612	1	0.141688	31.427
GOTERM_BP_ALL	GO:0002438~acute inflammatory response to antigenic stimulus	4	1.09589	0.0202097	FCGR2B, FCER1G, FCGR1, FCGR3	331	32	18082	6.82855	1	0.144729	32.1485
GOTERM_BP_ALL	GO:0002861~regulation of inflammatory response to antigenic stimulus	4	1.09589	0.0219371	FCGR2B, FCER1G, FCGR1, FCGR3	331	33	18082	6.62162	1	0.154442	34.3852
GOTERM_BP_ALL	GO:0002885~positive regulation of hypersensitivity	3	0.821918	0.0226801	FCER1G, FCGR1, FCGR3	331	13	18082	12.6066	1	0.158395	35.3257
GOTERM_BP_ALL	GO:0015850~organic hydroxy compound transport	9	2.46575	0.0241194	MSR1, CD36, SLC6A2, P2RY1, FCER1G, STRA6, GPM6B, FCGR3, SYK	331	191	18082	2.57411	1	0.165591	37.1113
GOTERM_BP_ALL	GO:0042590~antigen processing and presentation of exogenous peptide antigen via MHC class I	4	1.09589	0.0256262	FCER1G, CTSS, FCGR1, FCGR3	331	35	18082	6.24325	1	0.173672	38.9305
GOTERM_BP_ALL	GO:0002866~positive regulation of acute inflammatory response to antigenic stimulus	3	0.821918	0.0261454	FCER1G, FCGR1, FCGR3	331	14	18082	11.7061	1	0.176663	39.5457
GOTERM_BP_ALL	GO:0001820~serotonin secretion	3	0.821918	0.0298095	FCER1G, FCGR3, SYK	331	15	18082	10.9257	1	0.193952	43.7234
GOTERM_BP_ALL	GO:0002824~positive regulation of adaptive immune response based on somatic recombination of immune receptors built from immunoglobulin superfamily domains	6	1.64384	0.0324612	PTPRC, FCER1G, H2-AB1, FCGR1, NLRP10, FCGR3	331	97	18082	3.37908	1	0.205813	46.5746
GOTERM_BP_ALL	GO:0002714~positive regulation of B cell mediated immunity	4	1.09589	0.0362084	PTPRC, FCER1G, FCGR1, FCGR3	331	40	18082	5.46284	1	0.223152	50.3712
GOTERM_BP_ALL	GO:0002891~positive regulation of immunoglobulin mediated immune response	4	1.09589	0.0362084	PTPRC, FCER1G, FCGR1, FCGR3	331	40	18082	5.46284	1	0.223152	50.3712
GOTERM_BP_ALL	GO:0002863~positive regulation of inflammatory response to antigenic stimulus	3	0.821918	0.0419123	FCER1G, FCGR1, FCGR3	331	18	18082	9.10473	1	0.245554	55.6634
GOTERM_BP_ALL	GO:0002474~antigen processing and presentation of peptide antigen via MHC class I	5	1.36986	0.0425903	ABCB1A, FCER1G, CTSS, FCGR1, FCGR3	331	72	18082	3.79364	1	0.247914	56.2556
GOTERM_BP_ALL	GO:0002705~positive regulation of leukocyte mediated immunity	6	1.64384	0.056157	PTPRC, RASGRP1, FCER1G, FCGR1, FCGR3, SYK	331	113	18082	2.90062	1	0.301444	66.6435
GOTERM_BP_ALL	GO:0002708~positive regulation of lymphocyte mediated immunity	5	1.36986	0.0932132	PTPRC, RASGRP1, FCER1G, FCGR1, FCGR3	331	94	18082	2.90577	1	0.424719	84.4138
Annotation Cluster 49	Enrichment Score: 2.3232031035204876
Category	Term	Count	%	PValue	Genes	List Total	Pop Hits	Pop Total	Fold Enrichment	Bonferroni	Benjamini	FDR
GOTERM_BP_ALL	GO:0030509~BMP signaling pathway	13	3.56164	2.31975e-05	MSX2, WNT5A, BMP3, GPC3, BMPER, SFRP2, DLX5, GDF6, FST, GATA4, GDF10, TMEM100, GREM1	331	152	18082	4.67217	0.107778	0.000469191	0.0440582
GOTERM_BP_ALL	GO:0071773~cellular response to BMP stimulus	13	3.56164	5.21395e-05	MSX2, WNT5A, BMP3, GPC3, BMPER, SFRP2, DLX5, GDF6, FST, GATA4, GDF10, TMEM100, GREM1	331	165	18082	4.30406	0.226109	0.000928281	0.0990011
GOTERM_BP_ALL	GO:0071772~response to BMP	13	3.56164	5.21395e-05	MSX2, WNT5A, BMP3, GPC3, BMPER, SFRP2, DLX5, GDF6, FST, GATA4, GDF10, TMEM100, GREM1	331	165	18082	4.30406	0.226109	0.000928281	0.0990011
GOTERM_BP_ALL	GO:0060393~regulation of pathway-restricted SMAD protein phosphorylation	5	1.36986	0.02519	BMP3, BMPER, GDF6, GDF10, GREM1	331	61	18082	4.47774	1	0.171649	38.409
GOTERM_BP_ALL	GO:0090100~positive regulation of transmembrane receptor protein serine/threonine kinase signaling pathway	6	1.64384	0.0433353	MSX2, BMP3, GPC3, GDF6, GATA4, GDF10	331	105	18082	3.12162	1	0.250873	56.8978
GOTERM_BP_ALL	GO:0060389~pathway-restricted SMAD protein phosphorylation	4	1.09589	0.104031	BMP3, GDF6, GDF10, GREM1	331	62	18082	3.52441	1	0.454516	87.5912
GOTERM_BP_ALL	GO:0060395~SMAD protein signal transduction	4	1.09589	0.166116	BMP3, GDF6, GATA4, GDF10	331	77	18082	2.83784	1	0.595751	96.8284
GOTERM_BP_ALL	GO:0010862~positive regulation of pathway-restricted SMAD protein phosphorylation	3	0.821918	0.218252	BMP3, GDF6, GDF10	331	48	18082	3.41427	1	0.682861	99.0697
Annotation Cluster 50	Enrichment Score: 2.3063858498458165
Category	Term	Count	%	PValue	Genes	List Total	Pop Hits	Pop Total	Fold Enrichment	Bonferroni	Benjamini	FDR
GOTERM_BP_ALL	GO:0051128~regulation of cellular component organization	69	18.9041	0.000123778	LYPD1, LMO4, DPP10, TBX20, IQGAP2, LPAR1, CD53, GPC3, RSPO1, APOD, BOK, ROBO1, TIAM1, GRID2, LBP, PI16, NEGR1, SYK, RET, PDPN, THY1, CD36, CCR5, SERPINF1, SH3KBP1, TREM2, LCP1, WNT5A, CXCL5, ENPP2, GPR65, DCDC2A, GPM6B, DCN, GREM1, AHSG, EPHB2, MSX2, CCL24, TCF21, DOCK2, TRIM67, HNMT, ITGAX, LRRTM3, IL10RA, PTN, FCER1G, CSF1R, SPP1, CAPN6, FLRT3, EFEMP1, MYO1F, NCKAP1L, IGF1, GAS7, FCGR1, FCGR3, …	331	2399	18082	1.57122	0.455849	0.00201297	0.234874
GOTERM_BP_ALL	GO:0016043~cellular component organization	126	34.5205	0.0208045	LYPD1, ATP1B1, AIF1, LMO4, NELL2, IQGAP2, LPAR1, CD53, DNASE1L3, APOD, ROBO1, TIAM1, TGFBI, GRID2, PI16, NEGR1, SYK, RET, PCBD1, PDPN, SIX2, PTPRO, THY1, TNNT2, EGFLAM, CD36, ABCB1A, SERPINF1, CCR5, LAMC3, PDGFRA, WNT5A, ADAMTSL2, ENPP2, KCNA1, DCDC2A, ITGB2, GREM1, PEX5L, CD74, AHSG, EPHB2, TCF21, VDR, DOCK2, TRIM67, HNMT, FOLR2, ITGAX, P2RY1, FCER1G, LAMB1, ENTPD2, CSF1R, SPP1, PTPN6, LPL, EFEM…	331	5872	18082	1.1722	1	0.148271	32.9267
GOTERM_BP_ALL	GO:0071840~cellular component organization or biogenesis	126	34.5205	0.0467781	LYPD1, ATP1B1, AIF1, LMO4, NELL2, IQGAP2, LPAR1, CD53, DNASE1L3, APOD, ROBO1, TIAM1, TGFBI, GRID2, PI16, NEGR1, SYK, RET, PCBD1, PDPN, SIX2, PTPRO, THY1, TNNT2, EGFLAM, CD36, ABCB1A, SERPINF1, CCR5, LAMC3, PDGFRA, WNT5A, ADAMTSL2, ENPP2, KCNA1, DCDC2A, ITGB2, GREM1, PEX5L, CD74, AHSG, EPHB2, TCF21, VDR, DOCK2, TRIM67, HNMT, FOLR2, ITGAX, P2RY1, FCER1G, LAMB1, ENTPD2, CSF1R, SPP1, PTPN6, LPL, EFEM…	331	6037	18082	1.14017	1	0.264983	59.7509
Annotation Cluster 51	Enrichment Score: 2.3032096334903196
Category	Term	Count	%	PValue	Genes	List Total	Pop Hits	Pop Total	Fold Enrichment	Bonferroni	Benjamini	FDR
GOTERM_BP_ALL	GO:0048562~embryonic organ morphogenesis	18	4.93151	9.40635e-05	WNT5A, TBX15, TBX3, EFEMP1, TBX20, SIX2, PRRX2, EPHB2, ALDH1A1, TCF21, OSR2, HAND2, DLX6, ALDH1A3, DLX5, GATA4, PDGFRA, STRA6	331	322	18082	3.05376	0.370253	0.00157168	0.178538
GOTERM_BP_ALL	GO:0007423~sensory organ development	26	7.12329	0.000142565	WNT5A, PRRX2, SOX8, EPHB2, ALDH1A1, OSR2, HAND2, ALDH1A3, PTN, STRA6, RET, EFEMP1, SDK2, IGF1, SIX2, THY1, C1QB, BMPER, SERPINF1, LAMC3, DLX6, DLX5, PDGFRA, TFAP2B, MAB21L1, MAB21L2	331	608	18082	2.33608	0.50386	0.00226571	0.270478
GOTERM_BP_ALL	GO:0090596~sensory organ morphogenesis	16	4.38356	0.000374935	WNT5A, EFEMP1, SDK2, SIX2, PRRX2, SOX8, THY1, EPHB2, ALDH1A1, OSR2, DLX6, ALDH1A3, DLX5, TFAP2B, PTN, STRA6	331	296	18082	2.95289	0.841741	0.00517957	0.709852
GOTERM_BP_ALL	GO:0043010~camera-type eye development	17	4.65753	0.000878329	RET, SDK2, EFEMP1, SOX8, EPHB2, THY1, ALDH1A1, OSR2, SERPINF1, LAMC3, ALDH1A3, PDGFRA, TFAP2B, PTN, STRA6, MAB21L1, MAB21L2	331	356	18082	2.60866	0.986697	0.010795	1.65541
GOTERM_BP_ALL	GO:0048593~camera-type eye morphogenesis	9	2.46575	0.00308162	ALDH1A1, ALDH1A3, SDK2, TFAP2B, PTN, STRA6, SOX8, EPHB2, THY1	331	133	18082	3.69666	1	0.0321027	5.69451
GOTERM_BP_ALL	GO:0001654~eye development	17	4.65753	0.00323058	RET, SDK2, EFEMP1, SOX8, EPHB2, THY1, ALDH1A1, OSR2, SERPINF1, LAMC3, ALDH1A3, PDGFRA, TFAP2B, PTN, STRA6, MAB21L1, MAB21L2	331	404	18082	2.29872	1	0.033489	5.96183
GOTERM_BP_ALL	GO:0048592~eye morphogenesis	10	2.73973	0.00475197	ALDH1A1, ALDH1A3, SDK2, EFEMP1, TFAP2B, PTN, STRA6, SOX8, EPHB2, THY1	331	174	18082	3.13956	1	0.045753	8.65134
GOTERM_BP_ALL	GO:0048568~embryonic organ development	18	4.93151	0.00965694	WNT5A, TBX15, TBX3, EFEMP1, TBX20, SIX2, PRRX2, EPHB2, ALDH1A1, TCF21, OSR2, HAND2, DLX6, ALDH1A3, DLX5, GATA4, PDGFRA, STRA6	331	494	18082	1.99051	1	0.0806923	16.8348
GOTERM_BP_ALL	GO:0060219~camera-type eye photoreceptor cell differentiation	4	1.09589	0.0114765	SDK2, PTN, SOX8, THY1	331	26	18082	8.40437	1	0.0928973	19.69
GOTERM_BP_ALL	GO:0060041~retina development in camera-type eye	9	2.46575	0.0161753	RET, SERPINF1, LAMC3, SDK2, PDGFRA, TFAP2B, PTN, SOX8, THY1	331	177	18082	2.77772	1	0.121845	26.6398
GOTERM_BP_ALL	GO:0060042~retina morphogenesis in camera-type eye	5	1.36986	0.0309014	SDK2, TFAP2B, PTN, SOX8, THY1	331	65	18082	4.20218	1	0.199105	44.9145
GOTERM_BP_ALL	GO:0003407~neural retina development	5	1.36986	0.0340199	SDK2, TFAP2B, PTN, SOX8, THY1	331	67	18082	4.07675	1	0.213364	48.1862
GOTERM_BP_ALL	GO:0001754~eye photoreceptor cell differentiation	4	1.09589	0.0893753	SDK2, PTN, SOX8, THY1	331	58	18082	3.76748	1	0.41371	83.1117
GOTERM_BP_ALL	GO:0046530~photoreceptor cell differentiation	4	1.09589	0.16168	SDK2, PTN, SOX8, THY1	331	76	18082	2.87518	1	0.586028	96.4921
Annotation Cluster 52	Enrichment Score: 2.252156441742444
Category	Term	Count	%	PValue	Genes	List Total	Pop Hits	Pop Total	Fold Enrichment	Bonferroni	Benjamini	FDR
GOTERM_BP_ALL	GO:0032675~regulation of interleukin-6 production	11	3.0137	7.55312e-05	WNT5A, CD36, CCR5, PRG4, NCKAP1L, FCER1G, LBP, IL33, TLR7, NLRP10, CD300LD	331	121	18082	4.96622	0.310181	0.00128849	0.143386
GOTERM_BP_ALL	GO:0032635~interleukin-6 production	10	2.73973	0.000379645	WNT5A, CD36, CCR5, PRG4, NCKAP1L, FCER1G, LBP, IL33, TLR7, NLRP10	331	121	18082	4.51474	0.845365	0.00522979	0.71874
GOTERM_BP_ALL	GO:0032755~positive regulation of interleukin-6 production	8	2.19178	0.000399494	WNT5A, CD36, CCR5, FCER1G, LBP, IL33, TLR7, NLRP10	331	74	18082	5.90577	0.859747	0.00547186	0.756183
GOTERM_BP_ALL	GO:0042108~positive regulation of cytokine biosynthetic process	6	1.64384	0.00663494	WNT5A, CYBB, LBP, TLR7, FCGR3, SYK	331	65	18082	5.04262	1	0.0596613	11.8792
GOTERM_BP_ALL	GO:0042089~cytokine biosynthetic process	7	1.91781	0.0142897	WNT5A, CYBB, PRG4, LBP, TLR7, FCGR3, SYK	331	108	18082	3.54073	1	0.110715	23.9222
GOTERM_BP_ALL	GO:0042107~cytokine metabolic process	7	1.91781	0.016829	WNT5A, CYBB, PRG4, LBP, TLR7, FCGR3, SYK	331	112	18082	3.41427	1	0.125722	27.5602
GOTERM_BP_ALL	GO:0032757~positive regulation of interleukin-8 production	4	1.09589	0.0385551	WNT5A, LBP, TLR7, NLRP10	331	41	18082	5.3296	1	0.232068	52.6172
GOTERM_BP_ALL	GO:0032677~regulation of interleukin-8 production	4	1.09589	0.0790045	WNT5A, LBP, TLR7, NLRP10	331	55	18082	3.97297	1	0.380124	79.0583
GOTERM_BP_ALL	GO:0032637~interleukin-8 production	4	1.09589	0.0965887	WNT5A, LBP, TLR7, NLRP10	331	60	18082	3.64189	1	0.434129	85.4798
Annotation Cluster 53	Enrichment Score: 2.2337919595820024
Category	Term	Count	%	PValue	Genes	List Total	Pop Hits	Pop Total	Fold Enrichment	Bonferroni	Benjamini	FDR
GOTERM_BP_ALL	GO:0002275~myeloid cell activation involved in immune response	9	2.46575	6.58989e-05	DOCK2, RASGRP1, CX3CR1, MYO1F, FCER1G, LBP, IL33, SYK, TYROBP	331	75	18082	6.55541	0.276728	0.00114009	0.125112
GOTERM_BP_ALL	GO:0002283~neutrophil activation involved in immune response	4	1.09589	0.00188824	MYO1F, FCER1G, SYK, TYROBP	331	14	18082	15.6081	0.999908	0.0208954	3.52673
GOTERM_BP_ALL	GO:0002444~myeloid leukocyte mediated immunity	7	1.91781	0.00461416	CXCL5, RASGRP1, MYO1F, FCER1G, FCGR1, FCGR3, SYK	331	85	18082	4.49881	1	0.0449806	8.41075
GOTERM_BP_ALL	GO:0042119~neutrophil activation	4	1.09589	0.00717204	MYO1F, FCER1G, SYK, TYROBP	331	22	18082	9.93244	1	0.0635405	12.7799
GOTERM_BP_ALL	GO:0036230~granulocyte activation	4	1.09589	0.0127396	MYO1F, FCER1G, SYK, TYROBP	331	27	18082	8.0931	1	0.100836	21.6171
GOTERM_BP_ALL	GO:0043299~leukocyte degranulation	5	1.36986	0.0356454	CORO1A, RASGRP1, MYO1F, FCER1G, SYK	331	68	18082	4.01679	1	0.221125	49.8176
GOTERM_BP_ALL	GO:0045055~regulated exocytosis	7	1.91781	0.123488	CORO1A, RASGRP1, CACNA1G, MYO1F, FCER1G, PEX5L, SYK	331	185	18082	2.06702	1	0.503659	91.8231
Annotation Cluster 54	Enrichment Score: 2.143870721352362
Category	Term	Count	%	PValue	Genes	List Total	Pop Hits	Pop Total	Fold Enrichment	Bonferroni	Benjamini	FDR
GOTERM_BP_ALL	GO:0060039~pericardium development	5	1.36986	0.00157786	FLRT3, WNT5A, PDPN, HAND2, TBX20	331	28	18082	9.75507	0.999575	0.0178501	2.95522
GOTERM_BP_ALL	GO:0003344~pericardium morphogenesis	3	0.821918	0.0109829	FLRT3, WNT5A, TBX20	331	9	18082	18.2095	1	0.0898006	18.9248
GOTERM_BP_ALL	GO:0002011~morphogenesis of an epithelial sheet	5	1.36986	0.02136	MSX2, FLRT3, WNT5A, TBX20, MMP12	331	58	18082	4.70934	1	0.15109	33.6459
Annotation Cluster 55	Enrichment Score: 2.1257844570500675
Category	Term	Count	%	PValue	Genes	List Total	Pop Hits	Pop Total	Fold Enrichment	Bonferroni	Benjamini	FDR
GOTERM_BP_ALL	GO:0009611~response to wounding	27	7.39726	3.55373e-06	WNT5A, AIF1, F13A1, PF4, DCN, CLEC10A, MDK, IGSF10, MSX2, ANXA8, APOD, GATA4, P2RY1, FCER1G, ENTPD2, SYK, SPP1, FLRT3, PTPN6, PDPN, IGF1, MMP12, FBLN1, CD36, PDGFRA, SCARA5, LCP1	331	519	18082	2.84194	0.0173185	9.4429e-05	0.00675068
GOTERM_BP_ALL	GO:0042060~wound healing	22	6.0274	1.96365e-05	WNT5A, PTPN6, PDPN, F13A1, IGF1, PF4, DCN, CLEC10A, MMP12, MSX2, IGSF10, FBLN1, ANXA8, CD36, APOD, P2RY1, GATA4, PDGFRA, FCER1G, ENTPD2, SCARA5, SYK	331	406	18082	2.96016	0.0920207	0.000408958	0.0372961
GOTERM_BP_ALL	GO:0050878~regulation of body fluid levels	19	5.20548	8.02412e-05	XDH, PTPN6, PDPN, F13A1, PF4, PTPRO, MMP13, EPHB2, VDR, FBLN1, ANXA8, CD36, P2RY1, PDGFRA, TFAP2B, FCER1G, ENTPD2, SCARA5, SYK	331	349	18082	2.97404	0.325971	0.00136406	0.152321
GOTERM_BP_ALL	GO:0007599~hemostasis	13	3.56164	0.000230891	PTPN6, PDPN, F13A1, PF4, ANXA8, FBLN1, CD36, P2RY1, PDGFRA, FCER1G, ENTPD2, SCARA5, SYK	331	193	18082	3.67963	0.678639	0.00345496	0.437704
GOTERM_BP_ALL	GO:0050817~coagulation	13	3.56164	0.000278593	PTPN6, PDPN, F13A1, PF4, ANXA8, FBLN1, CD36, P2RY1, PDGFRA, FCER1G, ENTPD2, SCARA5, SYK	331	197	18082	3.60492	0.745831	0.00404433	0.527909
GOTERM_BP_ALL	GO:0007596~blood coagulation	12	3.28767	0.000483436	PTPN6, ANXA8, FBLN1, CD36, PDPN, F13A1, P2RY1, PDGFRA, FCER1G, PF4, ENTPD2, SYK	331	180	18082	3.64189	0.907185	0.0064563	0.914381
GOTERM_BP_ALL	GO:0071404~cellular response to low-density lipoprotein particle stimulus	4	1.09589	0.000891443	CD36, FCER1G, ITGB2, SYK	331	11	18082	19.8649	0.987528	0.010928	1.67993
GOTERM_BP_ALL	GO:0071402~cellular response to lipoprotein particle stimulus	4	1.09589	0.00150384	CD36, FCER1G, ITGB2, SYK	331	13	18082	16.8087	0.999388	0.0170979	2.81846
GOTERM_BP_ALL	GO:0055098~response to low-density lipoprotein particle	4	1.09589	0.0023286	CD36, FCER1G, ITGB2, SYK	331	15	18082	14.5676	0.999989	0.0251467	4.33208
GOTERM_BP_ALL	GO:0055094~response to lipoprotein particle	4	1.09589	0.00627782	CD36, FCER1G, ITGB2, SYK	331	21	18082	10.4054	1	0.0572646	11.2754
GOTERM_BP_ALL	GO:0030168~platelet activation	7	1.91781	0.00712852	PTPN6, PDPN, P2RY1, PDGFRA, PF4, ENTPD2, SYK	331	93	18082	4.11181	1	0.0632796	12.7073
GOTERM_BP_ALL	GO:0031623~receptor internalization	6	1.64384	0.0170878	CD36, FCER1G, ITGB2, GREM1, DNM1, SYK	331	82	18082	3.9972	1	0.12716	27.9216
GOTERM_BP_ALL	GO:0030193~regulation of blood coagulation	6	1.64384	0.019664	CD36, PDPN, PDGFRA, FCER1G, SCARA5, SYK	331	85	18082	3.85612	1	0.141688	31.427
GOTERM_BP_ALL	GO:1900046~regulation of hemostasis	6	1.64384	0.019664	CD36, PDPN, PDGFRA, FCER1G, SCARA5, SYK	331	85	18082	3.85612	1	0.141688	31.427
GOTERM_BP_ALL	GO:0010543~regulation of platelet activation	4	1.09589	0.0219371	PDPN, PDGFRA, FCER1G, SYK	331	33	18082	6.62162	1	0.154442	34.3852
GOTERM_BP_ALL	GO:0050818~regulation of coagulation	6	1.64384	0.0234773	CD36, PDPN, PDGFRA, FCER1G, SCARA5, SYK	331	89	18082	3.68281	1	0.162633	36.3205
GOTERM_BP_ALL	GO:1903034~regulation of response to wounding	7	1.91781	0.0733612	CD36, PDPN, PDGFRA, FCER1G, SCARA5, SYK, SPP1	331	160	18082	2.38999	1	0.363183	76.4815
GOTERM_BP_ALL	GO:0061041~regulation of wound healing	6	1.64384	0.0944083	CD36, PDPN, PDGFRA, FCER1G, SCARA5, SYK	331	132	18082	2.48311	1	0.428256	84.7994
GOTERM_BP_ALL	GO:0007229~integrin-mediated signaling pathway	5	1.36986	0.116483	ITGAX, FCER1G, ITGB2, SYK, TYROBP	331	102	18082	2.67786	1	0.485173	90.4881
GOTERM_BP_ALL	GO:0043112~receptor metabolic process	6	1.64384	0.148575	CD36, FCER1G, ITGB2, GREM1, DNM1, SYK	331	153	18082	2.14229	1	0.560423	95.29
GOTERM_BP_ALL	GO:0015849~organic acid transport	4	1.09589	0.221764	SLC38A4, CD36, FOLR2, PDPN	331	89	18082	2.45521	1	0.688763	99.1459
GOTERM_BP_ALL	GO:0006820~anion transport	8	2.19178	0.655947	SLC38A4, FXYD3, SLC4A10, CD36, STC2, PDPN, ANO2, SYK	331	423	18082	1.03316	1	0.979459	100
GOTERM_BP_ALL	GO:0015711~organic anion transport	5	1.36986	0.791902	SLC38A4, SLC4A10, CD36, PDPN, SYK	331	296	18082	0.922777	1	0.996072	100
GOTERM_BP_ALL	GO:0046942~carboxylic acid transport	4	1.09589	0.837811	SLC38A4, CD36, PDPN, SYK	331	250	18082	0.874054	1	0.998278	100
Annotation Cluster 56	Enrichment Score: 1.9750762484837339
Category	Term	Count	%	PValue	Genes	List Total	Pop Hits	Pop Total	Fold Enrichment	Bonferroni	Benjamini	FDR
GOTERM_BP_ALL	GO:0035589~G-protein coupled purinergic nucleotide receptor signaling pathway	3	0.821918	0.0019446	GPR34, P2RY14, P2RY1	331	4	18082	40.9713	0.99993	0.0214166	3.63016
GOTERM_BP_ALL	GO:0035590~purinergic nucleotide receptor signaling pathway	3	0.821918	0.00656322	GPR34, P2RY14, P2RY1	331	7	18082	23.4122	1	0.0593584	11.7583
GOTERM_BP_ALL	GO:0035588~G-protein coupled purinergic receptor signaling pathway	3	0.821918	0.0261454	GPR34, P2RY14, P2RY1	331	14	18082	11.7061	1	0.176663	39.5457
GOTERM_BP_ALL	GO:0035587~purinergic receptor signaling pathway	3	0.821918	0.037701	GPR34, P2RY14, P2RY1	331	17	18082	9.64031	1	0.228844	51.8111
Annotation Cluster 57	Enrichment Score: 1.93368701570442
Category	Term	Count	%	PValue	Genes	List Total	Pop Hits	Pop Total	Fold Enrichment	Bonferroni	Benjamini	FDR
GOTERM_BP_ALL	GO:0060562~epithelial tube morphogenesis	21	5.75342	1.63113e-05	WNT5A, RET, TBX3, LMO4, TBX20, IGF1, GREM1, SOX8, MSX2, PTHLH, CCL11, EDNRA, VDR, TCF21, GPC3, ROBO1, HAND2, SFRP2, GATA4, PDGFRA, HHIP	331	370	18082	3.10053	0.0770561	0.000348578	0.0309814
GOTERM_BP_ALL	GO:0060603~mammary gland duct morphogenesis	7	1.91781	5.95556e-05	CCL11, MSX2, PTHLH, WNT5A, VDR, TBX3, ROBO1	331	38	18082	10.0631	0.253817	0.00104511	0.113075
GOTERM_BP_ALL	GO:0061180~mammary gland epithelium development	8	2.19178	0.000309301	CCL11, MSX2, PTHLH, WNT5A, VDR, TBX3, ROBO1, AGAP2	331	71	18082	6.15531	0.781454	0.00444977	0.585935
GOTERM_BP_ALL	GO:0060443~mammary gland morphogenesis	7	1.91781	0.000585447	CCL11, MSX2, PTHLH, WNT5A, VDR, TBX3, ROBO1	331	57	18082	6.70875	0.943804	0.00750806	1.10631
GOTERM_BP_ALL	GO:0060444~branching involved in mammary gland duct morphogenesis	5	1.36986	0.0011856	CCL11, MSX2, WNT5A, VDR, TBX3	331	26	18082	10.5055	0.997067	0.013888	2.22838
GOTERM_BP_ALL	GO:0030879~mammary gland development	10	2.73973	0.00160612	CCL11, MSX2, PTHLH, XDH, WNT5A, VDR, TBX3, ROBO1, IGF1, AGAP2	331	148	18082	3.69111	0.99963	0.018084	3.00739
GOTERM_BP_ALL	GO:0048732~gland development	20	5.47945	0.00167383	XDH, WNT5A, TBX3, LMO4, IGF1, UGT1A1, MDK, MSX2, PTHLH, CCL11, VDR, TCF21, SERPINF1, ROBO1, HAND2, UCP2, PDGFRA, PTN, STRA6, AGAP2	331	488	18082	2.23887	0.999735	0.018754	3.13227
GOTERM_BP_ALL	GO:0022612~gland morphogenesis	9	2.46575	0.00458624	CCL11, MSX2, PTHLH, WNT5A, VDR, TBX3, ROBO1, PTN, IGF1	331	142	18082	3.46236	1	0.0448916	8.36194
GOTERM_BP_ALL	GO:0045684~positive regulation of epidermis development	3	0.821918	0.109328	MSX2, VDR, FST	331	31	18082	5.28662	1	0.467573	88.9131
GOTERM_BP_ALL	GO:0030856~regulation of epithelial cell differentiation	5	1.36986	0.2293	MSX2, XDH, VDR, TBX3, TMEM100	331	134	18082	2.03837	1	0.701524	99.2901
GOTERM_BP_ALL	GO:0045682~regulation of epidermis development	3	0.821918	0.359694	MSX2, VDR, FST	331	69	18082	2.37515	1	0.843167	99.979
GOTERM_BP_ALL	GO:0030216~keratinocyte differentiation	3	0.821918	0.693446	MSX2, WNT5A, VDR	331	131	18082	1.25103	1	0.985897	100
GOTERM_BP_ALL	GO:0043588~skin development	5	1.36986	0.747416	MSX2, WNT5A, VDR, FST, TFAP2B	331	277	18082	0.986072	1	0.992593	100
GOTERM_BP_ALL	GO:0009913~epidermal cell differentiation	3	0.821918	0.884531	MSX2, WNT5A, VDR	331	201	18082	0.815349	1	0.999411	100
GOTERM_BP_ALL	GO:0008544~epidermis development	4	1.09589	0.929342	MSX2, WNT5A, VDR, FST	331	315	18082	0.693694	1	0.999877	100
Annotation Cluster 58	Enrichment Score: 1.8998038962928419
Category	Term	Count	%	PValue	Genes	List Total	Pop Hits	Pop Total	Fold Enrichment	Bonferroni	Benjamini	FDR
GOTERM_BP_ALL	GO:0001655~urogenital system development	21	5.75342	1.30253e-05	WNT5A, C3AR1, GSTA3, RET, SIX2, IGF1, BASP1, DCN, GREM1, SOX8, PTPRO, EPHB2, EDNRA, TCF21, BMPER, GPC3, OSR2, SERPINF1, PDGFRA, TFAP2B, STRA6	331	364	18082	3.15164	0.0620258	0.0002897	0.0247408
GOTERM_BP_ALL	GO:0072001~renal system development	19	5.20548	2.56614e-05	WNT5A, C3AR1, GSTA3, RET, SIX2, BASP1, DCN, GREM1, SOX8, PTPRO, EDNRA, TCF21, BMPER, GPC3, OSR2, SERPINF1, PDGFRA, TFAP2B, STRA6	331	320	18082	3.24356	0.11852	0.000516887	0.0487368
GOTERM_BP_ALL	GO:0001822~kidney development	18	4.93151	4.12627e-05	C3AR1, GSTA3, RET, SIX2, DCN, BASP1, GREM1, SOX8, PTPRO, EDNRA, TCF21, BMPER, GPC3, OSR2, SERPINF1, PDGFRA, TFAP2B, STRA6	331	301	18082	3.26681	0.183601	0.000765185	0.0783561
GOTERM_BP_ALL	GO:0072210~metanephric nephron development	7	1.91781	0.000106436	TCF21, RET, PDGFRA, TFAP2B, SIX2, GREM1, SOX8	331	42	18082	9.10473	0.407417	0.00174852	0.201998
GOTERM_BP_ALL	GO:0001656~metanephros development	9	2.46575	0.000322352	TCF21, RET, GPC3, OSR2, PDGFRA, TFAP2B, SIX2, GREM1, SOX8	331	94	18082	5.23038	0.79504	0.00457027	0.610587
GOTERM_BP_ALL	GO:0072006~nephron development	11	3.0137	0.000487367	TCF21, C3AR1, RET, GPC3, PDGFRA, TFAP2B, SIX2, BASP1, GREM1, PTPRO, SOX8	331	152	18082	3.95337	0.908962	0.00649102	0.921785
GOTERM_BP_ALL	GO:0072073~kidney epithelium development	11	3.0137	0.000628103	TCF21, RET, GSTA3, GPC3, BMPER, TFAP2B, SIX2, BASP1, GREM1, PTPRO, SOX8	331	157	18082	3.82747	0.95444	0.00803213	1.18647
GOTERM_BP_ALL	GO:0001823~mesonephros development	9	2.46575	0.00109994	TCF21, RET, GSTA3, GPC3, OSR2, BMPER, SIX2, GREM1, SOX8	331	113	18082	4.35093	0.99553	0.0131409	2.06896
GOTERM_BP_ALL	GO:0090183~regulation of kidney development	6	1.64384	0.00472224	EDNRA, C3AR1, RET, SIX2, GREM1, SOX8	331	60	18082	5.46284	1	0.0457408	8.59949
GOTERM_BP_ALL	GO:0072009~nephron epithelium development	8	2.19178	0.00679166	TCF21, GPC3, TFAP2B, SIX2, BASP1, GREM1, PTPRO, SOX8	331	121	18082	3.61179	1	0.0606997	12.1429
GOTERM_BP_ALL	GO:0001657~ureteric bud development	7	1.91781	0.0136992	TCF21, RET, GSTA3, GPC3, BMPER, GREM1, SOX8	331	107	18082	3.57382	1	0.107372	23.0518
GOTERM_BP_ALL	GO:0072164~mesonephric tubule development	7	1.91781	0.0142897	TCF21, RET, GSTA3, GPC3, BMPER, GREM1, SOX8	331	108	18082	3.54073	1	0.110715	23.9222
GOTERM_BP_ALL	GO:0072163~mesonephric epithelium development	7	1.91781	0.0142897	TCF21, RET, GSTA3, GPC3, BMPER, GREM1, SOX8	331	108	18082	3.54073	1	0.110715	23.9222
GOTERM_BP_ALL	GO:0060688~regulation of morphogenesis of a branching structure	5	1.36986	0.0265526	WNT5A, PDGFRA, SIX2, GREM1, SOX8	331	62	18082	4.40552	1	0.178703	40.0241
GOTERM_BP_ALL	GO:0072088~nephron epithelium morphogenesis	5	1.36986	0.0676539	TCF21, GPC3, SIX2, GREM1, SOX8	331	84	18082	3.25169	1	0.342259	73.5718
GOTERM_BP_ALL	GO:0061005~cell differentiation involved in kidney development	4	1.09589	0.0692008	TCF21, SIX2, BASP1, PTPRO	331	52	18082	4.20218	1	0.34808	74.3924
GOTERM_BP_ALL	GO:0072028~nephron morphogenesis	5	1.36986	0.0724359	TCF21, GPC3, SIX2, GREM1, SOX8	331	86	18082	3.17607	1	0.360097	76.0313
GOTERM_BP_ALL	GO:0072273~metanephric nephron morphogenesis	3	0.821918	0.0756584	SIX2, GREM1, SOX8	331	25	18082	6.55541	1	0.370027	77.5647
GOTERM_BP_ALL	GO:0090189~regulation of branching involved in ureteric bud morphogenesis	3	0.821918	0.0810069	SIX2, GREM1, SOX8	331	26	18082	6.30328	1	0.386499	79.9065
GOTERM_BP_ALL	GO:0061217~regulation of mesonephros development	3	0.821918	0.0920367	SIX2, GREM1, SOX8	331	28	18082	5.85304	1	0.421217	84.0251
GOTERM_BP_ALL	GO:0003338~metanephros morphogenesis	3	0.821918	0.109328	SIX2, GREM1, SOX8	331	31	18082	5.28662	1	0.467573	88.9131
GOTERM_BP_ALL	GO:0001658~branching involved in ureteric bud morphogenesis	4	1.09589	0.111691	TCF21, GPC3, GREM1, SOX8	331	64	18082	3.41427	1	0.474098	89.4589
GOTERM_BP_ALL	GO:0072080~nephron tubule development	5	1.36986	0.116483	TCF21, GPC3, TFAP2B, GREM1, SOX8	331	102	18082	2.67786	1	0.485173	90.4881
GOTERM_BP_ALL	GO:0060993~kidney morphogenesis	5	1.36986	0.116483	TCF21, GPC3, SIX2, GREM1, SOX8	331	102	18082	2.67786	1	0.485173	90.4881
GOTERM_BP_ALL	GO:0061326~renal tubule development	5	1.36986	0.12898	TCF21, GPC3, TFAP2B, GREM1, SOX8	331	106	18082	2.57681	1	0.51731	92.7433
GOTERM_BP_ALL	GO:0060675~ureteric bud morphogenesis	4	1.09589	0.14008	TCF21, GPC3, GREM1, SOX8	331	71	18082	3.07766	1	0.542783	94.3125
GOTERM_BP_ALL	GO:0072171~mesonephric tubule morphogenesis	4	1.09589	0.144319	TCF21, GPC3, GREM1, SOX8	331	72	18082	3.03491	1	0.55095	94.8221
GOTERM_BP_ALL	GO:0072078~nephron tubule morphogenesis	4	1.09589	0.184201	TCF21, GPC3, GREM1, SOX8	331	81	18082	2.6977	1	0.627677	97.9089
GOTERM_BP_ALL	GO:0061333~renal tubule morphogenesis	4	1.09589	0.207488	TCF21, GPC3, GREM1, SOX8	331	86	18082	2.54086	1	0.666522	98.7937
GOTERM_BP_ALL	GO:0002064~epithelial cell development	4	1.09589	0.84555	WNT5A, SIX2, GREM1, SOX8	331	254	18082	0.86029	1	0.998522	100
Annotation Cluster 59	Enrichment Score: 1.8815933198184365
Category	Term	Count	%	PValue	Genes	List Total	Pop Hits	Pop Total	Fold Enrichment	Bonferroni	Benjamini	FDR
GOTERM_BP_ALL	GO:0019886~antigen processing and presentation of exogenous peptide antigen via MHC class II	6	1.64384	3.43487e-06	FCGR2B, H2-EB1, FCER1G, H2-AA, H2-AB1, CD74	331	14	18082	23.4122	0.0167441	9.22682e-05	0.0065249
GOTERM_BP_ALL	GO:0050670~regulation of lymphocyte proliferation	14	3.83562	0.000133495	PTPN6, PTPRC, AIF1, NCKAP1L, IGF1, H2-AB1, CD74, CD86, CORO1A, FCGR2B, H2-AA, IGFBP2, GPNMB, SYK	331	210	18082	3.64189	0.481237	0.00214951	0.253292
GOTERM_BP_ALL	GO:0032944~regulation of mononuclear cell proliferation	14	3.83562	0.000146603	PTPN6, PTPRC, AIF1, NCKAP1L, IGF1, H2-AB1, CD74, CD86, CORO1A, FCGR2B, H2-AA, IGFBP2, GPNMB, SYK	331	212	18082	3.60754	0.513613	0.00231485	0.278129
GOTERM_BP_ALL	GO:0007162~negative regulation of cell adhesion	11	3.0137	0.0119904	PTPRC, PTPN6, FBLN1, APOD, ENPP2, MYO1F, H2-AA, H2-AB1, GPNMB, LAMB1, CD74	331	237	18082	2.5355	1	0.0960888	20.4794
GOTERM_BP_ALL	GO:0070664~negative regulation of leukocyte proliferation	6	1.64384	0.0140158	PTPN6, FCGR2B, H2-AA, H2-AB1, GREM1, GPNMB	331	78	18082	4.20218	1	0.109212	23.5197
GOTERM_BP_ALL	GO:0050866~negative regulation of cell activation	8	2.19178	0.0357427	PTPN6, FCGR2B, PDGFRA, H2-AA, CYGB, H2-AB1, GPNMB, CD74	331	169	18082	2.58596	1	0.221121	49.9137
GOTERM_BP_ALL	GO:0050672~negative regulation of lymphocyte proliferation	5	1.36986	0.0482642	PTPN6, FCGR2B, H2-AA, H2-AB1, GPNMB	331	75	18082	3.64189	1	0.270513	60.9263
GOTERM_BP_ALL	GO:0032945~negative regulation of mononuclear cell proliferation	5	1.36986	0.0482642	PTPN6, FCGR2B, H2-AA, H2-AB1, GPNMB	331	75	18082	3.64189	1	0.270513	60.9263
GOTERM_BP_ALL	GO:0051250~negative regulation of lymphocyte activation	6	1.64384	0.0898767	PTPN6, FCGR2B, H2-AA, H2-AB1, GPNMB, CD74	331	130	18082	2.52131	1	0.414822	83.2875
GOTERM_BP_ALL	GO:0042130~negative regulation of T cell proliferation	4	1.09589	0.100282	PTPN6, H2-AA, H2-AB1, GPNMB	331	61	18082	3.58219	1	0.444005	86.5668
GOTERM_BP_ALL	GO:0050868~negative regulation of T cell activation	5	1.36986	0.101659	PTPN6, H2-AA, H2-AB1, GPNMB, CD74	331	97	18082	2.8159	1	0.448345	86.9521
GOTERM_BP_ALL	GO:1903038~negative regulation of leukocyte cell-cell adhesion	5	1.36986	0.125804	PTPN6, H2-AA, H2-AB1, GPNMB, CD74	331	105	18082	2.60135	1	0.509834	92.2239
GOTERM_BP_ALL	GO:0002695~negative regulation of leukocyte activation	6	1.64384	0.142931	PTPN6, FCGR2B, H2-AA, H2-AB1, GPNMB, CD74	331	151	18082	2.17066	1	0.548701	94.6602
GOTERM_BP_ALL	GO:0022408~negative regulation of cell-cell adhesion	5	1.36986	0.293391	PTPN6, H2-AA, H2-AB1, GPNMB, CD74	331	150	18082	1.82095	1	0.77986	99.8636
Annotation Cluster 60	Enrichment Score: 1.8209095622855649
Category	Term	Count	%	PValue	Genes	List Total	Pop Hits	Pop Total	Fold Enrichment	Bonferroni	Benjamini	FDR
GOTERM_BP_ALL	GO:0046579~positive regulation of Ras protein signal transduction	6	1.64384	0.00252901	DOCK2, ROBO1, RASGRP1, GPR65, IGF1, LPAR1	331	52	18082	6.30328	0.999996	0.0270468	4.69649
GOTERM_BP_ALL	GO:0007265~Ras protein signal transduction	14	3.83562	0.00391952	FGD2, AIF1, CYTH4, GPR65, IGF1, LPAR1, EDNRA, DOCK2, TRIM67, PSD, EPS8, TIAM1, ROBO1, RASGRP1	331	303	18082	2.52408	1	0.0391831	7.1889
GOTERM_BP_ALL	GO:0051057~positive regulation of small GTPase mediated signal transduction	6	1.64384	0.00439302	DOCK2, ROBO1, RASGRP1, GPR65, IGF1, LPAR1	331	59	18082	5.55543	1	0.0432958	8.02344
GOTERM_BP_ALL	GO:0046578~regulation of Ras protein signal transduction	11	3.0137	0.00483799	FGD2, DOCK2, TRIM67, PSD, TIAM1, ROBO1, RASGRP1, CYTH4, GPR65, IGF1, LPAR1	331	207	18082	2.90296	1	0.0463824	8.80121
GOTERM_BP_ALL	GO:0007264~small GTPase mediated signal transduction	19	5.20548	0.00498665	FGD2, AIF1, CYTH4, RASGEF1B, GPR65, IGF1, LPAR1, ARHGAP30, EDNRA, DOCK2, TRIM67, DIRAS2, EPS8, PSD, ROBO1, TIAM1, RASGRP1, REM1, AGAP2	331	500	18082	2.07588	1	0.0473167	9.05966
GOTERM_BP_ALL	GO:0051056~regulation of small GTPase mediated signal transduction	11	3.0137	0.010156	FGD2, DOCK2, TRIM67, PSD, TIAM1, ROBO1, RASGRP1, CYTH4, GPR65, IGF1, LPAR1	331	231	18082	2.60135	1	0.0839928	17.6273
GOTERM_BP_ALL	GO:0035025~positive regulation of Rho protein signal transduction	3	0.821918	0.0864682	ROBO1, GPR65, LPAR1	331	27	18082	6.06982	1	0.40475	82.0576
GOTERM_BP_ALL	GO:0035023~regulation of Rho protein signal transduction	5	1.36986	0.183925	FGD2, TIAM1, ROBO1, GPR65, LPAR1	331	122	18082	2.23887	1	0.627429	97.8954
GOTERM_BP_ALL	GO:0007266~Rho protein signal transduction	4	1.09589	0.241087	EDNRA, ROBO1, GPR65, LPAR1	331	93	18082	2.34961	1	0.716786	99.4703
Annotation Cluster 61	Enrichment Score: 1.8126058434143235
Category	Term	Count	%	PValue	Genes	List Total	Pop Hits	Pop Total	Fold Enrichment	Bonferroni	Benjamini	FDR
GOTERM_BP_ALL	GO:0042035~regulation of cytokine biosynthetic process	8	2.19178	0.00265923	WNT5A, CYBB, S100B, PRG4, LBP, TLR7, FCGR3, SYK	331	102	18082	4.28458	0.999998	0.0282374	4.93257
GOTERM_BP_ALL	GO:0042108~positive regulation of cytokine biosynthetic process	6	1.64384	0.00663494	WNT5A, CYBB, LBP, TLR7, FCGR3, SYK	331	65	18082	5.04262	1	0.0596613	11.8792
GOTERM_BP_ALL	GO:0042089~cytokine biosynthetic process	7	1.91781	0.0142897	WNT5A, CYBB, PRG4, LBP, TLR7, FCGR3, SYK	331	108	18082	3.54073	1	0.110715	23.9222
GOTERM_BP_ALL	GO:0042107~cytokine metabolic process	7	1.91781	0.016829	WNT5A, CYBB, PRG4, LBP, TLR7, FCGR3, SYK	331	112	18082	3.41427	1	0.125722	27.5602
GOTERM_BP_ALL	GO:0042535~positive regulation of tumor necrosis factor biosynthetic process	3	0.821918	0.0226801	CYBB, LBP, FCGR3	331	13	18082	12.6066	1	0.158395	35.3257
GOTERM_BP_ALL	GO:0042533~tumor necrosis factor biosynthetic process	3	0.821918	0.0419123	CYBB, LBP, FCGR3	331	18	18082	9.10473	1	0.245554	55.6634
GOTERM_BP_ALL	GO:0042534~regulation of tumor necrosis factor biosynthetic process	3	0.821918	0.0508277	CYBB, LBP, FCGR3	331	20	18082	8.19426	1	0.280802	62.878
Annotation Cluster 62	Enrichment Score: 1.7737596080610787
Category	Term	Count	%	PValue	Genes	List Total	Pop Hits	Pop Total	Fold Enrichment	Bonferroni	Benjamini	FDR
GOTERM_BP_ALL	GO:0034103~regulation of tissue remodeling	10	2.73973	9.80023e-06	VDR, HAND2, GATA4, GREM1, GPNMB, THBS4, CSF1R, SYK, SPP1, AHSG	331	76	18082	7.18795	0.047036	0.000219967	0.0186155
GOTERM_BP_ALL	GO:0048771~tissue remodeling	12	3.28767	0.00053052	XDH, VDR, GATA4, IGF1, CTSS, GREM1, CLEC10A, THBS4, CSF1R, SYK, SPP1, AHSG	331	182	18082	3.60187	0.926372	0.00693246	1.00301
GOTERM_BP_ALL	GO:0046849~bone remodeling	7	1.91781	0.00516929	XDH, CTSS, GREM1, CSF1R, SYK, SPP1, AHSG	331	87	18082	4.39539	1	0.0488232	9.37625
GOTERM_BP_ALL	GO:0034105~positive regulation of tissue remodeling	4	1.09589	0.0154953	VDR, SYK, SPP1, AHSG	331	29	18082	7.53495	1	0.118257	25.6706
GOTERM_BP_ALL	GO:0046850~regulation of bone remodeling	5	1.36986	0.0179104	GREM1, CSF1R, SYK, SPP1, AHSG	331	55	18082	4.96622	1	0.131922	29.0589
GOTERM_BP_ALL	GO:0045453~bone resorption	5	1.36986	0.0238706	XDH, CTSS, SYK, SPP1, AHSG	331	60	18082	4.55237	1	0.164239	36.806
GOTERM_BP_ALL	GO:0045124~regulation of bone resorption	4	1.09589	0.0460467	CSF1R, SYK, SPP1, AHSG	331	44	18082	4.96622	1	0.262821	59.1601
GOTERM_BP_ALL	GO:0045780~positive regulation of bone resorption	3	0.821918	0.0508277	SYK, SPP1, AHSG	331	20	18082	8.19426	1	0.280802	62.878
GOTERM_BP_ALL	GO:0046852~positive regulation of bone remodeling	3	0.821918	0.0508277	SYK, SPP1, AHSG	331	20	18082	8.19426	1	0.280802	62.878
GOTERM_BP_ALL	GO:0001894~tissue homeostasis	7	1.91781	0.206083	PTHLH, XDH, CORO1A, CTSS, SYK, SPP1, AHSG	331	217	18082	1.76221	1	0.665131	98.7524
GOTERM_BP_ALL	GO:0048871~multicellular organismal homeostasis	9	2.46575	0.281882	PTHLH, XDH, CORO1A, CCR5, TFAP2B, CTSS, SYK, SPP1, AHSG	331	340	18082	1.44605	1	0.766829	99.8146
GOTERM_BP_ALL	GO:0060249~anatomical structure homeostasis	8	2.19178	0.421542	PTHLH, XDH, CORO1A, NELL2, CTSS, SYK, SPP1, AHSG	331	339	18082	1.28917	1	0.888632	99.997
Annotation Cluster 63	Enrichment Score: 1.7248613683425755
Category	Term	Count	%	PValue	Genes	List Total	Pop Hits	Pop Total	Fold Enrichment	Bonferroni	Benjamini	FDR
GOTERM_BP_ALL	GO:0042102~positive regulation of T cell proliferation	8	2.19178	0.00166741	PTPRC, CORO1A, CD86, AIF1, NCKAP1L, IGF1, IGFBP2, SYK	331	94	18082	4.64923	0.999726	0.0187253	3.12044
GOTERM_BP_ALL	GO:0050798~activated T cell proliferation	5	1.36986	0.00767876	CD86, ITGAX, IGF1, ITGB2, IGFBP2	331	43	18082	6.35214	1	0.0671689	13.6217
GOTERM_BP_ALL	GO:0042104~positive regulation of activated T cell proliferation	3	0.821918	0.0704288	CD86, IGF1, IGFBP2	331	24	18082	6.82855	1	0.352171	75.0266
GOTERM_BP_ALL	GO:0046006~regulation of activated T cell proliferation	3	0.821918	0.139788	CD86, IGF1, IGFBP2	331	36	18082	4.55237	1	0.542355	94.2757
Annotation Cluster 64	Enrichment Score: 1.7106843330123183
Category	Term	Count	%	PValue	Genes	List Total	Pop Hits	Pop Total	Fold Enrichment	Bonferroni	Benjamini	FDR
GOTERM_BP_ALL	GO:0045597~positive regulation of cell differentiation	43	11.7808	2.42393e-07	WNT5A, MSR1, CXCL5, ENPP2, GDF6, CCR1, PF4, CD53, LPAR1, GREM1, SOX8, CD74, EPHB2, MSX2, VDR, ASPA, TRIM67, TIAM1, ROBO1, RASGRP1, GATA4, PTN, TMEM100, NEGR1, CSF1R, SYK, PTPRC, LPL, RET, IGF1, NCKAP1L, GDPD2, CD83, CD36, SERPINF1, CCR5, SFRP2, DLX5, CX3CR1, GDF10, H2-AA, WIF1, IGFBP3	331	981	18082	2.39452	0.00119089	8.45104e-06	0.000460463
GOTERM_BP_ALL	GO:0048468~cell development	64	17.5342	0.000452924	GDF6, TBX20, LPAR1, DNASE1L3, EDNRA, ASPA, APOD, TIAM1, ROBO1, GATA4, GRID2, LGI4, TMEM100, PI16, NEGR1, DLG2, RET, SIX2, PTPRO, THY1, TNNT2, PTHLH, ABCB1A, SERPINF1, CCR5, LAMC3, CX3CR1, PDGFRA, EPYC, CLEC5A, CASQ2, WNT5A, CXCL5, ENPP2, CTNND2, DCDC2A, GREM1, SOX8, EPHB2, MSX2, TRIM67, HAND2, PTN, LAMB1, CSF1R, TYROBP, SPP1, THBS4, FLRT3, PTPRC, BMP3, PTPN6, TBX3, EFEMP1, NCKAP1L, IGF1, BRIP1, G…	331	2278	18082	1.53478	0.892157	0.00609967	0.856906
GOTERM_BP_ALL	GO:0007399~nervous system development	63	17.2603	0.000632503	GDF6, LMO4, ARNT2, TBX20, LPAR1, EDNRA, ASPA, APOD, BOK, TIAM1, ROBO1, GRID2, LGI4, HHIP, NEGR1, DLG2, RET, C5AR1, SDK2, BASP1, PTPRO, THY1, CCR5, SERPINF1, LAMC3, PLXDC1, CX3CR1, TFAP2B, EPYC, WNT5A, CXCL5, ENPP2, CCR1, KCNA1, CTNND2, DCDC2A, IL33, MDK, SOX8, EPHB2, ECE2, TRIM67, HNMT, LRRTM3, HAND2, ALDH1A3, P2RY1, PTN, LAMB1, CSF1R, SPP1, THBS4, FLRT3, TBX3, EFEMP1, IGF1, GAS7, SLC4A10, DLX1, …	331	2261	18082	1.52215	0.955416	0.00806721	1.19473
GOTERM_BP_ALL	GO:0022008~neurogenesis	49	13.4247	0.000716807	LMO4, GDF6, TBX20, LPAR1, ASPA, APOD, TIAM1, ROBO1, BOK, GRID2, LGI4, HHIP, NEGR1, DLG2, RET, SDK2, PTPRO, THY1, SERPINF1, CCR5, LAMC3, CX3CR1, EPYC, WNT5A, CXCL5, ENPP2, KCNA1, CTNND2, DCDC2A, IL33, SOX8, EPHB2, TRIM67, HAND2, P2RY1, PTN, LAMB1, CSF1R, THBS4, SPP1, FLRT3, EFEMP1, IGF1, GAS7, DLX1, SLC4A10, S100B, SFRP2, DLX5	331	1638	18082	1.63418	0.970551	0.00899796	1.35295
GOTERM_BP_ALL	GO:0032989~cellular component morphogenesis	41	11.2329	0.00251328	WNT5A, ENPP2, TBX20, CTNND2, DCDC2A, LPAR1, GREM1, EPHB2, MSX2, CCL24, VDR, TIAM1, ROBO1, PTN, TMEM100, LAMB1, THBS4, CSF1R, SPP1, FLRT3, PTPN6, RET, PDPN, SIX2, GAS7, PTPRO, THY1, TNNT2, CCL11, FBLN1, CORO1A, CCR5, S100B, EPS8, SFRP2, LAMC3, DLX5, PDGFRA, SH3KBP1, EPYC, CASQ2	331	1382	18082	1.62067	0.999996	0.0269392	4.66794
GOTERM_BP_ALL	GO:0000902~cell morphogenesis	38	10.411	0.00386077	WNT5A, ENPP2, TBX20, CTNND2, DCDC2A, LPAR1, GREM1, EPHB2, MSX2, CCL24, VDR, TIAM1, ROBO1, PTN, TMEM100, LAMB1, THBS4, CSF1R, SPP1, FLRT3, PTPN6, RET, PDPN, SIX2, GAS7, PTPRO, THY1, CCL11, FBLN1, CORO1A, CCR5, S100B, EPS8, SFRP2, LAMC3, DLX5, SH3KBP1, EPYC	331	1283	18082	1.61799	1	0.0387635	7.08486
GOTERM_BP_ALL	GO:0048699~generation of neurons	43	11.7808	0.00495542	WNT5A, CXCL5, ENPP2, GDF6, LMO4, TBX20, KCNA1, CTNND2, DCDC2A, LPAR1, SOX8, EPHB2, ASPA, TRIM67, APOD, TIAM1, HAND2, ROBO1, GRID2, LGI4, PTN, HHIP, LAMB1, NEGR1, DLG2, THBS4, CSF1R, SPP1, FLRT3, RET, SDK2, EFEMP1, PTPRO, GAS7, THY1, DLX1, SLC4A10, SERPINF1, CCR5, SFRP2, DLX5, CX3CR1, EPYC	331	1526	18082	1.53933	1	0.0472085	9.00542
GOTERM_BP_ALL	GO:0000904~cell morphogenesis involved in differentiation	26	7.12329	0.00677926	WNT5A, ENPP2, TBX20, CTNND2, DCDC2A, GREM1, EPHB2, MSX2, ROBO1, TIAM1, TMEM100, LAMB1, CSF1R, SPP1, FLRT3, PTPN6, RET, SIX2, PTPRO, THY1, FBLN1, CCR5, LAMC3, SFRP2, DLX5, EPYC	331	803	18082	1.76879	1	0.0607018	12.1221
GOTERM_BP_ALL	GO:0051962~positive regulation of nervous system development	20	5.47945	0.00724335	WNT5A, FLRT3, RET, CXCL5, ENPP2, GDF6, IGF1, LPAR1, SOX8, EPHB2, ASPA, TRIM67, CCR5, SERPINF1, ROBO1, LRRTM3, TIAM1, CX3CR1, PTN, NEGR1	331	559	18082	1.9545	1	0.0640388	12.8988
GOTERM_BP_ALL	GO:0030182~neuron differentiation	38	10.411	0.0118369	WNT5A, CXCL5, GDF6, LMO4, TBX20, CTNND2, DCDC2A, LPAR1, SOX8, EPHB2, TRIM67, APOD, HAND2, ROBO1, TIAM1, GRID2, LGI4, PTN, LAMB1, NEGR1, DLG2, THBS4, CSF1R, SPP1, FLRT3, RET, SDK2, EFEMP1, GAS7, PTPRO, THY1, DLX1, SLC4A10, SERPINF1, CCR5, SFRP2, DLX5, EPYC	331	1379	18082	1.50535	1	0.0950662	20.2444
GOTERM_BP_ALL	GO:0060284~regulation of cell development	29	7.94521	0.0177315	WNT5A, CXCL5, ENPP2, GDF6, TBX20, LPAR1, GREM1, SOX8, EPHB2, ASPA, TRIM67, ROBO1, TIAM1, GRID2, PTN, PI16, NEGR1, SPP1, TYROBP, RET, EFEMP1, IGF1, THY1, FBLN1, DLX1, CCR5, SERPINF1, SFRP2, CX3CR1	331	1006	18082	1.57477	1	0.131267	28.813
GOTERM_BP_ALL	GO:0050769~positive regulation of neurogenesis	17	4.65753	0.0182039	WNT5A, RET, CXCL5, ENPP2, GDF6, LPAR1, SOX8, EPHB2, ASPA, TRIM67, CCR5, SERPINF1, ROBO1, TIAM1, CX3CR1, PTN, NEGR1	331	490	18082	1.89527	1	0.133555	29.4606
GOTERM_BP_ALL	GO:0010975~regulation of neuron projection development	17	4.65753	0.0268557	WNT5A, RET, CXCL5, EFEMP1, LPAR1, EPHB2, THY1, TRIM67, CCR5, SERPINF1, ROBO1, TIAM1, SFRP2, GRID2, PTN, NEGR1, SPP1	331	513	18082	1.8103	1	0.179846	40.3779
GOTERM_BP_ALL	GO:0048666~neuron development	30	8.21918	0.0277643	WNT5A, CXCL5, CTNND2, DCDC2A, LPAR1, EPHB2, TRIM67, APOD, HAND2, ROBO1, TIAM1, LGI4, PTN, LAMB1, NEGR1, DLG2, THBS4, CSF1R, SPP1, FLRT3, RET, EFEMP1, GAS7, PTPRO, THY1, SLC4A10, CCR5, SERPINF1, DLX5, EPYC	331	1092	18082	1.50078	1	0.183934	41.4265
GOTERM_BP_ALL	GO:0031175~neuron projection development	26	7.12329	0.0315744	WNT5A, CXCL5, CTNND2, DCDC2A, LPAR1, EPHB2, TRIM67, APOD, ROBO1, TIAM1, PTN, LAMB1, NEGR1, THBS4, CSF1R, SPP1, FLRT3, RET, EFEMP1, GAS7, PTPRO, THY1, CCR5, SERPINF1, DLX5, EPYC	331	921	18082	1.54217	1	0.201995	45.6367
GOTERM_BP_ALL	GO:0051960~regulation of nervous system development	26	7.12329	0.0318143	WNT5A, FLRT3, RET, CXCL5, ENPP2, GDF6, EFEMP1, IGF1, LPAR1, SOX8, THY1, EPHB2, DLX1, ASPA, TRIM67, SERPINF1, CCR5, SFRP2, TIAM1, LRRTM3, ROBO1, CX3CR1, GRID2, PTN, NEGR1, SPP1	331	922	18082	1.5405	1	0.20261	45.8919
GOTERM_BP_ALL	GO:0010769~regulation of cell morphogenesis involved in differentiation	13	3.56164	0.0404184	WNT5A, FBLN1, RET, CCR5, ENPP2, SFRP2, TIAM1, ROBO1, TBX20, GREM1, EPHB2, SPP1, THY1	331	371	18082	1.9142	1	0.240298	54.3315
GOTERM_BP_ALL	GO:0050770~regulation of axonogenesis	8	2.19178	0.0451644	WNT5A, RET, CCR5, TIAM1, ROBO1, EPHB2, SPP1, THY1	331	178	18082	2.45521	1	0.258692	58.4366
GOTERM_BP_ALL	GO:0010720~positive regulation of cell development	18	4.93151	0.0463084	WNT5A, RET, CXCL5, ENPP2, GDF6, IGF1, LPAR1, SOX8, EPHB2, ASPA, TRIM67, CCR5, SERPINF1, ROBO1, TIAM1, CX3CR1, PTN, NEGR1	331	595	18082	1.65262	1	0.26324	59.3724
GOTERM_BP_ALL	GO:0050767~regulation of neurogenesis	23	6.30137	0.0486742	WNT5A, RET, CXCL5, ENPP2, GDF6, EFEMP1, LPAR1, SOX8, EPHB2, THY1, DLX1, ASPA, TRIM67, CCR5, SERPINF1, ROBO1, TIAM1, SFRP2, CX3CR1, GRID2, PTN, NEGR1, SPP1	331	824	18082	1.52482	1	0.272214	61.2449
GOTERM_BP_ALL	GO:0048812~neuron projection morphogenesis	17	4.65753	0.0581693	WNT5A, FLRT3, CTNND2, DCDC2A, PTPRO, GAS7, EPHB2, THY1, CCR5, ROBO1, TIAM1, DLX5, EPYC, LAMB1, THBS4, CSF1R, SPP1	331	570	18082	1.62927	1	0.309027	67.9689
GOTERM_BP_ALL	GO:0031344~regulation of cell projection organization	19	5.20548	0.059316	WNT5A, RET, CXCL5, ENPP2, EFEMP1, DCDC2A, LPAR1, EPHB2, THY1, TRIM67, CCR5, SERPINF1, ROBO1, TIAM1, SFRP2, GRID2, PTN, NEGR1, SPP1	331	662	18082	1.56788	1	0.313229	68.7017
GOTERM_BP_ALL	GO:0061564~axon development	14	3.83562	0.0754964	WNT5A, FLRT3, PTPRO, THY1, EPHB2, CCR5, APOD, ROBO1, TIAM1, DLX5, EPYC, LAMB1, CSF1R, SPP1	331	455	18082	1.68087	1	0.369726	77.4898
GOTERM_BP_ALL	GO:0045664~regulation of neuron differentiation	19	5.20548	0.0757856	WNT5A, RET, CXCL5, GDF6, EFEMP1, LPAR1, SOX8, EPHB2, THY1, TRIM67, CCR5, SERPINF1, ROBO1, TIAM1, SFRP2, GRID2, PTN, NEGR1, SPP1	331	681	18082	1.52414	1	0.370188	77.6232
GOTERM_BP_ALL	GO:0007409~axonogenesis	13	3.56164	0.0860386	WNT5A, FLRT3, PTPRO, THY1, EPHB2, CCR5, ROBO1, TIAM1, DLX5, LAMB1, EPYC, CSF1R, SPP1	331	421	18082	1.68686	1	0.403502	81.8966
GOTERM_BP_ALL	GO:0007411~axon guidance	8	2.19178	0.0941715	FLRT3, WNT5A, ROBO1, DLX5, LAMB1, PTPRO, CSF1R, EPHB2	331	212	18082	2.06145	1	0.427779	84.7237
GOTERM_BP_ALL	GO:0097485~neuron projection guidance	8	2.19178	0.0960661	FLRT3, WNT5A, ROBO1, DLX5, LAMB1, PTPRO, CSF1R, EPHB2	331	213	18082	2.05177	1	0.432658	85.3194
GOTERM_BP_ALL	GO:0010976~positive regulation of neuron projection development	10	2.73973	0.102953	WNT5A, RET, TRIM67, CXCL5, SERPINF1, TIAM1, ROBO1, PTN, LPAR1, NEGR1	331	302	18082	1.80889	1	0.451996	87.3045
GOTERM_BP_ALL	GO:0031346~positive regulation of cell projection organization	12	3.28767	0.104357	WNT5A, RET, TRIM67, CXCL5, SERPINF1, TIAM1, ENPP2, ROBO1, EFEMP1, PTN, LPAR1, NEGR1	331	391	18082	1.67657	1	0.455238	87.6766
GOTERM_BP_ALL	GO:0045666~positive regulation of neuron differentiation	12	3.28767	0.105401	WNT5A, RET, TRIM67, CCR5, CXCL5, SERPINF1, TIAM1, ROBO1, GDF6, PTN, LPAR1, NEGR1	331	392	18082	1.6723	1	0.457245	87.9468
GOTERM_BP_ALL	GO:0048667~cell morphogenesis involved in neuron differentiation	15	4.10959	0.106963	WNT5A, FLRT3, CTNND2, DCDC2A, PTPRO, EPHB2, THY1, CCR5, ROBO1, TIAM1, DLX5, EPYC, LAMB1, CSF1R, SPP1	331	529	18082	1.54901	1	0.460939	88.3404
GOTERM_BP_ALL	GO:0030030~cell projection organization	31	8.49315	0.191422	WNT5A, CXCL5, AIF1, ENPP2, CTNND2, DCDC2A, LPAR1, EPHB2, TRIM67, APOD, ROBO1, TIAM1, GRID2, PTN, LAMB1, NEGR1, THBS4, CSF1R, SPP1, FLRT3, RET, EFEMP1, GAS7, PTPRO, THY1, CORO1A, CCR5, SERPINF1, SFRP2, DLX5, EPYC	331	1392	18082	1.21658	1	0.640146	98.2338
GOTERM_BP_ALL	GO:0048858~cell projection morphogenesis	18	4.93151	0.347616	WNT5A, FLRT3, ENPP2, CTNND2, DCDC2A, PTPRO, GAS7, EPHB2, THY1, CCR5, ROBO1, TIAM1, DLX5, EPYC, LAMB1, THBS4, CSF1R, SPP1	331	830	18082	1.18471	1	0.831776	99.9701
GOTERM_BP_ALL	GO:0032990~cell part morphogenesis	18	4.93151	0.40064	WNT5A, FLRT3, ENPP2, CTNND2, DCDC2A, PTPRO, GAS7, EPHB2, THY1, CCR5, ROBO1, TIAM1, DLX5, EPYC, LAMB1, THBS4, CSF1R, SPP1	331	863	18082	1.13941	1	0.874176	99.994
Annotation Cluster 65	Enrichment Score: 1.6538646234539354
Category	Term	Count	%	PValue	Genes	List Total	Pop Hits	Pop Total	Fold Enrichment	Bonferroni	Benjamini	FDR
GOTERM_BP_ALL	GO:0061081~positive regulation of myeloid leukocyte cytokine production involved in immune response	4	1.09589	0.000891443	WNT5A, CD36, FCER1G, CD74	331	11	18082	19.8649	0.987528	0.010928	1.67993
GOTERM_BP_ALL	GO:0002699~positive regulation of immune effector process	11	3.0137	0.00208513	WNT5A, PTPRC, CD36, RASGRP1, FCER1G, LBP, IL33, FCGR1, CD74, FCGR3, SYK	331	184	18082	3.26583	0.999965	0.0227445	3.88759
GOTERM_BP_ALL	GO:0033033~negative regulation of myeloid cell apoptotic process	4	1.09589	0.00469859	FCGR2B, CCR5, FCER1G, CLEC5A	331	19	18082	11.5007	1	0.0456062	8.55823
GOTERM_BP_ALL	GO:0061082~myeloid leukocyte cytokine production	4	1.09589	0.00627782	WNT5A, CD36, FCER1G, CD74	331	21	18082	10.4054	1	0.0572646	11.2754
GOTERM_BP_ALL	GO:0060907~positive regulation of macrophage cytokine production	3	0.821918	0.00864591	WNT5A, CD36, CD74	331	8	18082	20.4856	1	0.0740319	15.207
GOTERM_BP_ALL	GO:0002702~positive regulation of production of molecular mediator of immune response	6	1.64384	0.0107288	WNT5A, PTPRC, CD36, FCER1G, IL33, CD74	331	73	18082	4.49001	1	0.0879516	18.5282
GOTERM_BP_ALL	GO:0033032~regulation of myeloid cell apoptotic process	4	1.09589	0.016989	FCGR2B, CCR5, FCER1G, CLEC5A	331	30	18082	7.28379	1	0.126657	27.7838
GOTERM_BP_ALL	GO:0033028~myeloid cell apoptotic process	4	1.09589	0.0185603	FCGR2B, CCR5, FCER1G, CLEC5A	331	31	18082	7.04883	1	0.135408	29.9455
GOTERM_BP_ALL	GO:0002700~regulation of production of molecular mediator of immune response	7	1.91781	0.0204195	WNT5A, PTPRC, CD36, FCGR2B, FCER1G, IL33, CD74	331	117	18082	3.26837	1	0.145921	32.424
GOTERM_BP_ALL	GO:0010935~regulation of macrophage cytokine production	3	0.821918	0.0226801	WNT5A, CD36, CD74	331	13	18082	12.6066	1	0.158395	35.3257
GOTERM_BP_ALL	GO:0002720~positive regulation of cytokine production involved in immune response	4	1.09589	0.0237426	WNT5A, CD36, FCER1G, CD74	331	34	18082	6.42687	1	0.163651	36.6484
GOTERM_BP_ALL	GO:0010934~macrophage cytokine production	3	0.821918	0.0298095	WNT5A, CD36, CD74	331	15	18082	10.9257	1	0.193952	43.7234
GOTERM_BP_ALL	GO:0002440~production of molecular mediator of immune response	8	2.19178	0.0546805	WNT5A, PTPRC, CD36, FCGR2B, FCER1G, H2-AB1, IL33, CD74	331	186	18082	2.34961	1	0.295257	65.6382
GOTERM_BP_ALL	GO:0002718~regulation of cytokine production involved in immune response	4	1.09589	0.104031	WNT5A, CD36, FCER1G, CD74	331	62	18082	3.52441	1	0.454516	87.5912
GOTERM_BP_ALL	GO:2000106~regulation of leukocyte apoptotic process	5	1.36986	0.12898	WNT5A, FCGR2B, CCR5, FCER1G, CD74	331	106	18082	2.57681	1	0.51731	92.7433
GOTERM_BP_ALL	GO:2000107~negative regulation of leukocyte apoptotic process	4	1.09589	0.135885	FCGR2B, CCR5, FCER1G, CD74	331	70	18082	3.12162	1	0.533731	93.7615
GOTERM_BP_ALL	GO:0002367~cytokine production involved in immune response	4	1.09589	0.157281	WNT5A, CD36, FCER1G, CD74	331	75	18082	2.91351	1	0.57765	96.1255
GOTERM_BP_ALL	GO:0071887~leukocyte apoptotic process	5	1.36986	0.206245	WNT5A, FCGR2B, CCR5, FCER1G, CD74	331	128	18082	2.13392	1	0.665103	98.7573
Annotation Cluster 66	Enrichment Score: 1.6500634752141974
Category	Term	Count	%	PValue	Genes	List Total	Pop Hits	Pop Total	Fold Enrichment	Bonferroni	Benjamini	FDR
GOTERM_BP_ALL	GO:0010744~positive regulation of macrophage derived foam cell differentiation	4	1.09589	0.000891443	LPL, MSR1, CD36, PF4	331	11	18082	19.8649	0.987528	0.010928	1.67993
GOTERM_BP_ALL	GO:0010743~regulation of macrophage derived foam cell differentiation	4	1.09589	0.00627782	LPL, MSR1, CD36, PF4	331	21	18082	10.4054	1	0.0572646	11.2754
GOTERM_BP_ALL	GO:0010886~positive regulation of cholesterol storage	3	0.821918	0.00656322	LPL, MSR1, CD36	331	7	18082	23.4122	1	0.0593584	11.7583
GOTERM_BP_ALL	GO:0010742~macrophage derived foam cell differentiation	4	1.09589	0.0102891	LPL, MSR1, CD36, PF4	331	25	18082	8.74054	1	0.0849089	17.8375
GOTERM_BP_ALL	GO:0090077~foam cell differentiation	4	1.09589	0.0114765	LPL, MSR1, CD36, PF4	331	26	18082	8.40437	1	0.0928973	19.69
GOTERM_BP_ALL	GO:0010885~regulation of cholesterol storage	3	0.821918	0.0163806	LPL, MSR1, CD36	331	11	18082	14.8987	1	0.122931	26.93
GOTERM_BP_ALL	GO:0010878~cholesterol storage	3	0.821918	0.0226801	LPL, MSR1, CD36	331	13	18082	12.6066	1	0.158395	35.3257
GOTERM_BP_ALL	GO:0010884~positive regulation of lipid storage	3	0.821918	0.0555172	LPL, MSR1, CD36	331	21	18082	7.80406	1	0.298814	66.2114
GOTERM_BP_ALL	GO:0097006~regulation of plasma lipoprotein particle levels	4	1.09589	0.0858572	LPL, MSR1, CD36, PLA2G7	331	57	18082	3.83357	1	0.403182	81.8282
GOTERM_BP_ALL	GO:0010883~regulation of lipid storage	3	0.821918	0.238498	LPL, MSR1, CD36	331	51	18082	3.21344	1	0.713676	99.4349
GOTERM_BP_ALL	GO:0019915~lipid storage	3	0.821918	0.385862	LPL, MSR1, CD36	331	73	18082	2.245	1	0.863843	99.9905
Annotation Cluster 67	Enrichment Score: 1.6388481670526667
Category	Term	Count	%	PValue	Genes	List Total	Pop Hits	Pop Total	Fold Enrichment	Bonferroni	Benjamini	FDR
GOTERM_BP_ALL	GO:0002712~regulation of B cell mediated immunity	7	1.91781	0.000436184	PTPRC, PTPN6, CD55, FCGR2B, FCER1G, FCGR1, FCGR3	331	54	18082	7.08146	0.882903	0.00592352	0.825359
GOTERM_BP_ALL	GO:0002889~regulation of immunoglobulin mediated immune response	7	1.91781	0.000436184	PTPRC, PTPN6, CD55, FCGR2B, FCER1G, FCGR1, FCGR3	331	54	18082	7.08146	0.882903	0.00592352	0.825359
GOTERM_BP_ALL	GO:0002923~regulation of humoral immune response mediated by circulating immunoglobulin	4	1.09589	0.00117258	PTPRC, PTPN6, CD55, FCGR2B	331	12	18082	18.2095	0.996873	0.0137692	2.20416
GOTERM_BP_ALL	GO:0002822~regulation of adaptive immune response based on somatic recombination of immune receptors built from immunoglobulin superfamily domains	10	2.73973	0.00139324	PTPRC, PTPN6, CD55, FCGR2B, FCER1G, H2-AB1, IL33, FCGR1, NLRP10, FCGR3	331	145	18082	3.76748	0.998945	0.0159976	2.61378
GOTERM_BP_ALL	GO:0002920~regulation of humoral immune response	5	1.36986	0.00365071	PTPRC, PTPN6, CD55, FCGR2B, SUSD4	331	35	18082	7.80406	1	0.037068	6.71194
GOTERM_BP_ALL	GO:0002706~regulation of lymphocyte mediated immunity	8	2.19178	0.0155196	PTPRC, PTPN6, CD55, FCGR2B, RASGRP1, FCER1G, FCGR1, FCGR3	331	142	18082	3.07766	1	0.118069	25.7054
GOTERM_BP_ALL	GO:0002823~negative regulation of adaptive immune response based on somatic recombination of immune receptors built from immunoglobulin superfamily domains	4	1.09589	0.0202097	PTPRC, PTPN6, FCGR2B, IL33	331	32	18082	6.82855	1	0.144729	32.1485
GOTERM_BP_ALL	GO:0002700~regulation of production of molecular mediator of immune response	7	1.91781	0.0204195	WNT5A, PTPRC, CD36, FCGR2B, FCER1G, IL33, CD74	331	117	18082	3.26837	1	0.145921	32.424
GOTERM_BP_ALL	GO:0002820~negative regulation of adaptive immune response	4	1.09589	0.0256262	PTPRC, PTPN6, FCGR2B, IL33	331	35	18082	6.24325	1	0.173672	38.9305
GOTERM_BP_ALL	GO:0050864~regulation of B cell activation	6	1.64384	0.129247	PTPRC, PTPN6, FCGR2B, NCKAP1L, CD74, SYK	331	146	18082	2.245	1	0.517336	92.7855
GOTERM_BP_ALL	GO:0002707~negative regulation of lymphocyte mediated immunity	3	0.821918	0.15884	PTPRC, PTPN6, FCGR2B	331	39	18082	4.20218	1	0.580081	96.2594
GOTERM_BP_ALL	GO:0050777~negative regulation of immune response	5	1.36986	0.206245	PTPRC, PTPN6, FCGR2B, CCR1, IL33	331	128	18082	2.13392	1	0.665103	98.7573
GOTERM_BP_ALL	GO:0002704~negative regulation of leukocyte mediated immunity	3	0.821918	0.231736	PTPRC, PTPN6, FCGR2B	331	50	18082	3.2777	1	0.70486	99.3315
GOTERM_BP_ALL	GO:0002637~regulation of immunoglobulin production	3	0.821918	0.292739	PTPRC, FCGR2B, IL33	331	59	18082	2.77772	1	0.77927	99.8612
GOTERM_BP_ALL	GO:0002698~negative regulation of immune effector process	4	1.09589	0.32036	PTPRC, PTPN6, FCGR2B, IL33	331	109	18082	2.00471	1	0.808396	99.9349
GOTERM_BP_ALL	GO:0002377~immunoglobulin production	4	1.09589	0.350346	PTPRC, FCGR2B, H2-AB1, IL33	331	115	18082	1.90012	1	0.834441	99.9724
Annotation Cluster 68	Enrichment Score: 1.6387931093725316
Category	Term	Count	%	PValue	Genes	List Total	Pop Hits	Pop Total	Fold Enrichment	Bonferroni	Benjamini	FDR
GOTERM_BP_ALL	GO:0070997~neuron death	15	4.10959	0.00560147	C5AR1, EGLN3, IGF1, CNTFR, MDK, DLX1, CORO1A, MEOX2, CCR5, SERPINF1, BOK, GRID2, TFAP2B, GPNMB, AGAP2	331	353	18082	2.32132	1	0.0519133	10.1212
GOTERM_BP_ALL	GO:1901215~negative regulation of neuron death	11	3.0137	0.00669012	CORO1A, DLX1, C5AR1, SERPINF1, BOK, TFAP2B, IGF1, CNTFR, GPNMB, AGAP2, MDK	331	217	18082	2.76918	1	0.0600345	11.9721
GOTERM_BP_ALL	GO:1901214~regulation of neuron death	13	3.56164	0.0160793	C5AR1, EGLN3, IGF1, CNTFR, MDK, DLX1, CORO1A, SERPINF1, BOK, GRID2, TFAP2B, GPNMB, AGAP2	331	324	18082	2.19188	1	0.121346	26.5037
GOTERM_BP_ALL	GO:0043524~negative regulation of neuron apoptotic process	8	2.19178	0.0329129	CORO1A, DLX1, C5AR1, BOK, TFAP2B, CNTFR, AGAP2, MDK	331	166	18082	2.63269	1	0.207874	47.0464
GOTERM_BP_ALL	GO:0043523~regulation of neuron apoptotic process	10	2.73973	0.0378042	CORO1A, DLX1, C5AR1, BOK, GRID2, TFAP2B, EGLN3, CNTFR, AGAP2, MDK	331	247	18082	2.21168	1	0.229128	51.9092
GOTERM_BP_ALL	GO:0051402~neuron apoptotic process	8	2.19178	0.196034	CORO1A, DLX1, C5AR1, BOK, TFAP2B, CNTFR, AGAP2, MDK	331	259	18082	1.68736	1	0.647762	98.4157
Annotation Cluster 69	Enrichment Score: 1.6272346555214101
Category	Term	Count	%	PValue	Genes	List Total	Pop Hits	Pop Total	Fold Enrichment	Bonferroni	Benjamini	FDR
GOTERM_BP_ALL	GO:0045778~positive regulation of ossification	9	2.46575	0.000490412	MSX2, WNT5A, OSR2, SFRP2, DLX5, GDF10, IGF1, GPM6B, GDPD2	331	100	18082	4.91656	0.910315	0.00651381	0.927518
GOTERM_BP_ALL	GO:0042733~embryonic digit morphogenesis	6	1.64384	0.00903365	MSX2, WNT5A, OSR2, TBX3, HAND2, SFRP2	331	70	18082	4.68243	1	0.0765724	15.8348
GOTERM_BP_ALL	GO:0045598~regulation of fat cell differentiation	5	1.36986	0.183925	MSX2, WNT5A, SFRP2, IGF1, WIF1	331	122	18082	2.23887	1	0.627429	97.8954
GOTERM_BP_ALL	GO:0045995~regulation of embryonic development	4	1.09589	0.380185	WNT5A, OSR2, SFRP2, IGF1	331	121	18082	1.8059	1	0.859772	99.9887
Annotation Cluster 70	Enrichment Score: 1.6205647805439802
Category	Term	Count	%	PValue	Genes	List Total	Pop Hits	Pop Total	Fold Enrichment	Bonferroni	Benjamini	FDR
GOTERM_BP_ALL	GO:0061035~regulation of cartilage development	6	1.64384	0.00707402	PTHLH, WNT5A, GDF6, EFEMP1, SIX2, GREM1	331	66	18082	4.96622	1	0.0630365	12.6162
GOTERM_BP_ALL	GO:0032330~regulation of chondrocyte differentiation	5	1.36986	0.0121092	PTHLH, GDF6, EFEMP1, SIX2, GREM1	331	49	18082	5.57433	1	0.0966858	20.6609
GOTERM_BP_ALL	GO:0032331~negative regulation of chondrocyte differentiation	3	0.821918	0.0508277	PTHLH, EFEMP1, GREM1	331	20	18082	8.19426	1	0.280802	62.878
GOTERM_BP_ALL	GO:0061037~negative regulation of cartilage development	3	0.821918	0.0756584	PTHLH, EFEMP1, GREM1	331	25	18082	6.55541	1	0.370027	77.5647
Annotation Cluster 71	Enrichment Score: 1.5965095720771003
Category	Term	Count	%	PValue	Genes	List Total	Pop Hits	Pop Total	Fold Enrichment	Bonferroni	Benjamini	FDR
GOTERM_BP_ALL	GO:0097070~ductus arteriosus closure	3	0.821918	0.00474506	TFAP2B, STRA6, HPGD	331	6	18082	27.3142	1	0.0458671	8.63929
GOTERM_BP_ALL	GO:0048844~artery morphogenesis	5	1.36986	0.0356454	HAND2, TFAP2B, STRA6, PRRX2, HPGD	331	68	18082	4.01679	1	0.221125	49.8176
GOTERM_BP_ALL	GO:0060840~artery development	5	1.36986	0.09599	HAND2, TFAP2B, STRA6, PRRX2, HPGD	331	95	18082	2.87518	1	0.432757	85.2959
Annotation Cluster 72	Enrichment Score: 1.5880584142176477
Category	Term	Count	%	PValue	Genes	List Total	Pop Hits	Pop Total	Fold Enrichment	Bonferroni	Benjamini	FDR
GOTERM_BP_ALL	GO:0070168~negative regulation of biomineral tissue development	4	1.09589	0.00469859	ASPN, CCR1, GREM1, AHSG	331	19	18082	11.5007	1	0.0456062	8.55823
GOTERM_BP_ALL	GO:0070167~regulation of biomineral tissue development	6	1.64384	0.0179201	ASPN, OSR2, CCR1, GPM6B, GREM1, AHSG	331	83	18082	3.94904	1	0.131794	29.0722
GOTERM_BP_ALL	GO:0030502~negative regulation of bone mineralization	3	0.821918	0.037701	CCR1, GREM1, AHSG	331	17	18082	9.64031	1	0.228844	51.8111
GOTERM_BP_ALL	GO:0030500~regulation of bone mineralization	5	1.36986	0.0482642	OSR2, CCR1, GPM6B, GREM1, AHSG	331	75	18082	3.64189	1	0.270513	60.9263
GOTERM_BP_ALL	GO:0030279~negative regulation of ossification	5	1.36986	0.0748899	HAND2, CCR1, GDF10, GREM1, AHSG	331	87	18082	3.13956	1	0.368333	77.2077
Annotation Cluster 73	Enrichment Score: 1.5869604378186688
Category	Term	Count	%	PValue	Genes	List Total	Pop Hits	Pop Total	Fold Enrichment	Bonferroni	Benjamini	FDR
GOTERM_BP_ALL	GO:0071223~cellular response to lipoteichoic acid	3	0.821918	0.0109829	CD36, LBP, TREM2	331	9	18082	18.2095	1	0.0898006	18.9248
GOTERM_BP_ALL	GO:0070391~response to lipoteichoic acid	3	0.821918	0.0109829	CD36, LBP, TREM2	331	9	18082	18.2095	1	0.0898006	18.9248
GOTERM_BP_ALL	GO:0071222~cellular response to lipopolysaccharide	8	2.19178	0.143774	MRC1, WNT5A, CD86, CD36, LY86, CX3CR1, LBP, TREM2	331	237	18082	1.844	1	0.550232	94.7591
Annotation Cluster 74	Enrichment Score: 1.586014801911829
Category	Term	Count	%	PValue	Genes	List Total	Pop Hits	Pop Total	Fold Enrichment	Bonferroni	Benjamini	FDR
GOTERM_BP_ALL	GO:0003151~outflow tract morphogenesis	8	2.19178	0.000509578	MSX2, WNT5A, TBX3, HAND2, SFRP2, GATA4, TBX20, NPY1R	331	77	18082	5.67568	0.918383	0.00673121	0.9636
GOTERM_BP_ALL	GO:0003231~cardiac ventricle development	10	2.73973	0.00126441	TNNT2, WNT5A, TBX3, HAND2, ROBO1, SFRP2, LMO4, GATA4, TBX20, STRA6	331	143	18082	3.82017	0.99801	0.0147697	2.37482
GOTERM_BP_ALL	GO:0060039~pericardium development	5	1.36986	0.00157786	FLRT3, WNT5A, PDPN, HAND2, TBX20	331	28	18082	9.75507	0.999575	0.0178501	2.95522
GOTERM_BP_ALL	GO:0003205~cardiac chamber development	11	3.0137	0.00217078	MSX2, TNNT2, WNT5A, TBX3, HAND2, ROBO1, SFRP2, LMO4, GATA4, TBX20, STRA6	331	185	18082	3.24818	0.999977	0.0235124	4.04418
GOTERM_BP_ALL	GO:0003279~cardiac septum development	8	2.19178	0.00567173	MSX2, WNT5A, TBX3, ROBO1, LMO4, GATA4, TBX20, STRA6	331	117	18082	3.73528	1	0.0523521	10.2418
GOTERM_BP_ALL	GO:0003206~cardiac chamber morphogenesis	8	2.19178	0.0139429	MSX2, TNNT2, WNT5A, TBX3, HAND2, SFRP2, GATA4, TBX20	331	139	18082	3.14408	1	0.108843	23.4122
GOTERM_BP_ALL	GO:0003281~ventricular septum development	6	1.64384	0.015501	WNT5A, TBX3, ROBO1, LMO4, GATA4, STRA6	331	80	18082	4.09713	1	0.118116	25.6788
GOTERM_BP_ALL	GO:0003209~cardiac atrium morphogenesis	4	1.09589	0.0237426	TNNT2, WNT5A, GATA4, TBX20	331	34	18082	6.42687	1	0.163651	36.6484
GOTERM_BP_ALL	GO:0001947~heart looping	5	1.36986	0.0265526	WNT5A, TBX3, HAND2, GATA4, TBX20	331	62	18082	4.40552	1	0.178703	40.0241
GOTERM_BP_ALL	GO:0003230~cardiac atrium development	4	1.09589	0.0317439	TNNT2, WNT5A, GATA4, TBX20	331	38	18082	5.75036	1	0.202461	45.8171
GOTERM_BP_ALL	GO:0061371~determination of heart left/right asymmetry	5	1.36986	0.0356454	WNT5A, TBX3, HAND2, GATA4, TBX20	331	68	18082	4.01679	1	0.221125	49.8176
GOTERM_BP_ALL	GO:0009855~determination of bilateral symmetry	7	1.91781	0.0364117	WNT5A, TBX3, HAND2, GATA4, TBX20, BICC1, GREM1	331	134	18082	2.85372	1	0.223726	50.5698
GOTERM_BP_ALL	GO:0003143~embryonic heart tube morphogenesis	5	1.36986	0.0373152	WNT5A, TBX3, HAND2, GATA4, TBX20	331	69	18082	3.95858	1	0.227851	51.4427
GOTERM_BP_ALL	GO:0009799~specification of symmetry	7	1.91781	0.0375461	WNT5A, TBX3, HAND2, GATA4, TBX20, BICC1, GREM1	331	135	18082	2.83258	1	0.22828	51.6635
GOTERM_BP_ALL	GO:0060411~cardiac septum morphogenesis	5	1.36986	0.0463286	MSX2, WNT5A, TBX3, GATA4, TBX20	331	74	18082	3.69111	1	0.263046	59.3888
GOTERM_BP_ALL	GO:0003007~heart morphogenesis	10	2.73973	0.0499585	MSX2, TNNT2, WNT5A, TBX3, HAND2, SFRP2, GATA4, TBX20, NPY1R, TMEM100	331	260	18082	2.10109	1	0.277839	62.2268
GOTERM_BP_ALL	GO:0003215~cardiac right ventricle morphogenesis	3	0.821918	0.0508277	HAND2, GATA4, TBX20	331	20	18082	8.19426	1	0.280802	62.878
GOTERM_BP_ALL	GO:0003208~cardiac ventricle morphogenesis	5	1.36986	0.0586018	TNNT2, HAND2, SFRP2, GATA4, TBX20	331	80	18082	3.41427	1	0.31066	68.2472
GOTERM_BP_ALL	GO:0048738~cardiac muscle tissue development	9	2.46575	0.0607942	TNNT2, WNT5A, TBX3, GATA4, TBX20, PDGFRA, IGF1, GREM1, PI16	331	230	18082	2.13763	1	0.318528	69.6229
GOTERM_BP_ALL	GO:0035050~embryonic heart tube development	5	1.36986	0.0676539	WNT5A, TBX3, HAND2, GATA4, TBX20	331	84	18082	3.25169	1	0.342259	73.5718
GOTERM_BP_ALL	GO:0007368~determination of left/right symmetry	6	1.64384	0.0811632	WNT5A, TBX3, HAND2, GATA4, TBX20, BICC1	331	126	18082	2.60135	1	0.386749	79.9713
GOTERM_BP_ALL	GO:0048644~muscle organ morphogenesis	4	1.09589	0.231388	TNNT2, WNT5A, GATA4, TBX20	331	91	18082	2.40125	1	0.70458	99.3257
GOTERM_BP_ALL	GO:0055008~cardiac muscle tissue morphogenesis	3	0.821918	0.366276	TNNT2, WNT5A, TBX20	331	70	18082	2.34122	1	0.847834	99.9828
GOTERM_BP_ALL	GO:0060415~muscle tissue morphogenesis	3	0.821918	0.449067	TNNT2, WNT5A, TBX20	331	83	18082	1.97452	1	0.905363	99.9988
Annotation Cluster 75	Enrichment Score: 1.5403248875485522
Category	Term	Count	%	PValue	Genes	List Total	Pop Hits	Pop Total	Fold Enrichment	Bonferroni	Benjamini	FDR
GOTERM_BP_ALL	GO:0007610~behavior	28	7.67123	0.000204131	LYPD1, CTNND2, DCDC2A, CNTFR, FGF12, MDK, EPHB2, HAND2, PPP1R1B, ALDH1A3, P2RY1, LGI4, PTN, STRA6, LAMB1, NEGR1, THBS4, IGF1, NPY1R, SLC4A10, CD36, SERPINF1, S100B, EPS8, LSAMP, GPR39, CX3CR1, DNM1	331	697	18082	2.19454	0.633446	0.00310233	0.387068
GOTERM_BP_ALL	GO:0044708~single-organism behavior	21	5.75342	0.000736652	LYPD1, CTNND2, IGF1, DCDC2A, FGF12, MDK, EPHB2, SLC4A10, S100B, EPS8, SERPINF1, PPP1R1B, GPR39, LSAMP, CX3CR1, PTN, LGI4, STRA6, LAMB1, DNM1, THBS4	331	491	18082	2.33645	0.97329	0.00919905	1.39015
GOTERM_BP_ALL	GO:0007611~learning or memory	12	3.28767	0.0113313	S100B, SERPINF1, PPP1R1B, CX3CR1, CTNND2, PTN, IGF1, STRA6, DCDC2A, LAMB1, MDK, EPHB2	331	271	18082	2.41897	1	0.0920729	19.4656
GOTERM_BP_ALL	GO:0050890~cognition	12	3.28767	0.0223682	S100B, SERPINF1, PPP1R1B, CX3CR1, CTNND2, PTN, IGF1, STRA6, DCDC2A, LAMB1, MDK, EPHB2	331	300	18082	2.18514	1	0.156595	34.9326
GOTERM_BP_ALL	GO:0007612~learning	6	1.64384	0.184305	PPP1R1B, CTNND2, PTN, STRA6, DCDC2A, EPHB2	331	165	18082	1.98649	1	0.627543	97.9139
GOTERM_BP_ALL	GO:0007613~memory	5	1.36986	0.194985	S100B, SERPINF1, CX3CR1, IGF1, MDK	331	125	18082	2.18514	1	0.645916	98.376
GOTERM_BP_ALL	GO:0048167~regulation of synaptic plasticity	5	1.36986	0.384079	S100B, CX3CR1, CTNND2, PTN, EPHB2	331	172	18082	1.58803	1	0.862674	99.99
GOTERM_BP_ALL	GO:0050877~neurological system process	32	8.76712	0.904394	GM11744, LUM, KCNA1, CTNND2, DCDC2A, FGF12, MDK, EPHB2, EDNRA, PDE1C, PPP1R1B, ALDH1A3, P2RY1, GRID2, PTN, STRA6, SCN7A, TMEM100, LAMB1, OLFR224, DLG2, IGF1, CTSS, NPY1R, CD36, SERPINF1, S100B, LAMC3, CX3CR1, ALOX5, ATP6V0A4, DNM1	331	2077	18082	0.841651	1	0.999678	100
[truncated: 1,316 more rows]
[truncated: 5,000 more columns]
