# Supplementary material for: Disease-relevant transcriptional signatures identified in individual smooth muscle cells from healthy mouse vessels
Source: Nat Commun. 2018 Nov 1;9:4567. doi: 10.1038/s41467-018-06891-x (PMC6212435; doi:10.1038/s41467-018-06891-x)
Supplement: Supplementary file 5 — Supplementary Data 3 [file 41467_2018_6891_MOESM5_ESM.xlsx]

## Sheet: (a) Final classifier genes
# Supplementary Data 3. Random forest classification data
# (a) Genes used for final classification
	MeanDecreaseAccuracy
Tspan15	0.0217392
Hoxa7	0.0137332
Lypd1	0.0149404
Sfrp2	0.0132098
Kcnj15	0.0168422
Gpc3	0.0131948
Chrna1	0.0100294
Aspn	0.0112704
Gfra2	0.00898006
2210407C18Rik	0.0102262
Hand2	0.0077382
Npy1r	0.00672654
Slc6a2	0.00649966
Ccdc3	0.00658524
Lrrn4cl	0.00625329
Pappa2	0.00544364
Wif1	0.00418273
Tbx20	0.00497697
Hoxb6	0.00264021
Mylk2	0.00230014
P2rx1	0.0015168
Hoxb5	0.00361298
Mrps6	0.00488594
Tbx3	0.0036678
Sema3a	0.00312646
Mdga2	0.00236256
Grem1	0.000931936
3632451O06Rik	0.00361131
Lamc3	0.00434958
Pde1c	0.00239533

## Sheet: (b) Training and test cells
# Supplementary Data 3. Random forest classification data
# (b) Cells used for classifier training and testing
Training cell predictions	AA	DT		Test cell predictions	AA	DT
DT_run3_A1	0.104987	0.895013		DT_run3_A5	0.416	0.584
DT_run3_A7	0.168975	0.831025		DT_run3_A9	0.272	0.728
DT_run3_B12	0.236702	0.763298		DT_run3_B7	0.155	0.845
DT_run3_B3	0.230971	0.769029		DT_run3_C8	0.211	0.789
DT_run3_B4	0.188732	0.811268		DT_run3_D3	0.286	0.714
DT_run3_B6	0.0522193	0.947781		DT_run3_E1	0.355	0.645
DT_run3_C12	0.0396825	0.960317		DT_run3_F7	0.089	0.911
DT_run3_C3	0.194226	0.805774		DT_run3_G6	0.064	0.936
DT_run3_D1	0.144847	0.855153		AA_run5_A2	0.799	0.201
DT_run3_D7	0.10989	0.89011		AA_run5_B6	0.885	0.115
DT_run3_E8	0.150273	0.849727		AA_run5_B7	0.861	0.139
DT_run3_F1	0.203297	0.796703		AA_run5_D2	0.666	0.334
DT_run3_F3	0.127027	0.872973		AA_run5_D4	0.942	0.058
DT_run3_G1	0.183562	0.816438		AA_run5_E3	0.91	0.09
DT_run3_G5	0.239011	0.760989		AA_run5_E4	0.908	0.092
DT_run3_G9	0.171662	0.828338		AA_run5_E6	0.902	0.098
DT_run3_H1	0.100257	0.899743		AA_run5_F1	0.627	0.373
DT_run3_H4	0.173184	0.826816		AA_run5_F3	0.774	0.226
DT_run3_H5	0.0791557	0.920844		AA_run5_G2	0.84	0.16
AA_run5_A4	0.620991	0.379009		AA_run5_G3	0.744	0.256
AA_run5_A5	0.74026	0.25974		DT_E12_86	0.485	0.515
AA_run5_A6	0.698592	0.301408		AA_C5_45	0.654	0.346
AA_run5_A7	0.795213	0.204787		DT_H10_64	0.448	0.552
AA_run5_B1	0.917847	0.082153		AA_G3_39	0.499	0.501
AA_run5_B2	0.859116	0.140884		AA_C3_36	0.593	0.407
AA_run5_B3	0.892537	0.107463		DT_G7_53	0.546	0.454
AA_run5_B4	0.461735	0.538265		DT_B7_49	0.346	0.654
AA_run5_B5	0.797753	0.202247		DT_D7_51	0.385	0.615
AA_run5_C2	0.789174	0.210826		DT_C4_18	0.465	0.535
AA_run5_C4	0.952247	0.0477528		AA_C6_66	0.888	0.112
AA_run5_C5	0.818182	0.181818		DT_H6_31	0.374	0.626
AA_run5_C6	0.655271	0.344729		DT_B6_27	0.474	0.526
AA_run5_D1	0.68595	0.31405		AA_E11_95	0.645	0.355
AA_run5_D3	0.758442	0.241558		AA_F11_96	0.793	0.207
AA_run5_D5	0.983871	0.016129		AA_F10_91	0.888	0.112
AA_run5_E1	0.718579	0.281421
AA_run5_E2	0.854839	0.145161
AA_run5_E5	0.728532	0.271468
AA_run5_F2	0.841026	0.158974
AA_run5_F4	0.914439	0.0855615
AA_run5_F5	0.786127	0.213873
AA_run5_F6	0.816794	0.183206
AA_run5_G1	0.865591	0.134409
AA_run5_G4	0.918478	0.0815217
AA_run5_G5	0.825967	0.174033
AA_run5_G6	0.962751	0.0372493
AA_run5_H1	0.498551	0.501449
AA_run5_H2	0.706371	0.293629
AA_run5_H3	0.857513	0.142487
AA_run5_H4	0.882184	0.117816
AA_run5_H5	0.873278	0.126722
AA_run5_H6	0.592896	0.407104
DT_A3_106	0.421788	0.578212
DT_D2_105	0.465374	0.534626
DT_F1_103	0.268293	0.731707
DT_B3_107	0.594595	0.405405
DT_D1_101	0.388601	0.611399
DT_C1_100	0.3297	0.6703
DT_F12_87	0.180758	0.819242
DT_C12_84	0.279778	0.720222
AA_G11_88	0.631884	0.368116
DT_D11_82	0.465789	0.534211
DT_A11_81	0.535248	0.464752
AA_E5_47	0.654795	0.345205
AA_D5_46	0.723944	0.276056
AA_B5_44	0.64042	0.35958
AA_A6_48	0.90407	0.0959302
AA_D4_42	0.710526	0.289474
AA_B4_41	0.755618	0.244382
DT_G10_63	0.139665	0.860335
DT_E10_62	0.682667	0.317333
DT_A10_60	0.298343	0.701657
DT_A9_58	0.398876	0.601124
DT_C10_61	0.454545	0.545455
DT_D9_59	0.41779	0.58221
AA_H9_79	0.793696	0.206304
AA_D9_76	0.793194	0.206806
AA_B10_80	0.616848	0.383152
AA_F9_77	0.726542	0.273458
AA_A9_73	0.72238	0.27762
AA_F3_38	0.510929	0.489071
AA_A4_40	0.714681	0.285319
AA_A3_34	0.794798	0.205202
AA_D3_37	0.779891	0.220109
AA_F2_33	0.76087	0.23913
AA_B3_35	0.878049	0.121951
DT_B8_55	0.334218	0.665782
DT_E7_52	0.26703	0.73297
DT_D8_56	0.243697	0.756303
DT_C7_50	0.246073	0.753927
DT_E5_23	0.385787	0.614213
DT_G5_24	0.708895	0.291105
DT_B5_21	0.490411	0.509589
DT_H3_17	0.433511	0.566489
DT_E4_19	0.570637	0.429363
AA_E7_70	0.724675	0.275325
AA_B8_72	0.851124	0.148876
AA_A7_69	0.825967	0.174033
AA_B6_65	0.657895	0.342105
DT_G6_30	0.397695	0.602305
DT_D6_28	0.373984	0.626016
DT_A7_32	0.412844	0.587156
DT_H5_25	0.206704	0.793296
AA_C11_94	0.637119	0.362881
AA_A11_92	0.830084	0.169916
AA_E10_90	0.239669	0.760331
AA_B11_93	0.413978	0.586022
AA_C10_89	0.773481	0.226519
