# Supplementary material for: Disease-relevant transcriptional signatures identified in individual smooth muscle cells from healthy mouse vessels
Source: Nat Commun. 2018 Nov 1;9:4567. doi: 10.1038/s41467-018-06891-x (PMC6212435; doi:10.1038/s41467-018-06891-x)
Supplement: Supplementary file 6 — Supplementary Data 4 [file 41467_2018_6891_MOESM6_ESM.xlsx]

## Sheet: (a) AA HVGs
# Supplementary Data 4. Highly variable genes identified with the variance decomposition-based approach
# (a) HVGs detected in AA cells
Gene_name	padj
Fam120a	5.78189e-14
Neat1	9.73693e-14
Rgs5	8.41797e-12
Sparcl1	1.7736e-11
Nmt2	1.82719e-11
Spin1	2.75182e-11
Hk2	1.10388e-08
Sat1	1.73292e-08
Sgk1	1.87444e-08
Sec61a1	5.29819e-08
Actg2	3.80861e-07
Twf1	5.39135e-07
5430417L22Rik	5.5311e-07
Gja1	5.57732e-07
Cfh	1.88033e-06
Efna5	2.20416e-06
Impact	2.43282e-06
Golt1b	1.31681e-05
Il1r1	2.79877e-05
Cbx5	3.4512e-05
Srsf7	4.21777e-05
Mfap4	4.50848e-05
Mier3	0.000100709
Dhrs3	0.000106679
Zfand5	0.000130089
Hipk1	0.00013913
Synj2bp	0.000194576
Atf3	0.000255642
Cav2	0.000255642
Efcab14	0.000277437
1810013L24Rik	0.000298258
Poldip3	0.000353308
Sdcbp	0.000473113
Bclaf1	0.000531111
Mn1	0.000564141
Slc5a3	0.00074869
Tram1	0.00074869
Plec	0.00074869
Hspb6	0.000812255
mt-Co3	0.000872506
Tmx4	0.00123004
Thrb	0.00145597
Cpq	0.00146311
Gtf2a1	0.00191308
Ccdc80	0.00204383
Copb1	0.00264833
Anxa1	0.00376461
Sepp1	0.00414248
B830012L14Rik	0.00440897
Slc38a2	0.00449785
Arl8b	0.00449785
Klhl9	0.00574773
Tmem248	0.00661028
Ppp6c	0.00749724
Slc44a1	0.00749724
Rgs4	0.00768036
Lbr	0.00883976
Pdlim3	0.00893085
Ppp1r15a	0.0101186
Col6a1	0.0113286
Nras	0.0124145
Hsdl1	0.0133788
Adamts1	0.0133788
Pdgfd	0.0133788
Hmbs	0.0150808
mt-Rnr2	0.0156022
Cd164	0.0156061
Cul5	0.0162383
Rbm4b	0.0163538
Elavl1	0.0165933
Enc1	0.0179805
Ypel5	0.0179805
Ccdc6	0.0179805
Stk38l	0.0179805
Yme1l1	0.0193758
Hbp1	0.0195349
Gdi2	0.0195349
Ogn	0.0217104
Irf1	0.023805
Spcs3	0.0245709
Fbxo30	0.0248775
Sypl	0.0248775
Adamtsl3	0.0256862
Wrb	0.0257199
Znf512b	0.0257199
Emb	0.0260197
B230369F24Rik	0.0260197
Ubl3	0.0260197
Pon3	0.0263544
Ddx3x	0.0263712
Hipk3	0.0267312
Pttg1ip	0.0276053
Efnb2	0.0290637
Rab31	0.0290902
Wif1	0.0314292
Eif4a2	0.0335272
Sqstm1	0.035643
Rapgef2	0.035643
Rian	0.0375979
Pcsk5	0.0375979
Mrvi1	0.0375979
Dynlt3	0.0402146
Gsn	0.0402454
Fam46a	0.0419291
4930518I15Rik	0.0422822
Gmps	0.0426631
Atp6ap2	0.0426631
Sgcb	0.0426631
Postn	0.0463922
Fn1	0.0467045
Fam84a	0.0467045
Gem	0.0467803
Sec22b	0.0487907

## Sheet: (b) DT HVGs
# Supplementary Data 4. Highly variable genes(HVGs) identified with the variance decomposition-based approach
# (b) HVGs detected in DT cells
Gene_name	padj
Rgs5	2.92815e-23
Sat1	6.77813e-11
Nmt2	8.42887e-07
Neat1	1.39019e-05
Sept2	1.39019e-05
Fam120a	1.71414e-05
5430417L22Rik	2.14273e-05
Gja1	3.8187e-05
Hipk1	6.06048e-05
Ssr3	0.00014937
Ypel5	0.000209484
Ptp4a1	0.000303897
Sgk1	0.000342247
Slc38a2	0.000489394
Zfp266	0.000489394
Bclaf1	0.000627365
Spin1	0.000837712
Adamtsl3	0.00105084
Golt1b	0.00105084
Efcab14	0.00190005
Wrb	0.00190005
Anxa1	0.00330107
Dhrs3	0.00381324
Impact	0.00526545
Atf3	0.00736144
Anxa2	0.00753356
Col6a1	0.00830713
Il1r1	0.0105207
Oat	0.0110808
Mrvi1	0.0110808
Sypl	0.011746
Twf1	0.0153105
Spred3	0.0237774
Zc2hc1a	0.0243788
Cbx5	0.0259714
Ccdc6	0.0275188
Arl5a	0.0275188
Slc44a1	0.0275188
Mrfap1	0.0275188
Enc1	0.0279767
Akap13	0.0279767
Nfkbia	0.0293609
Hk2	0.0293609
Hmgcs1	0.0293609
Cfh	0.0294979
Emb	0.0294979
Wisp2	0.034512
Sepp1	0.034512
Ccdc80	0.0346082
9130023H24Rik	0.0349472
Agps	0.0349472
Spcs3	0.0349472
Thrb	0.0349472
Casq1	0.0349472
Pdgfd	0.0349472
Rtn4	0.0349472
Rps6kb1	0.0368685
Idh1	0.0368685
Jmy	0.0383262
Tomm34	0.0383262
Trpm7	0.0403468
Gem	0.0403757
Cnbp	0.0403757
Mdh1	0.0403757
St13	0.0403757
Rab31	0.0431864
Tubb6	0.0431864
Lbr	0.0431864
Copb2	0.0442136
Actg2	0.0442136
Gtf2a1	0.0443419
Canx	0.0443419
Cd44	0.0455836
Fmo2	0.0455836
Arhgap44	0.0455836
Efnb2	0.0478994
Cox6a1	0.0478994
Mdh2	0.0480747
1810013L24Rik	0.0481997

## Sheet: (c) Functional annotation
# Supplementary Data 4. Highly variable genes identified with the variance decomposition-based approach
# (c) Functional annotation of the HVGs identified in AA and/or DT based on available literature
Gene_name	Region	CVD	Inflammation	Stem Cells	SMC phenotype	Migration	Proliferation
1810013L24Rik	Both
4930518I15Rik	AA
5430417L22Rik	Both
9130023H24Rik	DT
Actg2	Both	+				+
Adamts1	AA	+				+
Adamtsl3	Both
Agps	DT
Akap13	DT	+
Anxa1	Both	+	+			+
Anxa2	DT	+	+	+	+	+
Arhgap44	DT
Arl5a	DT
Arl8b	AA		+
Atf3	Both	+	+
Atp6ap2	AA		+		+
B230369F24Rik	AA
B830012L14Rik	AA
Bclaf1	Both
Canx	DT
Casq1	DT
Cav2	AA		+			+
Cbx5	Both
Ccdc6	Both						+
Ccdc80	Both	+
Cd44	DT		+	+		+
Cd164	AA		+	+
Cfh	Both		+
Cnbp	DT
Col6a1	Both	+	+	+
Copb1	AA
Copb2	DT
Cox6a1	DT
Cpq	AA
Cul5	AA		+				+
Ddx3x	AA		+	+
Dhrs3	Both			+
Dynlt3	AA
Efcab14	Both
Efna5	AA					+
Efnb2	Both	+			+
Eif4a2	AA
Elavl1	AA	+	+	+	+		+
Emb	Both			+
Enc1	Both			+
Fam120a	Both
Fam46a	AA
Fam84a	AA			+
Fmo2	DT
Fbxo30	AA
Fn1	AA	+	+	+		+
Gdi2	AA
Gem	Both
Gja1	Both	+		+	+	+
Gmps	AA
Golt1b	Both
Gsn	AA	+			+
Gtf2a1	Both
Hbp1	AA	+
Hipk1	Both			+
Hipk3	AA
Hk2	Both	+
Hmbs	AA
Hmgcs1	DT
Hsdl1	AA
Hspb6	AA	+			+
Idh1	DT
Il1r1	Both	+	+
Impact	Both
Irf1	AA	+	+		+
Jmy	DT					+
Klhl9	AA
Lbr	Both		+
Mfap4	AA	+			+
Mier3	AA
Mdh1	DT
Mdh2	DT
Mn1	AA
Mrfap1	DT
Mrvi1	Both				+
mt-Co3	AA	+
mt-Rnr2	AA
Neat1	Both
Nfkbia	DT	+	+	+
Nmt2	Both		+
Nras	AA		+				+
Oat	DT
Ogn	AA		+
Pcsk5	AA
Pdgfd	Both	+		+	+
Pdlim3	AA	+
Plec	AA
Poldip3	AA
Pon3	AA	+	+				+
Postn	AA	+	+	+	+
Ppp1r15a	AA
Ppp6c	AA
Ptp4a1	DT					+
Pttg1ip	AA
Rab31	Both			+
Rapgef2	AA
Rbm4b	AA
Rgs4	AA	+	+		+
Rgs5	Both				+
Rian	AA
Rps6kb1	DT				+
Rtn4	DT	+				+
Sat1	Both					+
Sdcbp	AA					+
Sec22b	AA
Sec61a1	AA		+
Sepp1	Both	+	+
Sept2	DT				+
Sgcb	AA	+
Sgk1	Both	+
Slc38a2	Both			+
Slc44a1	Both
Slc5a3	AA
Sparcl1	AA		+		+	+
Spcs3	Both
Spin1	Both
Spred3	DT
Sqstm1	AA		+	+
Srsf7	AA
Ssr3	DT
St13	DT
Stk38l	AA
Synj2bp	AA
Sypl	Both
Thrb	Both	+
Tmem248	AA
Tmx4	AA
Tomm34	DT
Tram1	AA		+
Trpm7	DT				+	+
Tubb6	DT
Twf1	Both
Ubl3	AA
Wif1	AA
Wisp2	DT	+		+	+
Wrb	Both
Yme1l1	AA						+
Ypel5	Both
Zc2hc1a	DT
Zfand5	AA				+	+
Zfp266	DT
Znf512b	AA
