# Supplementary material for: Disease-relevant transcriptional signatures identified in individual smooth muscle cells from healthy mouse vessels
Source: Nat Commun. 2018 Nov 1;9:4567. doi: 10.1038/s41467-018-06891-x (PMC6212435; doi:10.1038/s41467-018-06891-x)
Supplement: Supplementary file 7 — Supplementary Data 5 [file 41467_2018_6891_MOESM7_ESM.xlsx]

## Sheet: (a) Genes with top 2% DM in AA
# Supplementary Data 5. Top 2% highly variable genes identified with the distance to median approach
# (a) Genes identified in AA cells
Gene_name	DM
Vcam1	1.37164
Rgs5	1.30723
Lum	1.22114
Zfp53	1.09031
Ncan	1.03834
Igf1	0.943981
Aldoc	0.913751
Dcn	0.897595
Zfp119b	0.885631
Sh3bp4	0.882656
Gm14634	0.879878
Retsat	0.860004
Ccdc41os1	0.845881
3110043O21Rik	0.835293
Zfp2	0.833864
Angpt4	0.829638
Gm4924	0.817515
Ctnnbl1	0.812217
Fanci	0.805278
Elac1	0.799667
Chrd	0.79615
Ckap2	0.789628
Tmem81	0.786919
Ap5z1	0.773917
Celsr2	0.770452
Gpr137b	0.765534
Plbd1	0.764897
Nrap	0.759365
Zfp617	0.755376
Gm12275	0.755298
Cnrip1	0.750279
Vcpip1	0.74716
Ankrd42	0.746529
Ube4a	0.740141
Ttn	0.73909
Zfp248	0.738912
Mab21l1	0.734086
Ltv1	0.734029
Ocrl	0.727072
Agk	0.726811
B830012L14Rik	0.725302
Enc1	0.717106
Rnf157	0.712204
Zfp94	0.711987
Rybp	0.702504
Trim27	0.701307
Stk32b	0.698965
Ccdc134	0.69437
Gm7452	0.692723
Arap1	0.691519
Gm8098	0.689882
Wdr36	0.689672
Scrn2	0.688646
AI987944	0.688086
4632427E13Rik	0.685736
D17H6S56E-5	0.685465
Tctn3	0.683607
Lcorl	0.683577
Nek6	0.682137
Lrpprc	0.681082
Gm13038	0.679909
Enpp3	0.678604
Stra6	0.678263
Cnr1	0.677165
Xrcc1	0.675073
Ap4b1	0.672814
Elavl3	0.671064
Ero1lb	0.669968
Colec11	0.669806
Dfnb59	0.669276
Hipk3	0.669013
1700049G17Rik	0.666529
Prss57	0.665943
Anxa9	0.665733
Ppapdc2	0.664805
AA987161	0.664029
Adamts3	0.662413
Zfp69	0.662376
Gm26615	0.660238
Cldn12	0.659627
Gtse1	0.656505
Xkr8	0.655687
Ephb3	0.655496
Wnt5b	0.654499
Kcnq4	0.654162
Mapkapk2	0.651089
Zfp715	0.650066
Fem1b	0.648854
Fam60a	0.646955
2009-03-01	0.646489
Far2	0.646023
Cpd	0.644844
Tdrd3	0.644732
Gm11476	0.64196
Lrpap1	0.641166
Bend7	0.640034
Mapk6	0.639922
Zfp772	0.638967
Stk11	0.638165
4930522L14Rik	0.636244
Smarcal1	0.635224
Ppp4r4	0.634631
Bace2	0.634235
Hn1l	0.633586
Zfp956	0.633039
Mfap3	0.632964
Sycp2	0.631917
Vangl2	0.631431
Nadsyn1	0.629262
Nup160	0.629124
Fbxo42	0.629009
Ttll3	0.628378
Pck2	0.627891
Flad1	0.627835
Sepsecs	0.627675
Fign	0.62767
D630032N06Rik	0.627391
Gm12998	0.626793
Pigs	0.626051
Zfp697	0.625396
Tnfaip8l1	0.623716
Gm9990	0.623341
Epg5	0.623281
Fzd4	0.622769
Fam154b	0.622564
Ptk2	0.622445
Zfp850	0.620699
Stx7	0.619481
Klhl22	0.619204
Gm13152	0.61908
Dpep2	0.61862
Med12l	0.618583
Txnrd2	0.618321
Myl1	0.618143
Trim39	0.617848
Dyx1c1	0.617671
Stag1	0.617041
Stag2	0.616626
Phyhipl	0.614809
Zfp433	0.614053
Shroom4	0.613195
Hiat1	0.610722
Kcnk6	0.610159
Gm340	0.60999
Cdc25c	0.609909
Mrpl9	0.607037
Mmab	0.606503
Tmem177	0.605014
Fbxl18	0.604743
Armc5	0.60295
Rnf182	0.602738
Cables2	0.602659
Dsc2	0.600694
Zfp229	0.600654
Crebbp	0.600052
1500026H17Rik	0.599841
2810021J22Rik	0.599263
Ywhag	0.599041
Akr1c14	0.598634
Cd82	0.597478
Dlg2	0.595865
Bap1	0.595209
Mamld1	0.594959
Stau2	0.594937
Clec14a	0.594917
Oasl2	0.594584
Gm7694	0.593671
Slc39a9	0.593589
Rrm1	0.593502
D930048N14Rik	0.592892
Rbm24	0.592326
Sept4	0.592248
Atxn7l2	0.589094
Khnyn	0.589073
Lipo1	0.587389
Pde1a	0.587365
Gm26530	0.586995
Ints4	0.58634
Pygo1	0.586065
Frzb	0.584978
Pcdhb19	0.584922
Glb1l	0.584546
G6pc	0.584144
Ranbp17	0.583231
Gpr112	0.58261
Zfp169	0.581312
Gm9938	0.580866
Wdr62	0.579376
Rtn4rl1	0.579179
Gm26233	0.578997
Dgkq	0.57789
Zfp873	0.577659
Rnf4	0.576616
Galr2	0.576429
Uhmk1	0.57634

## Sheet: (b) Genes with top 2% DM in DT
# Supplementary Data 5. Top 2% highly variable genes identified with the distance to median approach
# (b) Genes identified in DT cells
Gene_name	DM
Vcam1	1.16386
Mgp	0.929737
Tle4	0.922751
Pim2	0.867723
Wfs1	0.861715
Acan	0.851764
Dcun1d4	0.851426
Ddx19b	0.836906
Ptpn14	0.835736
Kctd3	0.807919
Fads1	0.802693
Cachd1	0.790537
Mfsd6	0.790455
Dnaja2	0.788606
Tctn1	0.786093
Cenpo	0.766556
Lonrf2	0.764396
D3Ertd254e	0.760322
Ppp2r5e	0.75314
1600014C10Rik	0.751004
Susd2	0.747969
Rps6ka2	0.746436
AI597479	0.741853
Ssh2	0.740295
Zdhhc24	0.737476
Cnr1	0.735303
Zkscan8	0.725466
Polr1a	0.724357
Tmem194	0.717317
Rgs5	0.716005
Atad5	0.714454
Fggy	0.714198
Olfml2b	0.711103
Proser1	0.708808
A530016L24Rik	0.706358
Zfp51	0.704717
Cdkal1	0.704679
Slc35f5	0.704613
Neurl4	0.704168
Zfp87	0.699369
Tom1l1	0.699251
Nek4	0.698154
Mas1	0.695949
Sec63	0.69376
H2-M3	0.692948
Zfp667	0.691656
Gm17116	0.691446
Pogz	0.688836
Naalad2	0.68569
Hebp2	0.682353
Dcaf7	0.682104
Usp19	0.680604
Gipc2	0.679122
Tmem117	0.676872
Glb1l2	0.676315
4930445N18Rik	0.672464
Zfp874a	0.669427
Hibch	0.669117
Cul2	0.6687
Rorb	0.66673
Atp8b2	0.666419
Arhgap18	0.6664
Pusl1	0.664867
8430427H17Rik	0.664151
Spon1	0.663076
Gpld1	0.662462
Acox3	0.661977
Cln3	0.661537
Rfx2	0.661427
Fam83e	0.660531
Slco1c1	0.659671
Ngly1	0.659509
Plk1s1	0.658302
Inpp5f	0.655016
Stard4	0.654354
Dnajc5	0.649417
Zfyve26	0.647976
Zfp433	0.647549
Slc25a10	0.645881
Olfr457	0.644517
Hexim2	0.644327
4933407K13Rik	0.642964
Nudt10	0.640543
Anapc10	0.639743
Etnk2	0.63968
Ubiad1	0.636795
Ogfod2	0.634987
Pla2g16	0.634177
Mthfd2l	0.632456
Gm15713	0.629772
Avl9	0.629085
Zfp612	0.627636
Gas1	0.627091
Prps2	0.620411
Tab3	0.616983
Letmd1	0.614773
Dis3l	0.61464
Gm12793	0.613602
Cd96	0.612649
AI987944	0.612233
Snrpb2	0.611989
Plekhf1	0.610461
Nsf	0.610358
RP23-387F1.3	0.608997
B3gnt8	0.608542
Thap4	0.607728
Nipa2	0.607504
Porcn	0.607412
Ly6a	0.607341
Itgb4	0.606982
Cog1	0.605796
Ankrd13d	0.605641
Farsa	0.60554
Hjurp	0.604875
Wdfy4	0.604147
Sox12	0.602896
Fkbpl	0.602442
Erbb4	0.601457
Zdhhc7	0.59904
Fut4	0.597754
Gm16151	0.596906
Slc20a2	0.596343
Bcl2l11	0.596202
Ism1	0.594998
Sardh	0.594747
Usp5	0.594084
Slc10a6	0.593588
Vcan	0.592535
Spidr	0.592412
Man1a2	0.591129
Rad18	0.590709
Socs6	0.590523
Zfp334	0.58989
Zfp954	0.589864
Pramef8	0.589074
Adamts4	0.58837
Mlf1	0.588292
Asb14	0.588195
Naprt1	0.588126
Nt5c2	0.587923
Mybl1	0.587423
Gm11266	0.586503
Cnnm2	0.585884
Ppef1	0.585563
Gm9797	0.584132
Cep104	0.581733
Tpk1	0.581237
Sdcbp2	0.581213
Rbm33	0.58075
Enkur	0.580178
Vipas39	0.579853
Cstf3	0.57924
Gtf2h3	0.577421
Gm26873	0.577113
Rab31	0.575242
Ttc38	0.57491
A430033K04Rik	0.574327
Acp6	0.573727
Plaur	0.573094
Gm5665	0.573021
Kti12	0.572953
Abcd1	0.572687
Ctso	0.572399
AW146154	0.571919
3110052M02Rik	0.571674
Dysf	0.571093
Rps6kb2	0.571057
Kbtbd2	0.569336
Xiap	0.569275
Gin1	0.569213
Mtg1	0.569002
Mib2	0.568877
Ndnf	0.568845
Mov10	0.568759
Cmya5	0.56832
Gpr133	0.568256
Igfbp5	0.568077
Smox	0.567881
Nkx3-1	0.56788
Gm11634	0.567822
Homer2	0.567815
Msh3	0.567489
Pgf	0.566956
C5ar1	0.566534
Mapk12	0.566001
Mmd2	0.565543
Gm11739	0.56506
Gtf2e1	0.56475
Wdr55	0.564319
Arntl2	0.564046
