# Supplementary material for: Disease-relevant transcriptional signatures identified in individual smooth muscle cells from healthy mouse vessels
Source: Nat Commun. 2018 Nov 1;9:4567. doi: 10.1038/s41467-018-06891-x (PMC6212435; doi:10.1038/s41467-018-06891-x)
Supplement: Supplementary file 8 — Supplementary Data 6 [file 41467_2018_6891_MOESM8_ESM.xlsx]

## Sheet: HVGs in S+L+ cells
# Supplementary Data 6: List of highly variable genes (HVGs) identified in S+L+ cells
Gene symbol	WGCNA module
Acta2	ME1
Anxa1	ME0
Anxa2	ME2
Anxa5	ME0
Atf3	ME2
Cald1	ME1
Calu	ME1
Cav1	ME1
Cd81	ME1
Cdh13	ME1
Clu	ME0
Cnbp	ME1
Cnn1	ME1
Cnn3	ME1
Col3a1	ME0
Crip2	ME2
Ctsl	ME0
Cyr61	ME2
Dstn	ME1
Dusp1	ME2
Egr1	ME2
ENSMUSG00000097815	Not_tested
Fbln5	ME2
Fhl1	ME1
Flna	ME1
Fn1	ME0
Fos	ME2
Gstm1	ME0
Id2	ME2
Id3	ME2
Itga8	ME1
Lpp	ME1
Mfap5	ME0
Mgp	ME0
Myh11	ME1
Myl9	ME1
Nfkbia	ME2
Nupr1	ME0
Ogn	ME1
Pls3	ME1
Postn	ME0
Psmb6	ME1
Sat1	ME2
Sdcbp	ME0
Sept2	ME1
Serpine2	ME1
Slc38a2	ME2
Slmap	ME1
Sqstm1	ME2
Tagln	ME1
Tm4sf1	ME0
Tpm2	ME1
