# Supplementary material for: Disease-relevant transcriptional signatures identified in individual smooth muscle cells from healthy mouse vessels
Source: Nat Commun. 2018 Nov 1;9:4567. doi: 10.1038/s41467-018-06891-x (PMC6212435; doi:10.1038/s41467-018-06891-x)
Supplement: Supplementary file 9 — Supplementary Data 7 [file 41467_2018_6891_MOESM9_ESM.xlsx]

## Sheet: cVSMC scores
# Supplementary Data 7: cVSMC score for cells analysed by Smart-seq2
# Cell names reflect cell population: CpSp = S+L+, CnSp = S+L-, CpSn = S-L+
Cell ID	cVSMC score
CpSp.sca1_A12_s	-4.65021
CnSp.sca1_93_f	-4.62474
CpSp.w13b2.sca1_C12_t	-4.40998
CnSp.sca1_47_f	-4.37463
CnSp.sca1_83_f	-4.36144
CnSp.w01b1.sca1_H5_t	-4.27019
CnSp.w01b1.sca1_H6_t	-4.17191
CpSp.sca1_B1_s	-4.13453
CnSp.sca1_82_f	-4.10644
CpSp.w13b2.sca1_D6_t	-4.09039
CnSp.sca1_23_f	-4.01527
CnSp.sca1_10_f	-4.01521
CnSp.sca1_57_f	-4.00915
CnSp.sca1_94_f	-3.93031
CnSp.sca1_22_f	-3.87747
CnSp.sca1_35_f	-3.86549
CnSp.sca1_33_f	-3.8617
CnSp.sca1_71_f	-3.83415
CnSp.sca1_81_f	-3.80127
CnSp.sca1_70_f	-3.77922
CpSp.w13b1.sca1_B8_t	-3.74657
CnSp.sca1_46_f	-3.74079
CnSp.w01b1.sca1_G6_t	-3.72743
CnSp.w01b1.sca1_G7_t	-3.71226
CnSp.sca1_12_f	-3.70858
CpSp.w13b1.sca1_D9_t	-3.68788
CpSp.w01b1.sca1_E1_t	-3.68778
CpSp.sca1_65_f	-3.64535
CpSp.sca1_16_f	-3.57957
CpSp.w01b1.sca1_B3_t	-3.56382
CnSp.w01b1.sca1_H7_t	-3.52904
CpSp.w13b2.sca1_H11_t	-3.48055
CnSp.sca1_95_f	-3.45488
CpSp.w13b1.sca1_A10_t	-3.43414
CnSp.sca1_24_f	-3.2649
CnSp.w01b1.sca1_H4_t	-2.9804
CpSp.w01b1.sca1_D2_t	-2.84465
CpSp.w13b2.sca1_A12_t	-2.79437
CpSp.w13b2.sca1_E12_t	-2.75324
CpSp.w13b2.sca1_D10_t	-2.48323
CpSp.w13b2.sca1_C11_t	-2.46242
CpSp.w01b1.sca1_B2_t	-2.43708
CpSp.w13b1.sca1_C8_t	-2.34286
CpSp.w13b1.sca1_A11_t	-2.24635
CpSp.w01b1.sca1_C2_t	-1.85826
CpSp.w13b2.sca1_G9_t	-1.82728
CpSp.w01b1.sca1_F3_t	-1.81945
CpSp.w01b1.sca1_F1_t	-1.60234
CpSp.w13b1.sca1_D8_t	-1.6023
CpSp.w01b1.sca1_F2_t	-1.44083
CpSp.w13b2.sca1_B12_t	-1.39496
CpSp.w13b2.sca1_H12_t	-1.37989
CpSp.w13b2.sca1_F10_t	-1.36385
CpSp.w13b1.sca1_D12_t	-1.33235
CpSp.sca1_D8_s	-1.1426
CpSp.sca1_76_f	-1.12951
CpSp.w13b1.sca1_B11_t	-1.12091
CpSp.w13b2.sca1_G8_t	-1.08094
CnSp.sca1_34_f	-1.00175
CpSn.sca1_F5_s	-0.751167
CpSp.w13b2.sca1_E10_t	-0.735208
CpSp.w13b2.sca1_G10_t	-0.729355
CpSp.w13b2.sca1_C3_t	-0.704411
CpSp.w13b1.sca1_B9_t	-0.682637
CpSp.w01b1.sca1_B1_t	-0.588749
CpSp.sca1_B11_s	-0.577466
CpSp.w01b1.sca1_C1_t	-0.511818
CpSp.w13b2.sca1_F9_t	-0.436013
CpSp.sca1_39_f	-0.422162
CpSp.sca1_B7_s	-0.399632
CpSp.sca1_E6_s	-0.346197
CpSp.sca1_A7_s	-0.345018
CpSp.sca1_B6_s	-0.123238
CpSp.sca1_E10_s	-0.0824134
CpSp.sca1_4_f	-0.00915602
CpSp.w13b2.sca1_F11_t	0.0227405
CpSp.w13b2.sca1_E8_t	0.0472967
CpSn.sca1_G6_s	0.115435
CpSp.w13b2.sca1_E9_t	0.129076
CpSp.sca1_85_f	0.256489
CpSn.sca1_H12_s	0.257683
CpSp.sca1_E12_s	0.260362
CpSp.sca1_C2_s	0.319954
CpSn.sca1_G7_s	0.469145
CpSp.sca1_C1_s	0.516061
CpSn.sca1_66_f	0.525865
CpSp.sca1_D7_s	0.644983
CpSp.w01b1.sca1_A3_t	0.687528
CpSp.sca1_49_f	0.723043
CpSn.sca1_G5_s	0.835816
CpSp.sca1_1_f	0.845999
CpSp.sca1_C7_s	1.04744
CpSn.sca1_F4_s	1.21204
CpSp.w01b1.sca1_H3_t	1.22461
CpSp.sca1_D2_s	1.30152
CpSp.sca1_40_f	1.34
CpSp.w13b1.sca1_C10_t	1.43248
CnSp.w01b1.sca1_G5_t	1.5105
CpSn.sca1_F6_s	1.54863
CpSp.w13b1.sca1_A8_t	1.56732
CpSp.sca1_E5_s	1.57132
CpSn.sca1_H6_s	1.68742
CpSn.sca1_G4_s	1.703
CpSn.sca1_G10_s	1.72043
CpSp.w13b2.sca1_G11_t	1.7411
CpSn.sca1_F7_s	1.7887
CpSp.sca1_37_f	1.79351
CpSn.sca1_42_f	1.85585
CpSp.sca1_B12_s	1.89422
CpSn.sca1_F1_s	1.98237
CpSp.w01b1.sca1_A1_t	2.07052
CpSn.sca1_H9_s	2.11776
CpSp.sca1_86_f	2.18448
CpSn.sca1_F11_s	2.27465
CpSp.sca1_C4_s	2.32159
CpSn.sca1_91_f	2.32462
CpSn.sca1_F2_s	2.32613
CpSn.sca1_31_f	2.38301
CpSn.sca1_43_f	2.39084
CpSp.sca1_D11_s	2.47343
CpSn.sca1_79_f	2.47796
CpSp.w13b1.sca1_C9_t	2.54453
CpSp.w13b2.sca1_F8_t	2.55773
CpSp.sca1_74_f	2.56871
CpSn.sca1_19_f	2.59697
CpSn.sca1_78_f	2.59958
CpSp.sca1_62_f	2.61013
CpSp.w13b2.sca1_A9_t	2.62796
CpSp.sca1_27_f	2.6332
CpSp.w01b1.sca1_D1_t	2.77027
CpSn.sca1_H8_s	2.78896
CpSn.sca1_F8_s	3.07656
CpSp.w13b2.sca1_H10_t	3.14127
CpSp.sca1_E11_s	3.3199
CpSp.sca1_C6_s	3.38732
CpSn.sca1_7_f	3.4212
CpSp.sca1_89_f	3.45487
CpSn.sca1_21_f	3.47799
CpSn.sca1_H5_s	3.58632
CpSn.sca1_G3_s	3.88624
CpSn.sca1_G8_s	3.89768
CpSn.sca1_H3_s	3.9181
CpSp.sca1_B8_s	4.03457
CpSp.sca1_5_f	4.06991
CpSp.w01b1.sca1_E2_t	4.15506
CpSp.sca1_A10_s	4.23417
CpSp.sca1_E7_s	4.58816
CpSn.sca1_18_f	4.61126
CpSp.sca1_2_f	4.69316
CpSp.sca1_C11_s	4.73198
CpSn.sca1_67_f	4.91132
CpSn.sca1_H10_s	5.03212
CpSn.sca1_9_f	5.03259
CpSn.sca1_6_f	5.46626
CnSp.sca1_45_f	5.68275
