# Supplementary material for: Disease-relevant transcriptional signatures identified in individual smooth muscle cells from healthy mouse vessels
Source: Nat Commun. 2018 Nov 1;9:4567. doi: 10.1038/s41467-018-06891-x (PMC6212435; doi:10.1038/s41467-018-06891-x)
Supplement: Supplementary file 10 — Supplementary Data 8 [file 41467_2018_6891_MOESM10_ESM.xlsx]

## Sheet: (a) cVSMC positively correlated
# Supplementaty Data 8: List of genes correlating with cVSMC score
# (a) Genes that correlate positively with cVSMC score
geneName	beta	pval	p.adj
Tom1l2	0.406656	0.000712667	0.0159708
Itga5	0.253557	0.000993763	0.0204521
Top1mt	1.23837	6.50815e-06	0.000388605
Cnn1	0.54266	1.07704e-29	2.44381e-26
Stk38l	0.191095	0.00111727	0.0223848
Srpk3	0.614383	9.32277e-06	0.000528834
Ccdc97	0.666373	0.000482218	0.0117955
Bcam	0.435965	0.000110559	0.00371642
Ap1m1	0.280249	0.00316375	0.0473627
Dusp3	0.361153	1.41262e-08	2.32659e-06
Cavin1	0.256108	2.27657e-08	3.38724e-06
Cdip1	0.446079	0.000294624	0.00803006
Ndrg2	0.184209	9.48241e-05	0.00328482
Txn2	0.341019	0.00058047	0.0137555
Dnajb1	0.223151	0.00256711	0.0409011
Usp40	0.662919	0.000874719	0.0186799
Insr	0.458455	0.000628495	0.0146262
Mrvi1	0.217751	0.00165158	0.030467
Gpr108	0.622903	1.64358e-07	1.93729e-05
Kptn	0.652077	0.000272104	0.0075988
Inpp5k	0.45293	0.000129014	0.00412914
Fblim1	0.130092	0.00280872	0.043876
Itih3	0.888524	3.96728e-06	0.000264758
Tmem110	0.369758	6.66103e-07	6.16893e-05
Slc4a3	0.428686	0.00097582	0.0202204
Casq1	1.21671	2.17419e-15	1.16076e-12
Gatad1	0.325397	4.72039e-05	0.00196524
Lrrc8a	0.217337	0.00140473	0.0268407
Cav1	0.261034	5.26e-08	6.72391e-06
Id3	0.169794	5.53393e-05	0.00219754
Tcap	0.413176	9.58557e-09	1.64148e-06
Tor2a	0.661393	0.00011675	0.00385319
Ppp1cb	0.187451	3.15155e-05	0.00147441
Dstn	0.238162	1.57098e-09	3.56455e-07
Ppfibp1	0.258664	0.000975007	0.0202204
Pacsin2	0.26452	0.000297281	0.00805481
Bik	0.807361	0.00024801	0.00707842
Sdc4	0.172516	5.0848e-05	0.00208057
Rnd3	0.179186	0.000150393	0.00473948
Nt5c3b	0.416982	7.67761e-05	0.0028326
Tnfaip1	0.29828	0.00325962	0.0483404
Cyth3	0.31924	0.000267899	0.00755109
Cyb5r3	0.170771	5.10055e-05	0.00208057
Pfn1	0.147813	0.00144315	0.0274018
Anxa6	0.182268	0.00124221	0.0242981
Slc25a35	1.06128	3.82343e-06	0.000259846
Acsl1	0.374292	0.000530005	0.0127257
Myh11	0.3649	1.01654e-19	1.15327e-16
Rars	0.317952	0.00204045	0.0352746
Rcn3	0.155329	0.00256871	0.0409011
Hey2	0.39314	0.0001347	0.0042597
Ppp1r12a	0.293016	1.14455e-06	9.53022e-05
Usp15	0.458742	8.04081e-07	7.22558e-05
Peli1	0.232007	0.0021127	0.0360429
Kcnmb1	0.351349	5.57805e-09	9.92674e-07
Csrp2	0.14795	0.000779369	0.0173042
Cabin1	0.380541	0.0017556	0.0319213
Smtn	0.211181	0.000101938	0.00346514
Myocd	0.407142	8.44206e-05	0.00302846
Dnmt3a	0.384337	0.00082395	0.0179333
P2rx1	0.606727	7.92307e-06	0.000463934
Pfas	0.511851	1.25673e-05	0.000691278
Nemf	0.261867	3.71831e-05	0.00163378
Galnt16	0.579894	4.65659e-07	4.69591e-05
Pcnx	0.370174	0.000842177	0.0181733
Tgfb3	0.426957	6.83854e-06	0.000405664
Ogn	0.222008	5.08091e-07	4.95853e-05
Spin1	0.348065	5.11201e-05	0.00208057
Gadd45g	0.144182	0.00273327	0.0431429
Pdlim7	0.317248	1.69711e-08	2.61141e-06
Srd5a1	1.11215	6.76795e-15	3.41255e-12
Scamp1	0.342845	9.5685e-05	0.00329598
Vcl	0.396188	0.000225238	0.00655213
Slmap	0.255294	4.36455e-07	4.45086e-05
4933413J09Rik	0.918388	1.90695e-05	0.000961526
Itih4	0.28324	0.000470689	0.0116086
Ctsb	0.143127	0.00181857	0.0324232
Npr3	0.625404	0.00124716	0.0243425
Popdc2	0.817648	1.52537e-06	0.000120385
Gsk3b	0.202125	9.62355e-05	0.00329598
Mylk	0.248083	1.03547e-06	8.86594e-05
Adcy5	0.251107	0.000586718	0.013842
St6gal1	0.456072	0.002775	0.0436498
Enah	0.409216	7.95555e-05	0.00290446
Nr4a1	0.199694	4.82604e-05	0.00200005
Akirin1	0.326625	0.000668405	0.0152423
Fhl1	0.161516	1.45399e-05	0.000772465
Wrb	0.278608	0.00326825	0.0483893
Slc38a1	0.373353	0.000134645	0.0042597
Wfdc1	0.298968	4.70313e-06	0.000304897
Slc22a1	0.549968	0.00241142	0.0391521
Cyp4f13	0.560513	0.00278466	0.0436504
Cyp1b1	0.349286	0.000156839	0.00490853
Telo2	0.55821	0.000173264	0.00536418
Dusp1	0.238361	4.24429e-09	8.19599e-07
Lims2	0.36872	4.29346e-08	5.7305e-06
Pcsk5	0.78102	1.89416e-06	0.000144466
Lrrc45	0.812265	7.00079e-05	0.00262559
Cbr2	0.232924	7.93706e-05	0.00290446
Entpd7	0.862787	3.71726e-05	0.00163378
Limd1	0.283757	0.00098337	0.0203304
Nnt	0.654236	0.00018765	0.00565818
Itgb1	0.123349	0.00235725	0.0386878
Paqr8	0.669456	4.92306e-07	4.8567e-05
Inpp4a	0.403215	2.13858e-09	4.73408e-07
Des	0.462119	0.00312644	0.0470573
2002-09-01	0.151825	0.000897497	0.0189876
Klhl30	0.987936	4.94618e-05	0.00204052
Pam	0.296037	9.86447e-13	3.5812e-10
Ccnt2	0.611882	0.000334866	0.00886076
Csrp1	0.37233	5.15362e-06	0.000327093
Lamc2	0.457728	0.00249743	0.040118
Fam129a	0.194542	0.000500387	0.0121431
Kctd3	0.548248	0.00260009	0.0413093
ENSMUSG00000026637	0.367742	0.000842989	0.0181733
Itga8	0.220847	3.22857e-07	3.61759e-05
Myef2	0.465812	0.00103364	0.0210344
Arhgap1	0.374244	0.000133365	0.0042471
Arfgap2	0.461167	0.00242657	0.0393277
Cdc25b	0.519463	0.00240228	0.0391438
Mgme1	1.17624	0.000129206	0.00412914
Tbc1d20	0.311327	0.00275313	0.0433809
Cstf1	0.843333	6.47913e-05	0.00247078
Pkia	0.357564	0.00142919	0.0271935
Impa1	0.326054	0.000619552	0.0144924
Wisp2	0.398805	8.86648e-07	7.81283e-05
Cog6	0.441971	0.000550773	0.0131548
Mbnl1	0.173721	0.000256098	0.00726358
Schip1	0.257481	0.000232657	0.00672481
Kcnab1	0.424218	3.60181e-07	3.93856e-05
Hmgcs2	0.428836	0.00159874	0.0297339
Notch2	0.22729	0.00154156	0.0290795
Sass6	0.623289	0.000309232	0.00832816
Enpep	1.03509	2.72276e-09	5.84561e-07
Lmna	0.220349	1.62136e-06	0.000124707
Cyr61	0.190489	6.03107e-07	5.70187e-05
Gem	0.132864	0.00169435	0.0311295
Nbn	0.381185	0.000837592	0.0181432
Ptgr1	0.340227	0.00215757	0.0364658
B4galt1	0.192361	0.00116845	0.0232563
Ccdc107	0.246563	0.0017088	0.0313315
Tpm2	0.298995	2.24551e-11	6.7934e-09
Nfia	0.207676	3.20708e-05	0.00148508
Plk3	0.418737	0.0031676	0.0473627
Mmachc	0.504512	0.000435308	0.010854
Errfi1	0.172518	0.00166705	0.0306899
Pmpcb	0.257504	0.00222045	0.0371822
Gnb1	0.17425	6.06645e-05	0.00235108
Sgcb	0.180415	0.00173618	0.0317055
Sparcl1	0.506573	3.13306e-17	2.84357e-14
Klhl8	2.05694	1.34583e-13	5.31076e-11
Bmp3	0.771389	0.00176895	0.0319722
Mmp17	0.636294	3.72623e-05	0.00163378
Atp2a2	0.264936	8.32406e-07	7.40678e-05
Rnf34	0.453993	0.00205871	0.035388
Tes	0.219569	0.000244118	0.00698933
Mad1l1	0.764749	0.000439989	0.0109406
Actb	0.311653	1.73213e-16	1.4021e-13
Mtus2	0.223298	0.00137009	0.0263453
Cald1	0.210943	2.21206e-06	0.000164563
Zyx	0.20826	0.000177768	0.00543973
Atf7ip	0.296491	0.000355436	0.00929665
Art4	0.321324	0.00216982	0.0366046
Bhlhe41	0.162448	0.00136374	0.0263347
Dmpk	0.255149	0.00125572	0.0244569
Unc45a	0.347105	0.000426976	0.0107645
Mfge8	0.268725	7.06037e-08	8.65945e-06
Cdipt	0.307909	0.000507272	0.0122773
Tgfb1i1	0.255186	0.000679918	0.0154273
Tacc2	0.304151	0.00155876	0.0292299
Oat	0.18952	0.000113375	0.00378305
St5	0.280825	0.000111582	0.00373697
Sh3bgrl	0.156038	0.00043503	0.010854
Col4a6	0.239199	0.00192007	0.0337724
Flna	0.280125	3.73931e-12	1.30531e-09
Rbpms	0.183649	0.00156791	0.029341
Pdlim3	0.349884	3.15443e-09	6.36213e-07
Nudt7	0.670668	1.05294e-05	0.000593571
Tmem38a	0.814747	0.000253069	0.00720016
Cdh13	0.243807	6.04617e-08	7.62153e-06
Pdgfd	0.214925	0.000682168	0.0154398
Tagln	0.305365	4.09132e-14	1.76823e-11
Mcam	0.139413	0.00305193	0.046331
Tpm1	0.235592	3.37619e-07	3.73687e-05
Slc25a20	0.603993	4.15757e-06	0.000273435
Klhdc8b	0.582725	0.00214841	0.0364467
Scaf11	0.295969	8.14664e-05	0.00295756
Ptprf	0.398529	0.00239955	0.0391438
Lpp	0.211163	2.46211e-06	0.00018021
Gucy1a1	0.173953	0.00252246	0.0403926
Mga	0.382767	0.000342948	0.00902203
Cpsf1	0.435815	0.0021456	0.0364467
Srsf2	0.236678	0.000121874	0.00400773
Ramp1	0.356446	3.10114e-09	6.36213e-07
Daam1	0.45671	0.00230166	0.0381202
B3galt1	0.384909	2.79609e-08	4.02815e-06
Ttc21b	0.464154	0.000885608	0.0187823
Tbxa2r	0.832627	6.19497e-06	0.000380072
Rundc1	0.671495	0.000786397	0.0173658
Zc3h12b	0.513335	0.00299919	0.0458259
Acta2	0.312355	6.25183e-16	3.54635e-13
Zhx3	0.652505	4.32523e-07	4.45086e-05
Cog5	0.496132	0.00327788	0.0484528
Dgkb	0.610612	0.00175856	0.0319213
Rab3gap1	0.277719	0.0010914	0.0219635
Glb1l2	0.810238	8.87193e-05	0.00313314
9530077C05Rik	0.586247	0.00252342	0.0403926
Fxyd1	0.162326	0.000885724	0.0187823
Hspb6	0.354078	5.21667e-09	9.4693e-07
Ppp1r14a	0.408522	2.44814e-07	2.81257e-05
Clic4	0.149307	0.000413782	0.0105196
Nov	0.185414	8.26069e-05	0.00298097
Cd81	0.163726	4.21941e-05	0.0017895
Fermt2	0.178715	0.000395329	0.0101356
Fbxw17	0.614103	0.000945179	0.0198575
Bcl9	0.58513	0.00285838	0.0442707
Pcp4l1	0.366851	3.54597e-06	0.000245674
Rgs4	0.357371	1.1054e-07	1.32007e-05
Ensa	0.281828	0.00110503	0.0221887
Ric1	0.248848	0.00304346	0.046331
Itga9	0.216771	0.000213333	0.00626606
Igfbp2	0.161389	0.0017544	0.0319213
Picalm	0.219198	5.98842e-05	0.00234141
Prss23	0.333037	1.89362e-08	2.86442e-06
Alg1	0.842365	8.97175e-06	0.000515364
Rcan2	0.179545	0.00182193	0.0324232
Fgl2	0.188913	1.90605e-05	0.000961526
Plcb4	0.167841	0.00179793	0.0321918
Gorab	0.549764	0.000336734	0.00888431
Cdk6	0.377746	0.000173762	0.00536418
Zbtb38	0.166456	0.000696186	0.0156789
Ppp1r15a	0.199969	3.95028e-05	0.00170254
Gtpbp10	0.61884	0.000124868	0.00404855
Sh3bgr	0.387271	3.41904e-08	4.77403e-06
Erg	0.449751	0.000658156	0.0150844
Kcnd3	0.545803	0.00246378	0.0397181
Arhgap12	0.588557	7.05864e-06	0.000416001
Atp1b2	0.406889	2.28773e-05	0.00110444
Rasl12	0.234004	0.000390404	0.0100662
Pde3a	0.46714	0.00140208	0.0268407
Metap1d	0.649904	0.0010698	0.0215766
Tmcc2	0.758487	0.00200293	0.0347584
Dnal1	1.04165	6.35873e-05	0.0024351
Pbxip1	0.281276	1.61344e-06	0.000124707
Alkbh5	0.169776	0.00185231	0.0328351
Smg7	0.443636	0.000472628	0.011621
Nrep	0.329478	2.1203e-05	0.00103462
Filip1l	0.318314	3.06111e-08	4.34103e-06
Pramef8	0.582407	0.000779796	0.0173042
Kcne4	0.864817	0.000758382	0.0169117
Fbxo30	0.175548	0.00222773	0.0372356
Kcnk3	0.647431	0.000867675	0.0185822
Sorl1	0.237048	0.00065404	0.0150662
Synpo2	0.330191	3.86977e-09	7.63522e-07
2006-09-01	0.349026	0.00284484	0.0441363
Fbxl22	0.243483	0.0021017	0.0359743
Slc39a1	0.244952	7.75994e-07	7.04292e-05
B4galt3	0.555176	0.00135855	0.0263347
Tln2	0.653822	7.3704e-05	0.00273036
Map1b	0.329949	2.76806e-14	1.25615e-11
Stum	0.796288	0.000210684	0.00620834
Dnajc8	0.233836	0.00234143	0.0384978
Vapb	0.379076	0.00119855	0.0237511
ENSMUSG00000054556	0.775427	0.000125338	0.00404855
Zfp771	0.585123	0.00213308	0.0363224
Actn4	0.39798	7.24138e-11	1.9916e-08
Commd5	0.534964	0.0023203	0.0383218
Tns1	0.157998	0.000325439	0.0086873
Cnot10	0.389079	0.000269787	0.00755737
Tug1	0.321653	0.00120428	0.0238128
Fam136a	0.360578	0.00085302	0.018346
Lmcd1	0.180079	0.00052024	0.0125244
Itpk1	0.871512	4.66268e-08	6.04549e-06
Palld	0.369912	3.35737e-05	0.00153896
2009-09-01	0.420059	0.00142286	0.02713
Actg2	0.370612	9.13463e-12	3.07059e-09
Atl2	0.406568	7.3024e-05	0.00271625
Bckdha	0.408132	0.00204704	0.0353211
Tmem263	0.327388	1.73783e-07	2.02212e-05
Dnajc30	1.04538	6.26076e-06	0.000380072
Akap6	0.628242	4.06236e-05	0.00173099
Ppef1	0.448451	0.00063088	0.0146442
Zfp512	0.498798	0.000282668	0.00779786
Cfl2	0.189478	0.000374987	0.00972394
Kcnma1	0.409354	0.00186763	0.0330422
Nup98	0.77808	0.00073823	0.0165029
Klhdc3	0.456228	0.0030171	0.0460221
Mtx1	0.546658	0.0002153	0.00628317
Tacc1	0.309103	1.01353e-06	8.76077e-05
Dhrs3	0.443783	3.30699e-16	2.14387e-13
Vps37b	0.396363	0.000828778	0.0179952
Zfp810	0.372445	0.000594376	0.0139574
Ppp1r3c	0.42573	0.00220078	0.0369894
Myl9	0.423547	1.06777e-22	1.38444e-19
Lrch1	0.754599	0.000281143	0.00777943
Sat2	1.22872	3.43337e-06	0.000239702
Adamtsl3	0.379718	8.26436e-09	1.44245e-06
Mn1	0.350803	6.83935e-05	0.00258641
4930417O22Rik	0.655373	0.000392012	0.010079
Ppp1r12b	0.224075	0.000456015	0.0113082
4930520O04Rik	0.45321	0.00154753	0.0290795
Spint2	0.229526	0.000226372	0.00656407
Inafm2	0.321394	2.76255e-06	0.000200583
Yae1d1	0.651596	6.08752e-05	0.00235108
Dact3	0.507165	1.20586e-05	0.00067558
Eif5a	0.153677	0.00246852	0.039724
ENSMUSG00000079138	0.67998	1.83843e-05	0.000942687
ENSMUSG00000082588	0.634079	0.000274048	0.00762964
E030013I19Rik	0.380133	3.80633e-08	5.20699e-06
Myl6	0.154506	1.69787e-05	0.000890743
ENSMUSG00000097324	0.910974	3.91425e-05	0.00169979
ENSMUSG00000097815	0.25322	1.69759e-08	2.61141e-06

## Sheet: (b) cVSMC negatively correlated
# Supplementaty Data 8: List of genes correlating with cVSMC score
# (b) Genes that correlate negatively with cVSMC score
geneName	beta	pval	p.adj
Tbx2	-0.59557	0.00307454	0.0465076
Trim25	-0.767976	0.000330342	0.00879233
Ift20	-0.300144	1.23516e-05	0.000687749
Timp1	-0.703062	2.88025e-17	2.84357e-14
Trmt1	-0.593751	0.000699506	0.0157146
Ltbp2	-0.224124	0.000662324	0.0151417
Pex6	-0.753327	0.00238942	0.0390746
Cp	-0.812946	6.81525e-05	0.00258641
Insig2	-0.209188	0.00177807	0.0319722
Dnmt1	-0.63622	0.0019101	0.0336623
Cul3	-0.33274	3.48209e-05	0.00157896
Ddx56	-0.78455	0.000277368	0.00769845
Clec11a	-0.564253	0.0016079	0.0297823
Cd44	-0.286378	5.90833e-06	0.000372389
Fbxo11	-0.28746	3.69901e-06	0.000254335
Tbl2	-0.782677	8.71155e-06	0.000503605
Nid1	-0.404406	0.000794203	0.0174111
Sqor	-0.504814	4.86148e-09	9.00465e-07
Ctns	-0.959056	3.84386e-08	5.20699e-06
Sra1/Apbb3	-0.206249	0.000285374	0.00782493
Fbln1	-0.638055	1.45173e-05	0.000772465
Cct4	-0.176816	0.00147661	0.0279785
Mgst1	-0.358208	4.51834e-05	0.00190737
Cd163	-0.638841	5.14043e-05	0.00208279
Trpm2	-0.158984	0.000789528	0.0173926
Sardh	-0.537215	6.28149e-06	0.000380072
Cars	-0.79644	0.00105584	0.0213901
Abca1	-0.422921	0.00298519	0.0456891
Sash1	-0.624283	8.83813e-05	0.00313314
Lpl	-0.467744	8.27683e-05	0.00298097
Med22	-0.417248	0.00181835	0.0324232
Cd34	-1.00527	3.05545e-11	8.66601e-09
Lamp2	-0.305987	2.16846e-06	0.000162652
Crk	-0.312295	0.000542904	0.0130011
Ddx27	-0.490292	0.00179828	0.0321918
Wwc1	-0.678873	0.00283623	0.0440782
Cxcl16	-0.534584	0.00113603	0.0227106
Ccl9	-0.728634	4.14538e-06	0.000273435
Hdac2	-0.811837	4.64887e-05	0.00194439
Dcn	-0.94524	3.42023e-47	3.10421e-43
Igf1	-0.725655	2.42238e-11	7.0921e-09
Srgn	-0.679894	5.54469e-05	0.00219754
Grb10	-0.554801	1.42874e-06	0.000113748
Aldh1l2	-1.05464	8.9902e-11	2.39986e-08
Ccng1	-0.309412	0.000123759	0.00404521
Ppp2ca	-0.313812	2.02795e-05	0.00100737
Rtn4	-0.209615	0.000433609	0.010854
Efemp1	-0.459764	0.00201489	0.0348991
Rnft1	-0.216883	0.00278232	0.0436504
Hs1bp3	-0.320952	0.000952365	0.0199163
Gna13	-0.337596	0.00228284	0.037947
Fbf1	-0.578787	0.00295183	0.0454082
Top2a	-0.637548	0.000690661	0.0155931
Fkbp3	-0.217975	0.00227832	0.0379413
Sgpp1	-0.576954	0.000792225	0.0174098
Slc10a1	-0.969591	3.51422e-05	0.00157896
Mta1	-0.485073	0.00322735	0.0479401
Numb	-0.591258	0.000178377	0.00543973
Aspn	-0.258352	3.67454e-05	0.00163378
Ctsl	-0.197792	1.60689e-06	0.000124707
Rasa1	-0.278155	0.00193352	0.0338324
Arsk	-0.824819	5.65835e-05	0.00223283
Ap3b1	-0.453051	0.00104684	0.0212552
Ptprg	-0.783393	1.45539e-05	0.000772465
Fam213a	-0.789473	0.000483467	0.0117955
Anxa7	-0.189897	0.00157599	0.0294314
Rnase4	-0.360448	1.36419e-09	3.17471e-07
Galnt15	-0.600649	0.000194064	0.00583219
Anxa8	-1.11711	7.96464e-13	3.01196e-10
Ephx2	-0.789986	0.000638878	0.014792
Dab2	-0.40405	0.00047375	0.011621
Washc5	-0.272252	0.00305694	0.046331
Endou	-1.01476	2.41815e-05	0.00114907
Ly6e	-0.594237	9.80139e-08	1.1861e-05
Senp5	-0.886535	6.01088e-05	0.00234141
Rfc4	-0.857526	0.00193839	0.0338324
Parp9	-0.85361	0.000106015	0.00357694
Runx1	-0.633438	0.00193747	0.0338324
Itsn1	-0.401957	0.000333991	0.00886076
Gtf2ird1	-0.656101	9.16836e-05	0.00321037
Prph	-0.629308	0.000951741	0.0199163
Agpat4	-0.471447	0.000906445	0.0191093
Pi16	-0.837185	1.12035e-06	9.50307e-05
Rhoq	-0.209386	0.000509572	0.0123002
Psmb8	-1.01466	4.62553e-05	0.00194358
Nelfe	-0.991949	3.03272e-06	0.000218452
Map3k2	-0.36592	0.00158713	0.0295787
Npc1	-0.664799	1.74311e-05	0.000904026
Rbm27	-0.279659	0.00207451	0.0355921
Anxa1	-0.114447	0.00219192	0.0369088
Papss2	-1.21738	1.95113e-24	2.95141e-21
Rbp4	-0.192344	0.00122339	0.0240856
Hells	-0.627266	1.1369e-06	9.53022e-05
Add3	-0.552298	6.07492e-06	0.000380072
Gbf1	-0.405006	0.000576402	0.0136948
Sp4	-0.416444	6.89492e-05	0.00259661
Usp33	-0.271659	0.00150437	0.0284451
Cyp2e1	-1.03432	1.54746e-05	0.000816557
Pde8a	-0.607251	1.43553e-08	2.32659e-06
Tma16	-0.676146	0.000868096	0.0185822
Sdc3	-1.03858	5.92037e-07	5.65613e-05
Nrp1	-0.440156	2.31642e-06	0.000170925
Tmem131	-0.562362	0.000258182	0.00729987
Plcd4	-0.558874	0.00118184	0.0234712
Igfbp5	-0.245826	0.00136273	0.0263347
Fn1	-0.145558	2.97213e-05	0.00139969
Mcm6	-0.331415	2.97642e-05	0.00139969
Cfh	-0.254485	2.07985e-05	0.00102537
Dpt	-0.618621	1.47793e-08	2.35328e-06
Scyl3	-0.151443	0.00190717	0.0336623
Trdmt1	-1.01398	3.86291e-06	0.000259846
Olfm1	-0.480067	0.000175598	0.00540246
Dync1i2	-0.23112	0.000999687	0.0204812
Ola1	-0.374801	1.87742e-05	0.000957272
Cdk5rap1	-0.579728	0.00282972	0.0440526
Helz2	-0.693109	0.00305776	0.046331
Acss2	-0.97154	0.000348258	0.00913523
Ppm1l	-1.28601	1.3783e-11	4.46768e-09
Dclk1	-1.04693	1.47104e-11	4.60385e-09
Vcam1	-0.768685	2.53859e-36	1.15201e-32
Trim2	-0.888436	1.29325e-05	0.000707079
Pdgfc	-0.274114	0.000423909	0.010717
Rps20	-0.198263	0.0012338	0.0242381
Ugcg	-0.643557	0.00095624	0.0199513
Usp24	-0.842314	3.2297e-06	0.000229006
Pqlc2	-1.02681	7.96839e-05	0.00290446
Sfpq	-0.242433	0.00292913	0.0452123
Necap2	-0.458266	0.0031971	0.0476467
Stk32b	-0.810346	0.000207018	0.00612017
Sepsecs	-0.787071	5.21843e-05	0.002105
Fam114a1	-0.220052	0.000495667	0.0120608
Spp1	-0.695655	3.28939e-16	2.14387e-13
Cxcl1	-0.354327	4.34243e-07	4.45086e-05
Ccng2	-0.421015	0.00010184	0.00346514
P2rx4	-0.454421	0.00243175	0.0393414
Kdm2b	-0.695719	0.000102705	0.00347817
Aacs	-0.805562	8.37755e-06	0.000487402
Flt1	-0.451448	0.00215479	0.0364658
Exoc4	-0.352967	8.74211e-05	0.0031115
Tmem176b	-0.671067	1.40633e-06	0.000112955
Frmd4b	-0.850068	1.24652e-05	0.000689843
Gxylt2	-0.655447	0.000595141	0.0139574
Emp1	-0.355498	2.03117e-05	0.00100737
Mgp	-0.15587	9.0005e-07	7.85467e-05
Aebp2	-0.437311	0.000128732	0.00412914
Etnk1	-0.432631	0.000587172	0.013842
Cmas	-0.449968	6.34911e-05	0.0024351
Nupr1	-0.219674	2.39898e-08	3.5118e-06
Wee1	-0.775673	0.00154634	0.0290795
Prickle3	-0.625423	0.00210471	0.0359743
Srpx2	-0.669795	0.000802383	0.017548
Pak3	-0.539465	1.25253e-06	0.000102414
Zfp275	-0.392518	0.000195721	0.00586258
Abcd1	-1.05898	2.28219e-05	0.00110444
Rwdd4a	-0.82602	1.42698e-05	0.000770906
Msmo1	-0.269161	0.000316086	0.00848755
Adcy7	-0.331435	9.2321e-05	0.00321037
Mt1	-0.170828	0.000307869	0.00831613
Phxr4	-0.815625	0.000178607	0.00543973
St3gal4	-0.352044	0.00183264	0.0325501
Rnf111	-0.611718	5.88074e-05	0.00231054
Smad3	-0.722707	1.26047e-08	2.11852e-06
Mlh1	-0.75084	0.00260345	0.0413093
Slco2a1	-0.849317	8.50175e-05	0.00303787
Zswim6	-0.462832	0.000423708	0.010717
Psmf1	-0.419481	0.00282973	0.0440526
Itgbl1	-0.183156	0.000368616	0.00961366
Cdo1	-0.305163	0.000370201	0.00962735
Gas7	-0.513113	8.93629e-05	0.00314364
Lss	-0.600155	6.20192e-06	0.000380072
Atp7a	-0.576482	0.000623388	0.0145447
Slc16a2	-1.24016	1.73576e-05	0.000904026
Cct2	-0.215313	0.000644759	0.0148902
Efcab14	-0.209246	0.00311634	0.047057
Tulp4	-0.218464	0.00244822	0.0395375
Pkd2	-0.380402	5.14346e-06	0.000327093
Washc4	-0.20408	0.000323964	0.00867345
Myo5a	-0.812143	4.0499e-05	0.00173099
Map4k5	-0.548693	5.26761e-05	0.00211543
Cog3	-0.415044	0.000203656	0.00606025
Ccl5	-0.737578	1.85381e-16	1.4021e-13
Scai	-0.573506	0.000199674	0.00596132
Mid1	-0.642614	0.000297307	0.00805481
Ccl2	-0.584371	3.66788e-16	2.21931e-13
Tab3	-0.416556	0.00269454	0.0426056
Togaram1	-0.641253	5.91418e-07	5.65613e-05
Lum	-0.856161	1.76309e-24	2.95141e-21
Eea1	-0.33903	0.000674877	0.0153513
Ndrg4	-0.395653	1.79919e-05	0.000927811
Rps27l	-0.134573	0.00314896	0.0472397
Ssx2ip	-1.00953	0.000123906	0.00404521
Nxt1	-0.399591	0.00123756	0.0242594
Scd1	-0.398254	7.05208e-10	1.73207e-07
Dmxl1	-0.361986	0.00297268	0.0455744
Mavs	-0.744127	0.000433185	0.010854
Jmjd1c	-0.327288	9.23024e-05	0.00321037
Sirpa	-0.583701	0.00136868	0.0263453
Ostm1	-0.621872	3.95809e-05	0.00170254
Poli	-0.524441	0.0032243	0.0479401
Trps1	-0.571515	0.000657272	0.0150844
Tbc1d19	-0.607657	0.00314677	0.0472397
Fnbp1l	-0.627556	0.000388119	0.0100358
Htatip2	-0.767834	0.000885534	0.0187823
Cc2d2a	-0.394062	0.00177738	0.0319722
Stat2	-0.477787	0.00254535	0.0406718
Rbm48	-0.825006	0.000235457	0.00678414
Os9	-0.549502	0.00225133	0.0375608
Blvrb	-0.404513	0.000404828	0.0103208
Apobec1	-0.449677	0.00139976	0.0268407
Elmo1	-0.629311	0.00176512	0.0319722
Lonp1	-0.385885	0.00198058	0.0344363
Nthl1	-1.52981	4.81728e-07	4.80457e-05
Tpp2	-0.443862	9.23133e-06	0.00052694
Lman1	-0.263685	0.000998856	0.0204812
Ncapg2	-0.627811	0.0016446	0.0304
Esm1	-1.29173	9.29591e-14	3.83498e-11
Ttc9	-1.25358	9.27197e-11	2.40435e-08
Simc1	-0.329053	0.00290166	0.0448645
Zmym1	-0.410082	0.0031953	0.0476467
Ackr3	-0.389242	0.00105861	0.0213986
Cnrip1	-0.66111	4.48731e-08	5.90244e-06
Ankrd50	-0.732416	0.00312123	0.047057
Morn2	-0.785205	1.18047e-06	9.73992e-05
Zfp36l2	-0.185872	0.00192455	0.0337858
Clec14a	-0.579608	0.0011508	0.0229552
Snx12	-0.357805	3.44613e-05	0.00157171
Tefm	-0.87552	0.000464158	0.0114787
Flrt2	-0.700051	8.68328e-15	4.14787e-12
Cd3eap	-0.454843	0.00172781	0.0316162
Tshz2	-0.62059	0.00265659	0.0420788
Gigyf2	-0.310247	0.00279395	0.0437205
Timm29	-0.446988	0.000240268	0.00690085
Nlrc3	-0.433358	1.95967e-05	0.000982648
Ubqln2	-0.586442	0.000125346	0.00404855
Ndufaf6	-0.973998	0.000205535	0.00609619
Lgals3	-0.258545	3.56844e-05	0.00159543
Tubgcp6	-1.13036	7.1948e-07	6.59596e-05
Ezr	-0.948087	3.19386e-07	3.61759e-05
Jam2	-0.890128	1.38748e-05	0.000754056
Dennd4a	-0.444851	0.000285328	0.00782493
Nebl	-0.420834	0.00228855	0.0379724
Atrnl1	-0.547779	2.36271e-05	0.00112863
Mta3	-0.871324	3.10793e-06	0.000222107
Sag	-0.167379	0.000269623	0.00755737
Pard6g	-0.984163	9.61907e-05	0.00329598
Usp34	-0.248034	0.00221955	0.0371822
Sipa1	-0.729542	0.00237929	0.0389792
Arhgap24	-0.542792	0.00121079	0.0238895
Bloc1s3	-0.52429	0.00132657	0.0257815
Cxcl2	-1.32323	8.38274e-31	2.53606e-27
0610030E20Rik	-0.989302	4.47226e-09	8.4563e-07
Calcrl	-0.69894	0.000214195	0.00627108
Tpt1	-0.190363	0.000567129	0.0135099
Layn	-1.03392	2.09007e-05	0.00102537
Cd302	-0.234429	0.00333042	0.0491494
Zcchc14	-0.314394	0.000988513	0.0203903
C1qtnf7	-1.00709	6.18759e-06	0.000380072
Gmfb	-0.612337	0.000151599	0.00476096
Tmem65	-0.342709	0.00240946	0.0391521
Zfp938	-0.348592	0.00294778	0.0454082
Fbln2	-0.378813	1.93976e-06	0.00014671
Med14	-0.475802	0.00195452	0.0340484
ENSMUSG00000064337	-0.1558	3.23085e-05	0.00148849
ENSMUSG00000064339	-0.241879	9.00324e-10	2.15035e-07
ND1	-0.160139	3.67771e-07	3.97368e-05
ND2	-0.159345	3.25493e-06	0.000229006
COX1	-0.176269	6.43459e-07	6.02065e-05
ENSMUSG00000064352	-0.164985	0.00096964	0.0201845
COX2	-0.23742	7.0611e-10	1.73207e-07
ATP6	-0.164711	4.83416e-06	0.000311169
COX3	-0.159301	3.86505e-06	0.000259846
ND3	-0.149529	0.000287772	0.00786694
ND4	-0.149604	4.56859e-06	0.000298306
ND5	-0.147234	3.18923e-05	0.00148438
ND6	-0.164177	0.00100491	0.0205419
CYTB	-0.152055	3.50257e-05	0.00157896
Selenop	-0.207435	5.45286e-05	0.00218018
Rn7sk	-0.295819	6.46825e-06	0.000388605
Tspan6	-0.23009	0.00232228	0.0383218
Col8a1	-0.256715	3.79535e-05	0.00165609
Amn1	-0.706527	0.000116153	0.00385319
Dazap1	-1.41084	6.1838e-08	7.68825e-06
Marcks	-0.832501	4.26765e-07	4.45086e-05
Ccnd1	-0.65496	0.00103291	0.0210344
Fam217b	-0.589948	0.000169896	0.00528075
Rasgrp3	-0.855709	0.000163814	0.00510918
Rpl23/LOC100044627/LOC100862455	-0.183687	0.000907461	0.0191093
Gprasp2	-1.17435	2.31639e-05	0.00111236
Sdhaf1	-0.854169	7.21543e-05	0.00269495
Thbd	-0.213853	0.000783341	0.0173405
Gas2l3	-0.156992	0.00177897	0.0319722
Ptar1	-1.57981	3.92161e-07	4.18735e-05
Trappc2	-0.528795	2.76951e-09	5.84561e-07
Bbip1	-0.31248	0.000184634	0.00558579
Snhg15	-0.43935	0.00039826	0.010182
2410006H16Rik	-0.297239	0.000806823	0.0176027
ENSMUSG00000087263	-0.379385	0.00295712	0.0454125
ENSMUSG00000091747	-0.450194	0.00233194	0.0384115
A330023F24Rik	-0.699883	1.28977e-06	0.000104517
Gm26705	-0.806956	0.000116328	0.00385319
ENSMUSG00000098055	-0.228104	0.00205264	0.0353505
ENSMUSG00000098496	-0.346171	0.000183643	0.00557439
Kctd12	-0.653552	0.00160266	0.0297459
