# Supplementary material for: Disease-relevant transcriptional signatures identified in individual smooth muscle cells from healthy mouse vessels
Source: Nat Commun. 2018 Nov 1;9:4567. doi: 10.1038/s41467-018-06891-x (PMC6212435; doi:10.1038/s41467-018-06891-x)
Supplement: Supplementary file 11 — Supplementary Data 9 [file 41467_2018_6891_MOESM11_ESM.xlsx]

## Sheet: GO-terms in +ve and-ve cor gene
# Supplementary Data 9: List of GO-terms enriched in genes correlating with cVSMC score
# Note: Col B indicates whether the enrichment was found for genes that correlate positively (pos) or negatively (neg) with cVSMC score
Term number	Cluster	ID	Description	GeneRatio	BgRatio	pvalue	p.adjust	qvalue	geneID (ENTREZ)
1	pos	GO:0003012	muscle system process	29/295	375/23843	4.46e-15	1.35e-11	1.12e-11	17540/12372/12389/21393/11749/17880/15214/29856/214384/18436/83997/56637/107589/16905/22004/74155/11938/109624/13400/192176/22003/60596/21390/11475/56188/30937/238161/16531/17904
2	pos	GO:0006936	muscle contraction	24/295	283/23843	1.52e-13	2.31e-10	1.9e-10	17540/12372/12389/21393/11749/17880/29856/214384/18436/83997/107589/22004/11938/109624/13400/192176/22003/60596/21390/11475/56188/238161/16531/17904
3	pos	GO:0090257	regulation of muscle system process	20/295	222/23843	5.67e-12	5.73e-09	4.73e-09	17540/12372/12389/11749/29856/214384/18436/56637/16905/74155/11938/109624/13400/192176/60596/21390/56188/30937/238161/16531
4	pos	GO:0006937	regulation of muscle contraction	16/295	149/23843	5.62e-11	4.26e-08	3.51e-08	17540/12372/12389/11749/29856/214384/18436/11938/109624/13400/192176/60596/21390/56188/238161/16531
5	pos	GO:0007517	muscle organ development	21/295	405/23843	4e-08	2.22e-05	1.83e-05	56504/12389/15903/21393/15214/214384/64082/56637/107589/15370/13346/72949/56758/16905/24051/101869/22003/77578/238161/12632/17904
6	pos	GO:0060537	muscle tissue development	22/295	445/23843	4.38e-08	2.22e-05	1.83e-05	56504/12389/21393/17880/15214/214384/64082/56637/107589/15370/16412/72949/241226/56758/30953/16905/24051/22003/77578/238161/12632/17904
7	pos	GO:0042692	muscle cell differentiation	20/295	376/23843	5.6e-08	2.43e-05	2e-05	12372/21393/17880/15214/214384/64082/56637/16412/72949/241226/16905/24051/11938/79362/13400/18133/77578/238161/12632/276770
8	pos	GO:0007015	actin filament organization	20/295	385/23843	8.24e-08	3.12e-05	2.58e-05	70394/19062/21393/56431/20971/74194/21927/18643/21809/13800/22004/109624/22793/192176/53318/22003/75415/118449/60595/12632
9	pos	GO:0008015	blood circulation	22/295	467/23843	1.02e-07	3.26e-05	2.69e-05	17540/12389/21393/15214/16533/29856/18436/18162/64082/13809/11938/13400/192176/22003/60596/21390/11475/56188/56543/54611/238161/16531
10	pos	GO:0006939	smooth muscle contraction	11/295	109/23843	1.13e-07	3.26e-05	2.69e-05	17540/12389/17880/214384/18436/107589/109624/60596/21390/11475/16531
11	pos	GO:0003013	circulatory system process	22/295	471/23843	1.18e-07	3.26e-05	2.69e-05	17540/12389/21393/15214/16533/29856/18436/18162/64082/13809/11938/13400/192176/22003/60596/21390/11475/56188/56543/54611/238161/16531
12	pos	GO:0051017	actin filament bundle assembly	12/295	159/23843	7.28e-07	0.000183971	0.000151719	19062/20971/74194/21927/18643/21809/109624/22793/192176/22003/118449/60595
13	pos	GO:0007229	integrin-mediated signaling pathway	9/295	83/23843	8.87e-07	0.00019158	0.000157994	16402/225341/18552/16412/241226/22793/192176/218952/104099
14	pos	GO:0061572	actin filament bundle organization	12/295	162/23843	8.88e-07	0.00019158	0.000157994	19062/20971/74194/21927/18643/21809/109624/22793/192176/22003/118449/60595
15	pos	GO:0051146	striated muscle cell differentiation	16/295	295/23843	9.47e-07	0.00019158	0.000157994	12372/21393/17880/15214/214384/64082/56637/16412/16905/24051/79362/13400/18133/77578/238161/12632
16	pos	GO:0006813	potassium ion transport	14/295	234/23843	1.45e-06	0.000273614	0.000225646	12389/16533/14199/16497/192176/74166/56188/18798/56543/11932/57814/16527/238161/16531
17	pos	GO:0003300	cardiac muscle hypertrophy	9/295	89/23843	1.61e-06	0.000273614	0.000225646	21393/15214/214384/56637/16905/74155/11938/30937/238161
18	pos	GO:0014706	striated muscle tissue development	19/295	424/23843	1.62e-06	0.000273614	0.000225646	56504/12389/21393/17880/15214/214384/64082/56637/15370/16412/72949/56758/16905/24051/22003/77578/238161/12632/17904
19	pos	GO:0006940	regulation of smooth muscle contraction	8/295	67/23843	1.73e-06	0.000276302	0.000227863	17540/12389/214384/18436/109624/60596/21390/16531
20	pos	GO:0014897	striated muscle hypertrophy	9/295	92/23843	2.13e-06	0.000322865	0.000266263	21393/15214/214384/56637/16905/74155/11938/30937/238161
21	pos	GO:0014896	muscle hypertrophy	9/295	94/23843	2.55e-06	0.000368448	0.000303855	21393/15214/214384/56637/16905/74155/11938/30937/238161
22	pos	GO:0071804	cellular potassium ion transport	12/295	189/23843	4.47e-06	0.000572531	0.00047216	12389/16533/14199/16497/192176/74166/56543/11932/57814/16527/238161/16531
23	pos	GO:0071805	potassium ion transmembrane transport	12/295	189/23843	4.47e-06	0.000572531	0.00047216	12389/16533/14199/16497/192176/74166/56543/11932/57814/16527/238161/16531
24	pos	GO:0055007	cardiac muscle cell differentiation	10/295	128/23843	4.53e-06	0.000572531	0.00047216	21393/17880/15214/214384/64082/56637/16412/16905/24051/238161
25	pos	GO:0071900	regulation of protein serine/threonine kinase activity	18/295	418/23843	5.31e-06	0.000601934	0.000496408	72349/16337/19062/12389/14081/214384/21809/23882/56637/71718/19252/72949/18767/71785/12520/20660/118449/238161
26	pos	GO:0006942	regulation of striated muscle contraction	8/295	78/23843	5.53e-06	0.000601934	0.000496408	12372/12389/29856/11938/13400/192176/56188/238161
27	pos	GO:0055001	muscle cell development	12/295	193/23843	5.54e-06	0.000601934	0.000496408	12372/21393/17880/15214/214384/64082/16412/16905/24051/11938/238161/12632
28	pos	GO:1903522	regulation of blood circulation	13/295	227/23843	5.56e-06	0.000601934	0.000496408	12389/15214/29856/18436/64082/11938/13400/192176/22003/21390/56188/56543/238161
29	pos	GO:0031032	actomyosin structure organization	12/295	194/23843	5.84e-06	0.00061076	0.000503687	12797/19062/12372/21393/20971/21927/18643/21809/16412/22793/22003/12632
30	pos	GO:0031589	cell-substrate adhesion	15/295	306/23843	7.11e-06	0.000718778	0.000592768	16402/57278/20971/56637/20440/18552/16412/241226/16007/22793/192176/12554/218952/12571/60595
31	pos	GO:0008016	regulation of heart contraction	11/295	167/23843	7.89e-06	0.000772436	0.000637019	12389/15214/29856/64082/11938/13400/192176/22003/56188/56543/238161
32	pos	GO:0060047	heart contraction	12/295	202/23843	8.81e-06	0.000810867	0.000668712	12389/21393/15214/29856/64082/11938/13400/192176/22003/56188/56543/238161
33	pos	GO:0055013	cardiac muscle cell development	8/295	83/23843	8.82e-06	0.000810867	0.000668712	21393/17880/15214/214384/64082/16905/24051/238161
34	pos	GO:0003015	heart process	12/295	205/23843	1.02e-05	0.000912385	0.000752434	12389/21393/15214/29856/64082/11938/13400/192176/22003/56188/56543/238161
35	pos	GO:0010811	positive regulation of cell-substrate adhesion	9/295	114/23843	1.25e-05	0.001086	0.000895616	16402/20971/56637/18552/16412/16007/192176/12554/12571
36	pos	GO:0055002	striated muscle cell development	11/295	176/23843	1.3e-05	0.00109324	0.000901586	12372/21393/17880/15214/214384/64082/16412/16905/24051/238161/12632
37	pos	GO:1903115	regulation of actin filament-based movement	6/295	43/23843	1.41e-05	0.00110237	0.000909115	12389/11938/192176/11475/56188/238161
38	pos	GO:0010657	muscle cell apoptotic process	8/295	89/23843	1.48e-05	0.00110237	0.000909115	12389/15214/214384/56637/14688/13400/243912/276770
39	pos	GO:0055006	cardiac cell development	8/295	89/23843	1.48e-05	0.00110237	0.000909115	21393/17880/15214/214384/64082/16905/24051/238161
40	pos	GO:0003299	muscle hypertrophy in response to stress	5/295	26/23843	1.49e-05	0.00110237	0.000909115	21393/15214/16905/74155/11938
41	pos	GO:0014898	cardiac muscle hypertrophy in response to stress	5/295	26/23843	1.49e-05	0.00110237	0.000909115	21393/15214/16905/74155/11938
42	pos	GO:0014887	cardiac muscle adaptation	5/295	27/23843	1.81e-05	0.00130739	0.00107819	21393/15214/16905/74155/11938
43	pos	GO:0015672	monovalent inorganic cation transport	18/295	459/23843	1.88e-05	0.00132711	0.00109446	12389/16533/83997/14199/105727/18115/16497/13400/192176/74166/56188/18798/56543/11932/57814/16527/238161/16531
44	pos	GO:0042060	wound healing	15/295	337/23843	2.22e-05	0.00152955	0.0012614	12389/20971/18436/107589/67866/18129/16007/14595/192176/71785/22003/21390/11475/18133/77578
45	pos	GO:0048659	smooth muscle cell proliferation	10/295	154/23843	2.31e-05	0.00154133	0.00127111	12797/29811/12389/214384/21809/18162/56637/12554/71785/18133
46	pos	GO:0032970	regulation of actin filament-based process	16/295	380/23843	2.34e-05	0.00154133	0.00127111	19062/12389/56431/20971/74194/18643/21809/18484/11938/192176/22003/11475/56188/118449/238161/12632
47	pos	GO:0010810	regulation of cell-substrate adhesion	11/295	189/23843	2.52e-05	0.00162778	0.00134242	16402/20971/56637/20440/18552/16412/16007/192176/12554/12571/60595
48	pos	GO:0048662	negative regulation of smooth muscle cell proliferation	6/295	48/23843	2.7e-05	0.0016895	0.00139331	12797/29811/12389/214384/21809/18162
49	pos	GO:0006941	striated muscle contraction	10/295	157/23843	2.73e-05	0.0016895	0.00139331	12372/12389/21393/29856/11938/13400/192176/22003/56188/238161
50	pos	GO:0034330	cell junction organization	12/295	230/23843	3.21e-05	0.00194722	0.00160585	16402/12389/20971/21809/22330/225341/16412/192176/12554/218952/60595/21961
51	pos	GO:1901379	regulation of potassium ion transmembrane transport	7/295	73/23843	3.35e-05	0.00199373	0.00164421	12389/16533/14199/16497/192176/11932/238161
52	pos	GO:0090075	relaxation of muscle	5/295	31/23843	3.66e-05	0.00213425	0.00176009	17540/11938/60596/238161/16531
53	pos	GO:0043266	regulation of potassium ion transport	8/295	101/23843	3.73e-05	0.0021351	0.00176079	12389/16533/14199/16497/192176/18798/11932/238161
54	pos	GO:0010959	regulation of metal ion transport	16/295	397/23843	3.96e-05	0.00216947	0.00178914	19062/12372/12389/16533/18436/83997/107589/14199/16497/14579/13400/192176/56188/18798/11932/238161
55	pos	GO:0035051	cardiocyte differentiation	10/295	164/23843	3.96e-05	0.00216947	0.00178914	21393/17880/15214/214384/64082/56637/16412/16905/24051/238161
56	pos	GO:0030048	actin filament-based movement	8/295	102/23843	4e-05	0.00216947	0.00178914	12389/192176/22003/11475/56188/60595/238161/17904
57	pos	GO:0043500	muscle adaptation	8/295	103/23843	4.3e-05	0.00228642	0.00188558	21393/15214/56637/16905/74155/11938/30937/238161
58	pos	GO:0001525	angiogenesis	18/295	492/23843	4.66e-05	0.00243792	0.00201053	16402/12389/15370/13078/16412/18129/13809/16007/14595/17304/192176/12554/84004/51801/21390/243912/29876/18133
59	pos	GO:0071901	negative regulation of protein serine/threonine kinase activity	8/295	105/23843	4.93e-05	0.00253578	0.00209122	72349/19062/12389/214384/56637/19252/18767/20660
60	pos	GO:0051345	positive regulation of hydrolase activity	18/295	495/23843	5.04e-05	0.00254824	0.0021015	81489/18643/17931/18436/56637/16412/67231/16007/22003/217201/226407/19736/226089/233489/17872/11932/56491/238161
61	pos	GO:0070252	actin-mediated cell contraction	7/295	79/23843	5.6e-05	0.00276156	0.00227743	12389/192176/22003/11475/56188/238161/17904
62	pos	GO:0090100	positive regulation of transmembrane receptor protein serine/threonine kinase signaling pathway	8/295	107/23843	5.64e-05	0.00276156	0.00227743	214384/21809/241226/18129/16007/110075/21804/19663
63	pos	GO:0009611	response to wounding	17/295	462/23843	7.05e-05	0.00339535	0.0028001	12389/20971/18436/107589/67866/18129/16007/14595/192176/71785/22003/19268/21390/11475/18133/77578/27528
64	pos	GO:0019932	second-messenger-mediated signaling	14/295	332/23843	7.43e-05	0.00352243	0.00290491	17540/12372/56637/224129/11938/13400/12554/60596/51801/21390/53901/54611/30937/238161
65	pos	GO:0086004	regulation of cardiac muscle cell contraction	5/295	36/23843	7.72e-05	0.00360151	0.00297013	12389/11938/192176/56188/238161
66	pos	GO:0033002	muscle cell proliferation	11/295	216/23843	8.48e-05	0.00389871	0.00321522	12797/29811/12389/15214/214384/21809/18162/56637/12554/71785/18133
67	pos	GO:0090092	regulation of transmembrane receptor protein serine/threonine kinase signaling pathway	11/295	217/23843	8.84e-05	0.00400189	0.00330031	12389/214384/21809/241226/18129/16007/110075/21804/19663/18133/27528
68	pos	GO:0007178	transmembrane receptor protein serine/threonine kinase signaling pathway	14/295	339/23843	9.27e-05	0.00413538	0.0034104	12389/14479/214384/21809/241226/18129/16007/110075/22793/21804/19663/18133/218952/27528
69	pos	GO:0086009	membrane repolarization	5/295	38/23843	0.000100677	0.0043798	0.00361197	12389/192176/56543/11932/238161
70	pos	GO:0007179	transforming growth factor beta receptor signaling pathway	9/295	149/23843	0.000103466	0.0043798	0.00361197	12389/14479/214384/21809/241226/22793/21804/218952/27528
71	pos	GO:0048660	regulation of smooth muscle cell proliferation	9/295	149/23843	0.000103466	0.0043798	0.00361197	12797/29811/12389/214384/21809/18162/56637/12554/71785
72	pos	GO:0006469	negative regulation of protein kinase activity	11/295	221/23843	0.000103937	0.0043798	0.00361197	72349/19062/12389/214384/23882/56637/19252/18767/74155/11461/20660
73	pos	GO:0071560	cellular response to transforming growth factor beta stimulus	10/295	185/23843	0.000108831	0.00452319	0.00373022	12389/14479/214384/21809/241226/22793/21804/71785/218952/27528
74	pos	GO:0042391	regulation of membrane potential	16/295	434/23843	0.000112377	0.0045578	0.00375876	12389/18436/83997/64082/56637/14199/11938/13400/192176/226407/56188/56543/11932/16527/238161/16531
75	pos	GO:0060048	cardiac muscle contraction	8/295	118/23843	0.000112668	0.0045578	0.00375876	12389/21393/29856/11938/192176/22003/56188/238161
76	pos	GO:0071559	response to transforming growth factor beta	10/295	187/23843	0.000118916	0.00474726	0.00391501	12389/14479/214384/21809/241226/22793/21804/71785/218952/27528
77	pos	GO:0007160	cell-matrix adhesion	10/295	189/23843	0.000129781	0.00511369	0.0042172	57278/20971/56637/18552/16412/241226/22793/12554/218952/12571
78	pos	GO:0007519	skeletal muscle tissue development	10/295	191/23843	0.000141472	0.00550289	0.00453817	56504/12389/214384/64082/15370/72949/56758/77578/12632/17904
79	pos	GO:0034765	regulation of ion transmembrane transport	16/295	445/23843	0.000149615	0.00574598	0.00473864	12372/12389/16533/83997/14199/18000/16497/14579/192176/56188/29876/56543/11932/57814/238161/16531
80	pos	GO:0055117	regulation of cardiac muscle contraction	6/295	65/23843	0.000152621	0.00578814	0.00477341	12389/29856/11938/192176/56188/238161
81	pos	GO:0043407	negative regulation of MAP kinase activity	6/295	66/23843	0.000166158	0.00622376	0.00513266	72349/19062/12389/56637/19252/20660
82	pos	GO:0030038	contractile actin filament bundle assembly	7/295	96/23843	0.000192526	0.00703764	0.00580386	19062/20971/21927/18643/21809/22793/22003
83	pos	GO:0043149	stress fiber assembly	7/295	96/23843	0.000192526	0.00703764	0.00580386	19062/20971/21927/18643/21809/22793/22003
84	pos	GO:0043268	positive regulation of potassium ion transport	5/295	44/23843	0.000205027	0.00734209	0.00605494	16533/14199/192176/11932/238161
85	pos	GO:0060538	skeletal muscle organ development	10/295	200/23843	0.000205695	0.00734209	0.00605494	56504/12389/214384/64082/15370/72949/56758/77578/12632/17904
86	pos	GO:0001837	epithelial to mesenchymal transition	8/295	129/23843	0.000208877	0.00736898	0.00607711	15214/214384/21809/56637/21804/192176/13876/629378
87	pos	GO:0001933	negative regulation of protein phosphorylation	15/295	413/23843	0.000215275	0.00750741	0.00619128	72349/29811/16337/19062/12389/214384/23882/56637/19252/63913/18767/74155/11461/17872/20660
88	pos	GO:0032231	regulation of actin filament bundle assembly	7/295	98/23843	0.000218824	0.00754445	0.00622182	19062/20971/18643/21809/192176/22003/118449
89	pos	GO:0033673	negative regulation of kinase activity	11/295	241/23843	0.000221633	0.00755545	0.00623089	72349/19062/12389/214384/23882/56637/19252/18767/74155/11461/20660
90	pos	GO:0048738	cardiac muscle tissue development	11/295	242/23843	0.000229683	0.00774286	0.00638545	21393/17880/15214/214384/64082/56637/16412/16905/24051/22003/238161
91	pos	GO:0098901	regulation of cardiac muscle cell action potential	4/295	25/23843	0.000236602	0.00788847	0.00650553	12389/83997/11938/192176
92	pos	GO:0014888	striated muscle adaptation	5/295	46/23843	0.000253618	0.00836389	0.00689761	21393/15214/16905/74155/11938
93	pos	GO:0044557	relaxation of smooth muscle	3/295	11/23843	0.000287406	0.00937622	0.00773246	17540/60596/16531
94	pos	GO:0010761	fibroblast migration	5/295	48/23843	0.000310493	0.0100216	0.00826474	20971/30953/11475/18133/21961
95	pos	GO:0045216	cell-cell junction organization	10/295	211/23843	0.000315869	0.0100879	0.00831935	12389/20971/21809/22330/225341/16412/192176/12554/218952/60595
96	pos	GO:0001954	positive regulation of cell-matrix adhesion	5/295	49/23843	0.000342311	0.0107069	0.00882988	20971/56637/18552/12554/12571
97	pos	GO:0031529	ruffle organization	5/295	49/23843	0.000342311	0.0107069	0.00882988	19062/12389/18643/22003/72333
98	pos	GO:0007029	endoplasmic reticulum organization	5/295	51/23843	0.000413283	0.0127949	0.0105518	12372/71446/226407/56491/56298
99	pos	GO:0051260	protein homooligomerization	13/295	349/23843	0.000443155	0.0135811	0.0112002	12389/30933/12124/21927/11749/18436/20517/18484/226823/14595/56543/56298/16531
100	pos	GO:0010656	negative regulation of muscle cell apoptotic process	5/295	52/23843	0.000452672	0.0137341	0.0113263	12389/15214/214384/56637/243912
101	pos	GO:0030335	positive regulation of cell migration	16/295	494/23843	0.000476808	0.014298	0.0117914	16402/16337/18643/107589/13078/18552/16412/16782/16007/192176/12554/71785/84004/11475/118449/60595
102	pos	GO:0000921	septin ring assembly	3/295	13/23843	0.000489105	0.014298	0.0117914	18000/56526/53860
103	pos	GO:1904706	negative regulation of vascular smooth muscle cell proliferation	3/295	13/23843	0.000489105	0.014298	0.0117914	12797/214384/21809
104	pos	GO:0010659	cardiac muscle cell apoptotic process	5/295	53/23843	0.000494823	0.014298	0.0117914	15214/214384/14688/243912/276770
105	pos	GO:1901016	regulation of potassium ion transmembrane transporter activity	5/295	53/23843	0.000494823	0.014298	0.0117914	12389/14199/16497/11932/238161
106	pos	GO:0034329	cell junction assembly	9/295	185/23843	0.000518148	0.0148308	0.0122308	16402/12389/20971/22330/16412/12554/218952/60595/21961
107	pos	GO:0051147	regulation of muscle cell differentiation	8/295	148/23843	0.000527684	0.0149626	0.0123395	214384/56637/72949/79362/13400/18133/238161/276770
108	pos	GO:0016311	dephosphorylation	13/295	357/23843	0.00054804	0.0151744	0.0125141	72349/19062/19046/17931/19252/12531/55980/19268/68458/56205/17872/238161/329251
109	pos	GO:0043243	positive regulation of protein complex disassembly	4/295	31/23843	0.000555159	0.0151744	0.0125141	16337/56431/12632/276770
110	pos	GO:0070884	regulation of calcineurin-NFAT signaling cascade	4/295	31/23843	0.000555159	0.0151744	0.0125141	56637/53901/30937/238161
111	pos	GO:0106056	regulation of calcineurin-mediated signaling	4/295	31/23843	0.000555159	0.0151744	0.0125141	56637/53901/30937/238161
112	pos	GO:0010658	striated muscle cell apoptotic process	5/295	55/23843	0.000587905	0.0158301	0.0130549	15214/214384/14688/243912/276770
113	pos	GO:0042326	negative regulation of phosphorylation	15/295	455/23843	0.00059423	0.0158301	0.0130549	72349/29811/16337/19062/12389/214384/23882/56637/19252/63913/18767/74155/11461/17872/20660
114	pos	GO:1902905	positive regulation of supramolecular fiber organization	9/295	189/23843	0.000604444	0.0158301	0.0130549	12389/56431/20971/18643/21809/22003/118449/17755/12632
115	pos	GO:0051701	interaction with host	7/295	116/23843	0.000610858	0.0158301	0.0130549	16337/12389/13030/27354/60596/56491/330192
116	pos	GO:0016032	viral process	11/295	272/23843	0.000615886	0.0158301	0.0130549	16337/19062/12389/18643/13030/18552/72949/67231/27354/56491/330192
117	pos	GO:2001044	regulation of integrin-mediated signaling pathway	3/295	14/23843	0.000616812	0.0158301	0.0130549	225341/18552/192176
118	pos	GO:0010660	regulation of muscle cell apoptotic process	6/295	84/23843	0.000617519	0.0158301	0.0130549	12389/15214/214384/56637/243912/276770
119	pos	GO:0006470	protein dephosphorylation	10/295	230/23843	0.000620892	0.0158301	0.0130549	72349/19046/17931/19252/12531/19268/68458/56205/17872/238161
120	pos	GO:0051348	negative regulation of transferase activity	11/295	273/23843	0.00063484	0.0160509	0.013237	72349/19062/12389/214384/23882/56637/19252/18767/74155/11461/20660
121	pos	GO:0043502	regulation of muscle adaptation	6/295	85/23843	0.000657623	0.0164895	0.0135987	56637/16905/74155/11938/30937/238161
122	pos	GO:0043409	negative regulation of MAPK cascade	8/295	154/23843	0.000685787	0.0170547	0.0140649	72349/29811/19062/12389/56637/19252/74155/20660
123	pos	GO:0003018	vascular process in circulatory system	9/295	194/23843	0.000728506	0.0179698	0.0148195	17540/12389/16533/18436/60596/21390/11475/54611/16531
124	pos	GO:0014909	smooth muscle cell migration	6/295	87/23843	0.000743861	0.0181087	0.014934	214384/13078/18552/71785/18133/20660
125	pos	GO:0032233	positive regulation of actin filament bundle assembly	5/295	58/23843	0.000751379	0.0181087	0.014934	20971/18643/21809/22003/118449
126	pos	GO:0071404	cellular response to low-density lipoprotein particle stimulus	3/295	15/23843	0.000763979	0.0181087	0.014934	16412/12554/12520
127	pos	GO:0090136	epithelial cell-cell adhesion	3/295	15/23843	0.000763979	0.0181087	0.014934	22330/13078/18133
128	pos	GO:2000811	negative regulation of anoikis	3/295	15/23843	0.000763979	0.0181087	0.014934	16402/12389/16412
129	pos	GO:0035296	regulation of tube diameter	8/295	159/23843	0.000844911	0.0197189	0.016262	17540/12389/16533/18436/60596/21390/11475/16531
130	pos	GO:0097746	regulation of blood vessel diameter	8/295	159/23843	0.000844911	0.0197189	0.016262	17540/12389/16533/18436/60596/21390/11475/16531
131	pos	GO:0010611	regulation of cardiac muscle hypertrophy	5/295	60/23843	0.00087778	0.0203297	0.0167656	56637/16905/74155/30937/238161
132	pos	GO:1901381	positive regulation of potassium ion transmembrane transport	4/295	35/23843	0.000888652	0.0204255	0.0168447	16533/192176/11932/238161
133	pos	GO:0043270	positive regulation of ion transport	11/295	286/23843	0.000928848	0.0207852	0.0171414	12372/12389/16533/18436/107589/14199/192176/226407/56188/11932/238161
134	pos	GO:0031106	septin ring organization	3/295	16/23843	0.000931705	0.0207852	0.0171414	18000/56526/53860
135	pos	GO:0032185	septin cytoskeleton organization	3/295	16/23843	0.000931705	0.0207852	0.0171414	18000/56526/53860
136	pos	GO:0032516	positive regulation of phosphoprotein phosphatase activity	3/295	16/23843	0.000931705	0.0207852	0.0171414	17931/17872/238161
137	pos	GO:0045785	positive regulation of cell adhesion	13/295	379/23843	0.000950305	0.0210454	0.0173559	16402/12389/20971/19159/56637/18552/16412/16007/192176/12554/22003/16008/12571
138	pos	GO:0014743	regulation of muscle hypertrophy	5/295	62/23843	0.00101936	0.0224112	0.0184823	56637/16905/74155/30937/238161
139	pos	GO:0043405	regulation of MAP kinase activity	11/295	290/23843	0.00103923	0.0226836	0.0187069	72349/16337/19062/12389/21809/23882/56637/19252/71785/12520/20660
140	pos	GO:0006874	cellular calcium ion homeostasis	14/295	433/23843	0.00108053	0.0234166	0.0193114	12372/12389/11749/224129/16412/14688/11938/13400/21390/56188/16527/56491/238161/276770
141	pos	GO:0017015	regulation of transforming growth factor beta receptor signaling pathway	6/295	94/23843	0.0011162	0.0236198	0.0194789	12389/214384/21809/241226/21804/27528
142	pos	GO:0010832	negative regulation of myotube differentiation	3/295	17/23843	0.00112104	0.0236198	0.0194789	214384/79362/18133
143	pos	GO:0055012	ventricular cardiac muscle cell differentiation	3/295	17/23843	0.00112104	0.0236198	0.0194789	15214/214384/16905
144	pos	GO:0060413	atrial septum morphogenesis	3/295	17/23843	0.00112104	0.0236198	0.0194789	15214/18129/16007
145	pos	GO:0000910	cytokinesis	8/295	167/23843	0.00115999	0.0241055	0.0198795	56431/23970/74194/18000/12531/12795/56526/53860
146	pos	GO:0019722	calcium-mediated signaling	8/295	167/23843	0.00115999	0.0241055	0.0198795	12372/56637/11938/13400/12554/53901/30937/238161
147	pos	GO:0032781	positive regulation of ATPase activity	4/295	38/23843	0.00121689	0.025116	0.0207128	81489/18643/22003/11932
148	pos	GO:1903844	regulation of cellular response to transforming growth factor beta stimulus	6/295	96/23843	0.00124507	0.025524	0.0210494	12389/214384/21809/241226/21804/27528
149	pos	GO:0050880	regulation of blood vessel size	8/295	170/23843	0.00129984	0.0264678	0.0218277	17540/12389/16533/18436/60596/21390/11475/16531
150	pos	GO:0060390	regulation of SMAD protein signal transduction	3/295	18/23843	0.001333	0.0267571	0.0220663	21809/19663/18133
151	pos	GO:0003179	heart valve morphogenesis	4/295	39/23843	0.0013429	0.0267571	0.0220663	15214/18129/16007/13876
152	pos	GO:0033173	calcineurin-NFAT signaling cascade	4/295	39/23843	0.0013429	0.0267571	0.0220663	56637/53901/30937/238161
153	pos	GO:0035150	regulation of tube size	8/295	171/23843	0.00134932	0.0267571	0.0220663	17540/12389/16533/18436/60596/21390/11475/16531
154	pos	GO:0051495	positive regulation of cytoskeleton organization	9/295	212/23843	0.00135816	0.0267575	0.0220666	12389/56431/20971/18643/21809/22003/118449/17755/12632
155	pos	GO:0010256	endomembrane system organization	12/295	347/23843	0.00137904	0.0268207	0.0221187	12372/12389/23970/71446/67231/16905/12795/11938/13400/226407/56491/56298
156	pos	GO:0044403	symbiont process	12/295	347/23843	0.00137904	0.0268207	0.0221187	16337/19062/12389/18643/13030/18552/72949/67231/27354/60596/56491/330192
157	pos	GO:0032409	regulation of transporter activity	10/295	256/23843	0.00139868	0.0270294	0.0222908	16337/12372/12389/83997/14199/16497/14579/56188/11932/238161
158	pos	GO:0014812	muscle cell migration	6/295	99/23843	0.00145935	0.0280233	0.0231105	214384/13078/18552/71785/18133/20660
159	pos	GO:0055074	calcium ion homeostasis	14/295	448/23843	0.0014881	0.0283574	0.0233861	12372/12389/11749/224129/16412/14688/11938/13400/21390/56188/16527/56491/238161/276770
160	pos	GO:0016049	cell growth	15/295	499/23843	0.00149545	0.0283574	0.0233861	214384/21809/22330/56637/14199/67866/16412/22403/16007/18133/12520/16008/17755/238161/629378
161	pos	GO:0070373	negative regulation of ERK1 and ERK2 cascade	5/295	68/23843	0.00154627	0.0289261	0.023855	72349/29811/12389/19252/74155
162	pos	GO:0045667	regulation of osteoblast differentiation	7/295	136/23843	0.0015519	0.0289261	0.023855	15903/67399/29806/16905/16007/320799/12571
163	pos	GO:0040013	negative regulation of locomotion	11/295	305/23843	0.00155404	0.0289261	0.023855	214384/56637/20440/13078/22003/21390/29876/18133/56491/380916/20733
164	pos	GO:0097242	amyloid-beta clearance	3/295	19/23843	0.00156852	0.0290177	0.0239305	16337/214384/233489
165	pos	GO:0005978	glycogen biosynthetic process	4/295	42/23843	0.00177519	0.032059	0.0264387	16337/19062/19046/53412
166	pos	GO:0009250	glucan biosynthetic process	4/295	42/23843	0.00177519	0.032059	0.0264387	16337/19062/19046/53412
167	pos	GO:0031952	regulation of protein autophosphorylation	4/295	42/23843	0.00177519	0.032059	0.0264387	12389/27354/74155/71785
168	pos	GO:0097720	calcineurin-mediated signaling	4/295	42/23843	0.00177519	0.032059	0.0264387	56637/53901/30937/238161
169	pos	GO:0045986	negative regulation of smooth muscle contraction	3/295	20/23843	0.00182853	0.032443	0.0267554	17540/60596/16531
170	pos	GO:0055094	response to lipoprotein particle	3/295	20/23843	0.00182853	0.032443	0.0267554	16412/12554/12520
171	pos	GO:0071711	basement membrane organization	3/295	20/23843	0.00182853	0.032443	0.0267554	16412/16782/20733
172	pos	GO:0072503	cellular divalent inorganic cation homeostasis	14/295	459/23843	0.00186255	0.0326791	0.0269501	12372/12389/11749/224129/16412/14688/11938/13400/21390/56188/16527/56491/238161/276770
173	pos	GO:0030198	extracellular matrix organization	9/295	222/23843	0.00186338	0.0326791	0.0269501	17880/13078/16412/16782/241226/16007/14595/94216/20733
174	pos	GO:0034637	cellular carbohydrate biosynthetic process	5/295	71/23843	0.00187419	0.0326799	0.0269508	16337/19062/19046/14595/53412
175	pos	GO:0043062	extracellular structure organization	10/295	267/23843	0.00190741	0.033069	0.0272716	20971/17880/13078/16412/16782/241226/16007/14595/94216/20733
176	pos	GO:1904062	regulation of cation transmembrane transport	11/295	315/23843	0.00200123	0.0344985	0.0284505	12372/12389/16533/83997/14199/16497/14579/192176/56188/11932/238161
177	pos	GO:0003283	atrial septum development	3/295	21/23843	0.00211389	0.0358298	0.0295484	15214/18129/16007
178	pos	GO:0033622	integrin activation	3/295	21/23843	0.00211389	0.0358298	0.0295484	74202/18552/218952
179	pos	GO:2000209	regulation of anoikis	3/295	21/23843	0.00211389	0.0358298	0.0295484	16402/12389/16412
180	pos	GO:0070372	regulation of ERK1 and ERK2 cascade	11/295	318/23843	0.00215413	0.036309	0.0299437	72349/29811/16337/12389/19252/18129/16007/74155/76954/71785/11475
181	pos	GO:0043244	regulation of protein complex disassembly	6/295	107/23843	0.00216862	0.0363514	0.0299786	16337/56431/22003/17755/12632/276770
182	pos	GO:0071402	cellular response to lipoprotein particle stimulus	3/295	22/23843	0.00242542	0.0404325	0.0333442	16412/12554/12520
183	pos	GO:0001649	osteoblast differentiation	8/295	188/23843	0.00244482	0.0405332	0.0334273	15903/67399/29806/16905/16007/110075/320799/12571
184	pos	GO:0003170	heart valve development	4/295	46/23843	0.00248999	0.0410447	0.0338491	15214/18129/16007/13876
185	pos	GO:0005977	glycogen metabolic process	5/295	76/23843	0.00252979	0.0410447	0.0338491	16337/19062/19046/56637/53412
186	pos	GO:0006073	cellular glucan metabolic process	5/295	76/23843	0.00252979	0.0410447	0.0338491	16337/19062/19046/56637/53412
187	pos	GO:0044042	glucan metabolic process	5/295	76/23843	0.00252979	0.0410447	0.0338491	16337/19062/19046/56637/53412
188	pos	GO:0019058	viral life cycle	8/295	191/23843	0.00269519	0.0430425	0.0354967	19062/12389/13030/18552/67231/27354/56491/330192
189	pos	GO:0045214	sarcomere organization	4/295	47/23843	0.00269548	0.0430425	0.0354967	12372/21393/16412/12632
190	pos	GO:0048016	inositol phosphate-mediated signaling	4/295	47/23843	0.00269548	0.0430425	0.0354967	56637/53901/30937/238161
191	pos	GO:0140115	export across plasma membrane	3/295	23/23843	0.0027639	0.043904	0.0362071	56188/56543/11932
192	pos	GO:0043254	regulation of protein complex assembly	13/295	429/23843	0.00283035	0.0447254	0.0368845	74202/12389/12124/18643/15214/56637/18552/54343/22003/226407/20660/17755/72333
193	pos	GO:0001666	response to hypoxia	8/295	193/23843	0.00287294	0.0450811	0.0371779	12389/21809/29806/12795/14688/268420/16527/16531
194	pos	GO:0032412	regulation of ion transmembrane transporter activity	9/295	237/23843	0.00289214	0.0450811	0.0371779	12372/12389/83997/14199/16497/14579/56188/11932/238161
195	pos	GO:0072507	divalent inorganic cation homeostasis	14/295	482/23843	0.00290142	0.0450811	0.0371779	12372/12389/11749/224129/16412/14688/11938/13400/21390/56188/16527/56491/238161/276770
196	pos	GO:0046513	ceramide biosynthetic process	4/295	48/23843	0.00291229	0.0450811	0.0371779	18436/16007/26877/57370
197	pos	GO:0051153	regulation of striated muscle cell differentiation	6/295	114/23843	0.00297927	0.0458838	0.0378399	214384/56637/79362/13400/18133/238161
198	pos	GO:0010614	negative regulation of cardiac muscle hypertrophy	3/295	24/23843	0.00313007	0.0465851	0.0384182	56637/16905/74155
199	pos	GO:0044342	type B pancreatic cell proliferation	3/295	24/23843	0.00313007	0.0465851	0.0384182	15370/74155/18133
200	pos	GO:2000727	positive regulation of cardiac muscle cell differentiation	3/295	24/23843	0.00313007	0.0465851	0.0384182	214384/56637/238161
201	pos	GO:0032956	regulation of actin cytoskeleton organization	11/295	334/23843	0.00313799	0.0465851	0.0384182	19062/56431/20971/74194/18643/21809/18484/192176/22003/118449/12632
202	pos	GO:0010665	regulation of cardiac muscle cell apoptotic process	4/295	49/23843	0.00314074	0.0465851	0.0384182	15214/214384/243912/276770
203	pos	GO:0051496	positive regulation of stress fiber assembly	4/295	49/23843	0.00314074	0.0465851	0.0384182	20971/18643/21809/22003
204	pos	GO:0055025	positive regulation of cardiac muscle tissue development	4/295	49/23843	0.00314074	0.0465851	0.0384182	15214/214384/56637/238161
205	pos	GO:0008217	regulation of blood pressure	8/295	196/23843	0.00315655	0.0465851	0.0384182	29856/18436/18162/13809/22003/60596/21390/11475
206	pos	GO:0014910	regulation of smooth muscle cell migration	5/295	80/23843	0.003163	0.0465851	0.0384182	214384/13078/18552/71785/20660
207	pos	GO:0051271	negative regulation of cellular component movement	10/295	287/23843	0.00320932	0.0470391	0.0387926	214384/56637/13078/22003/21390/29876/18133/60595/380916/20733
208	pos	GO:0045860	positive regulation of protein kinase activity	13/295	436/23843	0.00324709	0.0471465	0.0388812	16337/20971/14081/21809/23882/71718/72949/12531/16007/71785/12520/56491/238161
209	pos	GO:0014902	myotube differentiation	6/295	116/23843	0.00324773	0.0471465	0.0388812	214384/56637/79362/13400/18133/77578
210	pos	GO:0070371	ERK1 and ERK2 cascade	11/295	336/23843	0.00328295	0.047206	0.0389302	72349/29811/16337/12389/19252/18129/16007/74155/76954/71785/11475
211	pos	GO:1902903	regulation of supramolecular fiber organization	11/295	336/23843	0.00328295	0.047206	0.0389302	19062/12389/56431/20971/18643/21809/192176/22003/118449/17755/12632
212	pos	GO:0043087	regulation of GTPase activity	10/295	289/23843	0.00337109	0.0481609	0.0397177	56637/16412/228359/67231/217201/226407/19736/226089/233489/380916
213	pos	GO:0033627	cell adhesion mediated by integrin	4/295	50/23843	0.0033811	0.0481609	0.0397177	16402/13078/16412/18133
214	pos	GO:0022898	regulation of transmembrane transporter activity	9/295	243/23843	0.00341164	0.0483687	0.0398891	12372/12389/83997/14199/16497/14579/56188/11932/238161
215	pos	GO:0035304	regulation of protein dephosphorylation	5/295	82/23843	0.00351911	0.0492577	0.0406223	17931/68458/56205/17872/238161
216	pos	GO:0030511	positive regulation of transforming growth factor beta receptor signaling pathway	3/295	25/23843	0.00352463	0.0492577	0.0406223	214384/241226/21804
217	pos	GO:1903846	positive regulation of cellular response to transforming growth factor beta stimulus	3/295	25/23843	0.00352463	0.0492577	0.0406223	214384/241226/21804
218	pos	GO:0072001	renal system development	10/295	291/23843	0.00353928	0.0492577	0.0406223	15903/214384/18552/241226/30953/18129/13809/18027/23948/71785
219	pos	GO:0051100	negative regulation of binding	7/295	158/23843	0.00360596	0.049885	0.0411396	12389/15903/15214/56637/11461/19268/20660
220	pos	GO:0010662	regulation of striated muscle cell apoptotic process	4/295	51/23843	0.00363368	0.049885	0.0411396	15214/214384/243912/276770
221	pos	GO:0086001	cardiac muscle cell action potential	4/295	51/23843	0.00363368	0.049885	0.0411396	12389/83997/11938/192176
222	neg	GO:0030335	positive regulation of cell migration	25/289	494/23843	2.09e-09	7.43e-06	6.08e-06	14114/70097/12928/66102/16000/68585/18222/13132/16952/18186/14268/54635/14825/18438/14254/68792/18481/17127/11977/17918/20304/20296/12778/16854/20310
223	neg	GO:0001525	angiogenesis	21/289	492/23843	7.15e-07	0.000630005	0.000515483	70097/12490/13179/68585/14674/12394/16952/18186/14268/14254/68792/20304/20296/53415/71690/12778/66864/16854/231532/54598/12837
224	neg	GO:0042060	wound healing	17/289	337/23843	8.87e-07	0.000630005	0.000515483	12505/14114/12490/12928/16000/14674/11774/11752/16952/23972/14268/54635/17127/20296/231532/232946/21824
225	neg	GO:0045785	positive regulation of cell adhesion	18/289	379/23843	1.01e-06	0.000630005	0.000515483	12505/18073/14114/12928/16000/11774/13132/16952/18186/14268/22329/20750/17127/20304/20296/19261/14115/12837
226	neg	GO:0006119	oxidative phosphorylation	9/289	86/23843	1.01e-06	0.000630005	0.000515483	11977/68550/17717/17708/17709/17710/17719/17721/17711
227	neg	GO:0009611	response to wounding	20/289	462/23843	1.06e-06	0.000630005	0.000515483	12505/14114/12490/12928/16000/68585/14674/11774/11752/16952/23972/14268/54635/17127/11977/20296/12193/231532/232946/21824
228	neg	GO:0010811	positive regulation of cell-substrate adhesion	10/289	114/23843	1.31e-06	0.000637283	0.000521437	18073/14114/12928/13132/18186/14268/20750/17127/14115/12837
229	neg	GO:0060326	cell chemotaxis	15/289	274/23843	1.44e-06	0.000637283	0.000521437	28240/66102/20308/16952/107338/18186/22329/20750/14825/18438/14254/20304/20296/16854/20310
230	neg	GO:0009205	purine ribonucleoside triphosphate metabolic process	14/289	247/23843	2.15e-06	0.00084893	0.000694611	83429/16000/104215/67059/11977/68550/17717/17708/17709/17705/17710/17719/17721/17711
231	neg	GO:0009199	ribonucleoside triphosphate metabolic process	14/289	251/23843	2.6e-06	0.000921939	0.000754349	83429/16000/104215/67059/11977/68550/17717/17708/17709/17705/17710/17719/17721/17711
232	neg	GO:0009144	purine nucleoside triphosphate metabolic process	14/289	256/23843	3.27e-06	0.000981384	0.000802987	83429/16000/104215/67059/11977/68550/17717/17708/17709/17705/17710/17719/17721/17711
233	neg	GO:0046034	ATP metabolic process	13/289	221/23843	3.32e-06	0.000981384	0.000802987	83429/16000/67059/11977/68550/17717/17708/17709/17705/17710/17719/17721/17711
234	neg	GO:0070371	ERK1 and ERK2 cascade	16/289	336/23843	3.91e-06	0.00106924	0.00087487	12505/14114/20308/16000/13132/18584/18186/14268/54635/14254/20304/20296/234593/12778/12193/22350
235	neg	GO:0030595	leukocyte chemotaxis	12/289	193/23843	4.49e-06	0.00113958	0.000932423	28240/66102/20308/16952/107338/20750/14825/14254/20304/20296/16854/20310
236	neg	GO:0009141	nucleoside triphosphate metabolic process	14/289	274/23843	7.13e-06	0.00163714	0.00133954	83429/16000/104215/67059/11977/68550/17717/17708/17709/17705/17710/17719/17721/17711
237	neg	GO:0071621	granulocyte chemotaxis	9/289	109/23843	7.37e-06	0.00163714	0.00133954	20308/16952/107338/20750/14825/20304/20296/16854/20310
238	neg	GO:0070372	regulation of ERK1 and ERK2 cascade	15/289	318/23843	8.8e-06	0.0017906	0.0014651	12505/14114/20308/16000/13132/18584/18186/14268/54635/14254/20304/20296/234593/12778/22350
239	neg	GO:0022900	electron transport chain	8/289	85/23843	9.07e-06	0.0017906	0.0014651	56177/17717/17708/17709/17710/17719/17721/17711
240	neg	GO:0042773	ATP synthesis coupled electron transport	7/289	62/23843	9.94e-06	0.00185866	0.00152079	17717/17708/17709/17710/17719/17721/17711
241	neg	GO:0009167	purine ribonucleoside monophosphate metabolic process	13/289	247/23843	1.11e-05	0.00189637	0.00155165	83429/16000/67059/11977/68550/17717/17708/17709/17705/17710/17719/17721/17711
242	neg	GO:0009126	purine nucleoside monophosphate metabolic process	13/289	248/23843	1.16e-05	0.00189637	0.00155165	83429/16000/67059/11977/68550/17717/17708/17709/17705/17710/17719/17721/17711
243	neg	GO:0030593	neutrophil chemotaxis	8/289	88/23843	1.17e-05	0.00189637	0.00155165	20308/107338/20750/14825/20304/20296/16854/20310
244	neg	GO:0009161	ribonucleoside monophosphate metabolic process	13/289	251/23843	1.31e-05	0.00202726	0.00165874	83429/16000/67059/11977/68550/17717/17708/17709/17705/17710/17719/17721/17711
245	neg	GO:0009636	response to toxic substance	15/289	337/23843	1.75e-05	0.00258278	0.00211328	28240/12928/15182/16000/13850/16952/18584/78894/56312/11513/17748/12583/11977/20304/11810
246	neg	GO:0009123	nucleoside monophosphate metabolic process	13/289	261/23843	1.98e-05	0.00281817	0.00230589	83429/16000/67059/11977/68550/17717/17708/17709/17705/17710/17719/17721/17711
247	neg	GO:0010810	regulation of cell-substrate adhesion	11/289	189/23843	2.09e-05	0.0028517	0.00233332	18073/14114/12928/218397/13132/18186/14268/20750/17127/14115/12837
248	neg	GO:0009150	purine ribonucleotide metabolic process	17/289	430/23843	2.23e-05	0.00293676	0.00240291	83429/16000/104215/23972/67059/11513/11977/18764/68550/17717/17708/17709/17705/17710/17719/17721/17711
249	neg	GO:0031589	cell-substrate adhesion	14/289	306/23843	2.46e-05	0.00308223	0.00252194	18073/14114/12490/12928/218397/13132/18186/14268/22329/20750/17127/19261/14115/12837
250	neg	GO:0043062	extracellular structure organization	13/289	267/23843	2.52e-05	0.00308223	0.00252194	18073/14114/11303/16956/12490/14268/56429/17127/11977/17022/399558/16854/14115
251	neg	GO:0014812	muscle cell migration	8/289	99/23843	2.79e-05	0.00309047	0.00252869	12928/16000/16952/16011/11977/17918/20304/234593
252	neg	GO:0050900	leukocyte migration	14/289	310/23843	2.84e-05	0.00309047	0.00252869	28240/12490/66102/20308/16952/107338/22329/20750/14825/14254/20304/20296/16854/20310
253	neg	GO:0007599	hemostasis	10/289	161/23843	2.84e-05	0.00309047	0.00252869	14114/12490/14674/11774/11750/11752/23972/54635/232946/21824
254	neg	GO:0097530	granulocyte migration	9/289	129/23843	2.87e-05	0.00309047	0.00252869	20308/16952/107338/20750/14825/20304/20296/16854/20310
255	neg	GO:0009259	ribonucleotide metabolic process	17/289	440/23843	2.98e-05	0.0031167	0.00255015	83429/16000/104215/23972/67059/11513/11977/18764/68550/17717/17708/17709/17705/17710/17719/17721/17711
256	neg	GO:0006163	purine nucleotide metabolic process	17/289	443/23843	3.25e-05	0.00329693	0.00269761	83429/16000/104215/23972/67059/11513/11977/18764/68550/17717/17708/17709/17705/17710/17719/17721/17711
257	neg	GO:0070098	chemokine-mediated signaling pathway	6/289	52/23843	3.84e-05	0.00378651	0.0030982	20308/14825/20304/20296/12778/20310
258	neg	GO:0019693	ribose phosphate metabolic process	17/289	452/23843	4.17e-05	0.00400436	0.00327644	83429/16000/104215/23972/67059/11513/11977/18764/68550/17717/17708/17709/17705/17710/17719/17721/17711
259	neg	GO:0002548	monocyte chemotaxis	6/289	53/23843	4.28e-05	0.00400436	0.00327644	20308/16952/14254/20304/20296/16854
260	neg	GO:1990266	neutrophil migration	8/289	106/23843	4.57e-05	0.00415962	0.00340348	20308/107338/20750/14825/20304/20296/16854/20310
261	neg	GO:0014910	regulation of smooth muscle cell migration	7/289	80/23843	5.33e-05	0.00462105	0.00378103	12928/16000/16011/11977/17918/20304/234593
262	neg	GO:0022904	respiratory electron transport chain	7/289	80/23843	5.33e-05	0.00462105	0.00378103	17717/17708/17709/17710/17719/17721/17711
263	neg	GO:0097529	myeloid leukocyte migration	10/289	179/23843	6.98e-05	0.00579596	0.00474237	20308/16952/107338/20750/14825/14254/20304/20296/16854/20310
264	neg	GO:0007265	Ras protein signal transduction	16/289	426/23843	7.13e-05	0.00579596	0.00474237	13433/26554/11303/12928/16000/14674/218397/16443/104215/18186/18481/320271/99167/140580/231532/240168
265	neg	GO:0050710	negative regulation of cytokine secretion	6/289	58/23843	7.18e-05	0.00579596	0.00474237	14114/12490/19073/16952/14268/22350
266	neg	GO:0014909	smooth muscle cell migration	7/289	87/23843	9.13e-05	0.00720616	0.00589622	12928/16000/16011/11977/17918/20304/234593
267	neg	GO:0072521	purine-containing compound metabolic process	17/289	486/23843	0.000101341	0.0078253	0.00640281	83429/16000/104215/23972/67059/11513/11977/18764/68550/17717/17708/17709/17705/17710/17719/17721/17711
268	neg	GO:0048245	eosinophil chemotaxis	4/289	21/23843	0.00010753	0.00812649	0.00664926	20308/20304/20296/16854
269	neg	GO:0050821	protein stabilization	9/289	155/23843	0.000119741	0.00886084	0.00725011	224824/12464/16784/16000/68585/170822/17127/12461/338337
270	neg	GO:0007264	small GTPase mediated signal transduction	17/289	495/23843	0.000126262	0.00915268	0.0074889	13433/26554/11303/12928/16000/14674/218397/16443/104215/18186/18481/320271/99167/140580/20469/231532/240168
271	neg	GO:0007596	blood coagulation	9/289	159/23843	0.000145289	0.010119	0.00827954	14114/12490/14674/11774/11752/23972/54635/232946/21824
272	neg	GO:0008360	regulation of cell shape	9/289	159/23843	0.000145289	0.010119	0.00827954	12928/14674/11750/104215/16952/14268/14457/20296/22350
273	neg	GO:0050817	coagulation	9/289	163/23843	0.000175237	0.01197	0.0097941	14114/12490/14674/11774/11752/23972/54635/232946/21824
274	neg	GO:0072677	eosinophil migration	4/289	25/23843	0.000218764	0.0146613	0.0119962	20308/20304/20296/16854
275	neg	GO:0045765	regulation of angiogenesis	12/289	290/23843	0.000237398	0.0156155	0.0127769	70097/12490/13179/12394/16952/18186/14254/68792/20304/20296/53415/16854
276	neg	GO:0031647	regulation of protein stability	11/289	249/23843	0.000246068	0.0157341	0.012874	224824/26554/12464/16784/16000/68585/170822/17127/16987/12461/338337
277	neg	GO:0050921	positive regulation of chemotaxis	8/289	135/23843	0.00024806	0.0157341	0.012874	18186/14268/14825/18438/17127/20304/20296/20310
278	neg	GO:0014741	negative regulation of muscle hypertrophy	4/289	26/23843	0.000256086	0.0158114	0.0129372	74116/16011/18438/17127
279	neg	GO:0050878	regulation of body fluid levels	13/289	337/23843	0.000260987	0.0158114	0.0129372	14114/12490/14674/11774/11750/11752/23972/54635/12583/20249/232946/12443/21824
280	neg	GO:0048145	regulation of fibroblast proliferation	7/289	103/23843	0.000262633	0.0158114	0.0129372	14114/16000/218397/14268/54635/56312/268857
281	neg	GO:1903409	reactive oxygen species biosynthetic process	7/289	104/23843	0.000278712	0.0162763	0.0133176	83429/12490/16000/107338/18438/17127/18764
282	neg	GO:0071674	mononuclear cell migration	6/289	74/23843	0.00027952	0.0162763	0.0133176	20308/16952/14254/20304/20296/16854
283	neg	GO:0045766	positive regulation of angiogenesis	9/289	174/23843	0.000285154	0.0163366	0.0133669	70097/12490/12394/16952/18186/14254/68792/20304/16854
284	neg	GO:0048144	fibroblast proliferation	7/289	105/23843	0.000295572	0.0166646	0.0136353	14114/16000/218397/14268/54635/56312/268857
285	neg	GO:0006091	generation of precursor metabolites and energy	13/289	342/23843	0.000300639	0.0166855	0.0136524	16000/14783/56177/11977/68550/17716/17717/17708/17709/17710/17719/17721/17711
286	neg	GO:0010035	response to inorganic substance	15/289	439/23843	0.000330644	0.0180684	0.0147839	12870/28240/12928/15182/11750/18145/16952/18584/14268/17748/11977/18764/11810/20469/17711
287	neg	GO:0030198	extracellular matrix organization	10/289	222/23843	0.000401554	0.0216109	0.0176825	18073/14114/14268/56429/17127/11977/17022/399558/16854/14115
288	neg	GO:0051224	negative regulation of protein transport	9/289	183/23843	0.000412889	0.0216641	0.017726	14114/12490/19073/19052/16952/14268/216440/55988/22350
289	neg	GO:0001942	hair follicle development	7/289	111/23843	0.000414741	0.0216641	0.017726	15182/13039/12394/16011/11977/17918/83925
290	neg	GO:0016049	cell growth	16/289	499/23843	0.000424977	0.0218771	0.0179002	12505/12928/66102/16000/68585/13132/74116/18186/16011/14268/56177/13175/30841/13730/17127/71690
291	neg	GO:0050673	epithelial cell proliferation	14/289	403/23843	0.000440852	0.0220457	0.0180382	12490/16000/68585/13039/13132/16011/14254/17127/11977/20304/20296/268857/12837/12443
292	neg	GO:0051056	regulation of small GTPase mediated signal transduction	11/289	267/23843	0.00044486	0.0220457	0.0180382	26554/11303/12928/16000/218397/16443/18186/320271/99167/20469/231532
293	neg	GO:0071560	cellular response to transforming growth factor beta stimulus	9/289	185/23843	0.000446872	0.0220457	0.0180382	13433/12928/66695/13132/12394/93836/17127/20296/12193
294	neg	GO:0016050	vesicle organization	12/289	312/23843	0.0004591	0.0221779	0.0181464	26554/11303/12490/19073/116870/11774/16952/107338/319277/216238/55988/232946
295	neg	GO:0098773	skin epidermis development	7/289	113/23843	0.00046204	0.0221779	0.0181464	15182/13039/12394/16011/11977/17918/83925
296	neg	GO:0071559	response to transforming growth factor beta	9/289	187/23843	0.000483122	0.0221886	0.0181552	13433/12928/66695/13132/12394/93836/17127/20296/12193
297	neg	GO:1904950	negative regulation of establishment of protein localization	9/289	187/23843	0.000483122	0.0221886	0.0181552	14114/12490/19073/19052/16952/14268/216440/55988/22350
298	neg	GO:0022404	molting cycle process	7/289	114/23843	0.00048725	0.0221886	0.0181552	15182/13039/12394/16011/11977/17918/83925
299	neg	GO:0022405	hair cycle process	7/289	114/23843	0.00048725	0.0221886	0.0181552	15182/13039/12394/16011/11977/17918/83925
300	neg	GO:0033363	secretory granule organization	4/289	31/23843	0.00051392	0.0228233	0.0186745	11303/19073/116870/232946
301	neg	GO:1901342	regulation of vasculature development	12/289	316/23843	0.000514038	0.0228233	0.0186745	70097/12490/13179/12394/16952/18186/14254/68792/20304/20296/53415/16854
302	neg	GO:0048732	gland development	15/289	460/23843	0.000537727	0.0235803	0.0192939	21385/26554/12505/16000/68585/17069/12394/18186/16011/78894/17127/12583/18764/20249/12443
303	neg	GO:1904018	positive regulation of vasculature development	9/289	191/23843	0.000562885	0.0242456	0.0198382	70097/12490/12394/16952/18186/14254/68792/20304/16854
304	neg	GO:0010038	response to metal ion	10/289	232/23843	0.00056655	0.0242456	0.0198382	12870/28240/11750/18145/14268/17748/11977/18764/11810/17711
305	neg	GO:0014911	positive regulation of smooth muscle cell migration	5/289	56/23843	0.000582446	0.0243946	0.0199601	12928/16000/11977/17918/20304
306	neg	GO:0001558	regulation of cell growth	14/289	415/23843	0.000588482	0.0243946	0.0199601	12505/12928/66102/16000/68585/13132/74116/18186/16011/14268/56177/30841/17127/71690
307	neg	GO:0043502	regulation of muscle adaptation	6/289	85/23843	0.000590635	0.0243946	0.0199601	16000/57080/74116/16011/18438/17127
308	neg	GO:0046578	regulation of Ras protein signal transduction	10/289	237/23843	0.000668043	0.0272746	0.0223166	26554/11303/12928/16000/218397/16443/18186/320271/99167/231532
309	neg	GO:0008202	steroid metabolic process	11/289	281/23843	0.000680041	0.0273411	0.022371	72999/11303/16000/13850/13132/18145/13106/20750/66234/16987/20249
310	neg	GO:0042775	mitochondrial ATP synthesis coupled electron transport	5/289	58/23843	0.000685066	0.0273411	0.022371	17717/17708/17710/17719/17711
311	neg	GO:0045333	cellular respiration	8/289	158/23843	0.000709822	0.0277899	0.0227383	17716/17717/17708/17709/17710/17719/17721/17711
312	neg	GO:0032488	Cdc42 protein signal transduction	3/289	15/23843	0.000719785	0.0277899	0.0227383	11303/104215/18186
313	neg	GO:0071636	positive regulation of transforming growth factor beta production	3/289	15/23843	0.000719785	0.0277899	0.0227383	12490/17127/17022
314	neg	GO:0032103	positive regulation of response to external stimulus	11/289	284/23843	0.000741986	0.0283391	0.0231876	70097/20308/68585/18186/14268/14825/18438/17127/20304/20296/20310
315	neg	GO:0014066	regulation of phosphatidylinositol 3-kinase signaling	6/289	89/23843	0.0007538	0.028484	0.0233062	13179/16000/54635/14254/20304/268857
316	neg	GO:1900180	regulation of protein localization to nucleus	7/289	123/23843	0.000767062	0.0286801	0.0234666	12464/16000/19052/80285/13175/12461/228607
317	neg	GO:0070374	positive regulation of ERK1 and ERK2 cascade	10/289	242/23843	0.000784101	0.0289538	0.0236906	12505/20308/18584/18186/54635/14254/20304/20296/234593/12778
318	neg	GO:0019932	second-messenger-mediated signaling	12/289	332/23843	0.000792427	0.0289538	0.0236906	28240/11303/16000/14674/22329/18438/20336/11513/17748/18764/17918/54598
319	neg	GO:0031069	hair follicle morphogenesis	4/289	35/23843	0.000823292	0.0289538	0.0236906	13039/12394/16011/11977
320	neg	GO:0046621	negative regulation of organ growth	4/289	35/23843	0.000823292	0.0289538	0.0236906	211652/15182/74116/19662
321	neg	GO:0048009	insulin-like growth factor receptor signaling pathway	4/289	35/23843	0.000823292	0.0289538	0.0236906	16000/14783/16011/227331
322	neg	GO:0071364	cellular response to epidermal growth factor stimulus	4/289	35/23843	0.000823292	0.0289538	0.0236906	218397/13132/18584/12193
323	neg	GO:0050920	regulation of chemotaxis	9/289	202/23843	0.000839367	0.0292297	0.0239163	18186/14268/14825/18438/17127/67263/20304/20296/20310
324	neg	GO:0006633	fatty acid biosynthetic process	7/289	126/23843	0.000884298	0.0304954	0.0249519	72999/56615/16956/16952/60525/17918/20249
325	neg	GO:0015980	energy derivation by oxidation of organic compounds	10/289	247/23843	0.000916272	0.0312942	0.0256055	16000/14783/17716/17717/17708/17709/17710/17719/17721/17711
326	neg	GO:0014743	regulation of muscle hypertrophy	5/289	62/23843	0.000930163	0.0314661	0.0257462	16000/74116/16011/18438/17127
327	neg	GO:1903034	regulation of response to wounding	8/289	165/23843	0.00094119	0.0315387	0.0258056	12490/12928/68585/16952/17127/11977/20296/21824
328	neg	GO:1903532	positive regulation of secretion by cell	14/289	439/23843	0.00101218	0.0336005	0.0274925	28240/16956/12490/16000/68585/13132/12394/16443/19662/20750/78894/228607/16854/22350
329	neg	GO:0033194	response to hydroperoxide	3/289	17/23843	0.00105659	0.0341183	0.0279162	56615/28240/17716
330	neg	GO:0035020	regulation of Rac protein signal transduction	3/289	17/23843	0.00105659	0.0341183	0.0279162	12928/99167/231532
331	neg	GO:2000641	regulation of early endosome to late endosome transport	3/289	17/23843	0.00105659	0.0341183	0.0279162	13132/55988/22350
332	neg	GO:0007163	establishment or maintenance of cell polarity	9/289	209/23843	0.00106669	0.034134	0.0279291	16000/217335/104215/107338/20336/232288/22390/22350/93737
333	neg	GO:0042303	molting cycle	7/289	131/23843	0.00111066	0.034912	0.0285656	15182/13039/12394/16011/11977/17918/83925
334	neg	GO:0042633	hair cycle	7/289	131/23843	0.00111066	0.034912	0.0285656	15182/13039/12394/16011/11977/17918/83925
335	neg	GO:0070849	response to epidermal growth factor	4/289	38/23843	0.00112806	0.0351479	0.0287587	218397/13132/18584/12193
336	neg	GO:0050663	cytokine secretion	9/289	211/23843	0.00114007	0.0351666	0.028774	14114/11303/16956/12490/19073/16952/14268/228607/22350
337	neg	GO:0044774	mitotic DNA integrity checkpoint	5/289	65/23843	0.00115283	0.0351666	0.028774	12450/21973/67941/227331/12443
338	neg	GO:0044403	symbiont process	12/289	347/23843	0.00115836	0.0351666	0.028774	217069/14114/21973/18145/14268/22329/14825/17127/20304/216238/20249/228607
339	neg	GO:0051051	negative regulation of transport	15/289	498/23843	0.00119717	0.0358218	0.0293101	14114/12490/19073/14783/19052/104215/16952/14268/11977/18764/216440/55988/54609/16854/22350
340	neg	GO:0072593	reactive oxygen species metabolic process	10/289	256/23843	0.00120011	0.0358218	0.0293101	83429/12490/16000/107338/14825/18438/17127/11977/18764/17717
341	neg	GO:0014068	positive regulation of phosphatidylinositol 3-kinase signaling	5/289	66/23843	0.00123514	0.0362512	0.0296614	13179/16000/54635/14254/20304
342	neg	GO:0055021	regulation of cardiac muscle tissue growth	5/289	66/23843	0.00123514	0.0362512	0.0296614	21385/15182/16000/74116/19662
343	neg	GO:1901998	toxin transport	4/289	39/23843	0.00124511	0.0362512	0.0296614	12464/19270/18186/12461
344	neg	GO:0040013	negative regulation of locomotion	11/289	305/23843	0.0013203	0.0378608	0.0309784	217069/21857/14114/12928/13179/19270/18186/16011/56177/320271/234593
345	neg	GO:0048146	positive regulation of fibroblast proliferation	5/289	67/23843	0.00132172	0.0378608	0.0309784	14114/16000/218397/14268/54635
346	neg	GO:0016601	Rac protein signal transduction	4/289	40/23843	0.00137041	0.0386324	0.0316098	12928/99167/140580/231532
347	neg	GO:0048730	epidermis morphogenesis	4/289	40/23843	0.00137041	0.0386324	0.0316098	13039/12394/16011/11977
348	neg	GO:0045926	negative regulation of growth	10/289	261/23843	0.00138649	0.038778	0.0317289	211652/15182/68585/13132/74116/19662/18186/16011/17127/20249
349	neg	GO:0002697	regulation of immune effector process	12/289	356/23843	0.00143854	0.0399194	0.0326628	12928/80285/16952/19662/12628/14825/17350/20304/20296/228607/16854/56496
350	neg	GO:0009914	hormone transport	12/289	357/23843	0.00147286	0.040408	0.0330626	28240/13132/17069/12394/16443/16952/19662/20750/78894/20502/17918/20304
351	neg	GO:0006346	methylation-dependent chromatin silencing	3/289	19/23843	0.0014789	0.040408	0.0330626	13433/15201/11810
352	neg	GO:0018108	peptidyl-tyrosine phosphorylation	11/289	310/23843	0.00150213	0.0404776	0.0331196	12505/15182/16000/216616/218397/80285/18186/54635/14254/22390/20304
353	neg	GO:0061512	protein localization to cilium	4/289	41/23843	0.00150424	0.0404776	0.0331196	55978/68842/231214/100503572
354	neg	GO:2001234	negative regulation of apoptotic signaling pathway	9/289	220/23843	0.00152249	0.0406607	0.0332693	12505/15182/16000/13132/15201/18186/12778/16854/22070
355	neg	GO:0015850	organic hydroxy compound transport	9/289	221/23843	0.00157067	0.0414163	0.0338877	11303/68585/20493/13132/17069/18145/19662/20750/16854
356	neg	GO:0006809	nitric oxide biosynthetic process	5/289	70/23843	0.00160836	0.0414163	0.0338877	12490/16000/18438/17127/18764
357	neg	GO:0002040	sprouting angiogenesis	6/289	103/23843	0.00161142	0.0414163	0.0338877	16952/18186/14254/68792/71690/66864
358	neg	GO:0014074	response to purine-containing compound	6/289	103/23843	0.00161142	0.0414163	0.0338877	28240/16011/18438/12583/18764/22350
359	neg	GO:0043500	muscle adaptation	6/289	103/23843	0.00161142	0.0414163	0.0338877	16000/57080/74116/16011/18438/17127
360	neg	GO:0018212	peptidyl-tyrosine modification	11/289	313/23843	0.00162074	0.0414163	0.0338877	12505/15182/16000/216616/218397/80285/18186/54635/14254/22390/20304
361	neg	GO:0035924	cellular response to vascular endothelial growth factor stimulus	4/289	42/23843	0.0016469	0.0417842	0.0341887	13179/16952/18186/14254
362	neg	GO:0044419	interspecies interaction between organisms	13/289	412/23843	0.0016674	0.0420043	0.0343687	217069/14114/21973/18145/14268/22329/14825/17127/20304/20296/216238/20249/228607
363	neg	GO:0071696	ectodermal placode development	3/289	20/23843	0.00172437	0.0428319	0.0350459	21385/15182/18186
364	neg	GO:0090050	positive regulation of cell migration involved in sprouting angiogenesis	3/289	20/23843	0.00172437	0.0428319	0.0350459	16952/18186/68792
365	neg	GO:0043901	negative regulation of multi-organism process	8/289	182/23843	0.00175874	0.0433153	0.0354414	217069/21857/14114/16000/20304/20249/228607/56496
366	neg	GO:0048015	phosphatidylinositol-mediated signaling	7/289	142/23843	0.00176822	0.0433153	0.0354414	13179/16000/54635/14254/20304/268857/22350
367	neg	GO:0046209	nitric oxide metabolic process	5/289	73/23843	0.00193823	0.0464112	0.0379745	12490/16000/18438/17127/18764
368	neg	GO:0060420	regulation of heart growth	5/289	73/23843	0.00193823	0.0464112	0.0379745	21385/15182/16000/74116/19662
369	neg	GO:0046620	regulation of organ growth	6/289	107/23843	0.00195669	0.0464112	0.0379745	21385/211652/15182/16000/74116/19662
370	neg	GO:1903828	negative regulation of cellular protein localization	6/289	107/23843	0.00195669	0.0464112	0.0379745	19052/18222/13132/104215/13175/216440
371	neg	GO:0050850	positive regulation of calcium-mediated signaling	4/289	44/23843	0.00195993	0.0464112	0.0379745	16000/18438/20336/18764
372	neg	GO:0048017	inositol lipid-mediated signaling	7/289	145/23843	0.00199154	0.0465929	0.0381232	13179/16000/54635/14254/20304/268857/22350
373	neg	GO:0031571	mitotic G1 DNA damage checkpoint	3/289	21/23843	0.00199384	0.0465929	0.0381232	67941/227331/12443
374	neg	GO:0050707	regulation of cytokine secretion	8/289	186/23843	0.0020151	0.0467818	0.0382778	14114/16956/12490/19073/16952/14268/228607/22350
375	neg	GO:0019221	cytokine-mediated signaling pathway	12/289	372/23843	0.00207424	0.0478422	0.0391454	20308/13179/66695/80285/14825/20304/20296/228607/20847/12778/399558/20310
376	neg	GO:0048010	vascular endothelial growth factor receptor signaling pathway	4/289	45/23843	0.00213089	0.0488317	0.039955	14783/18186/14254/20296
